# Supplementary material for: Cell geometry regulates tissue fracture
Source: Nat Commun. 2023 Dec 13;14:8275. doi: 10.1038/s41467-023-44075-4 (PMC10719271; doi:10.1038/s41467-023-44075-4)
Supplement: Supplementary file 9 — Source Data [file 41467_2023_44075_MOESM9_ESM.zip]

Archive with 3 entries (3 files):
- 410128_2_related_ms_8362254_s4spfg.xlsx
- 410128_2_related_ms_8362255_s4spfg.xlsx
- 410128_2_related_ms_8362257_s4spfg.xlsx
