# Supplementary material for: Cell geometry regulates tissue fracture
Source: Nat Commun. 2023 Dec 13;14:8275. doi: 10.1038/s41467-023-44075-4 (PMC10719271; doi:10.1038/s41467-023-44075-4)
Supplement: Supplementary file 9 — Source Data [file 41467_2023_44075_MOESM9_ESM.zip › 410128_2_related_ms_8362254_s4spfg.xlsx]

## Sheet: Note
Data for Fig. 2, Fracture of patterned PMMA CT-samples
Bidhendi et al. 2023, Cell Geometry Regulates Tissue Fracture.

## Sheet: Control (no pattern)
"Crosshead (mm)"	"Load (N)"	"Crosshead (mm)"	"Load (N)"	"Crosshead (mm)"	"Load (N)"	"Crosshead (mm)"	"Load (N)"	"Crosshead (mm)"	"Load (N)"			Area Under Curve
												100.9
0.003	24.767	0.001	13.62	0.001	7.424	0.001	17.298	0.003	1.725			88.89
0.006	26.791	0.003	14.5	0.003	8.378	0.003	18.063	0.006	1.758			99.3
0.009	28.81	0.004	15.465	0.005	9.322	0.004	18.741	0.009	1.818			101.6
0.013	30.672	0.006	16.444	0.006	10.228	0.006	19.483	0.013	1.786			110.5
0.016	32.628	0.008	17.261	0.008	11.09	0.008	20.226	0.016	1.843
0.019	34.373	0.009	18.046	0.009	12.016	0.009	20.906	0.019	1.827
0.023	36.336	0.011	18.901	0.011	12.82	0.011	21.595	0.023	1.818			n=5
0.026	38.145	0.013	19.657	0.013	11.864	0.013	22.374	0.026	1.848
0.029	40.042	0.014	20.394	0.014	12.626	0.014	23.037	0.029	1.852
0.033	41.91	0.016	21.204	0.016	13.226	0.016	23.685	0.033	1.865
0.036	43.784	0.018	21.994	0.018	13.802	0.018	24.458	0.036	1.902
0.039	45.711	0.019	22.792	0.019	14.422	0.019	25.148	0.039	1.909
0.043	47.639	0.021	23.493	0.021	15.07	0.021	25.886	0.043	1.897
0.046	49.65	0.023	24.31	0.023	15.767	0.023	26.54	0.046	1.963
0.05	51.559	0.024	25.026	0.024	16.367	0.024	27.306	0.049	2.187
0.053	53.625	0.026	25.907	0.026	16.969	0.026	28.032	0.052	2.599
0.056	55.469	0.028	26.517	0.028	17.605	0.028	28.699	0.056	3.114
0.06	57.516	0.029	27.38	0.03	18.261	0.029	29.374	0.059	3.729
0.063	59.437	0.031	28.113	0.031	18.877	0.031	30.104	0.062	4.45
0.066	61.432	0.033	28.911	0.033	19.495	0.033	30.854	0.066	5.385
0.07	63.328	0.034	29.642	0.034	20.151	0.034	31.493	0.069	6.524
0.073	65.34	0.036	30.455	0.036	20.797	0.036	32.207	0.073	7.677
0.076	67.211	0.038	31.221	0.038	21.379	0.038	33.016	0.076	8.831
0.079	69.236	0.039	31.988	0.039	22.011	0.039	33.707	0.079	10.045
0.083	71.164	0.041	32.743	0.041	22.665	0.041	34.442	0.082	11.222
0.086	73.141	0.043	33.6	0.043	23.28	0.043	35.151	0.086	12.432
0.089	75.119	0.045	34.352	0.044	23.866	0.044	35.954	0.089	13.636
0.092	77.149	0.046	35.123	0.046	24.492	0.046	36.606	0.092	14.892
0.096	79.119	0.048	35.926	0.048	25.115	0.048	37.378	0.096	16.088
0.099	81.097	0.05	36.776	0.05	25.72	0.049	38.146	0.099	15.202
0.102	83.239	0.051	37.525	0.051	26.3	0.051	38.893	0.103	16.787
0.106	85.249	0.053	38.324	0.053	26.963	0.052	39.65	0.106	17.991
0.109	87.412	0.055	39.191	0.055	27.619	0.054	40.381	0.109	18.975
0.112	89.423	0.056	39.996	0.056	28.213	0.056	41.129	0.113	18.195
0.116	91.658	0.058	40.734	0.058	28.879	0.057	41.901	0.116	19.707
0.119	93.644	0.06	41.522	0.06	29.589	0.059	42.661	0.119	20.846
0.123	95.84	0.062	42.336	0.061	30.222	0.061	43.382	0.123	21.681
0.126	97.877	0.063	43.129	0.063	30.795	0.062	44.209	0.126	21.315
0.13	100.032	0.065	43.88	0.065	31.409	0.064	44.973	0.129	22.675
0.133	102.051	0.066	44.694	0.066	31.948	0.066	45.688	0.133	23.685
0.136	104.175	0.068	45.511	0.068	32.472	0.067	46.442	0.136	24.436
0.14	106.21	0.07	46.282	0.07	33.053	0.069	47.284	0.139	24.384
0.143	108.335	0.071	46.993	0.071	33.685	0.071	48.067	0.143	25.782
0.146	110.422	0.073	47.817	0.073	34.315	0.072	48.741	0.146	26.761
0.15	112.468	0.075	48.533	0.075	34.854	0.074	49.573	0.149	27.529
0.153	114.616	0.076	49.332	0.076	35.406	0.076	50.424	0.153	28.469
0.156	116.678	0.078	50.067	0.078	36.08	0.077	51.21	0.156	29.305
0.16	118.862	0.08	50.866	0.08	36.651	0.079	51.964	0.159	30.315
0.163	120.867	0.081	51.65	0.081	37.234	0.081	52.826	0.162	31.632
0.166	123.06	0.083	52.377	0.083	37.837	0.082	53.656	0.166	32.699
0.169	125.111	0.084	53.177	0.084	38.457	0.084	54.383	0.169	33.991
0.173	127.272	0.086	53.92	0.086	39.069	0.086	55.178	0.173	35.194
0.176	129.293	0.088	54.746	0.088	39.615	0.088	56.067	0.176	36.542
0.18	131.477	0.089	55.467	0.089	40.242	0.089	56.902	0.179	37.843
0.183	133.519	0.091	56.272	0.091	40.901	0.091	57.628	0.183	39.238
0.186	135.63	0.093	57.053	0.093	41.498	0.092	58.446	0.186	40.562
0.189	137.684	0.094	57.818	0.094	42.054	0.094	59.3	0.189	41.962
0.193	139.76	0.096	58.571	0.096	42.686	0.096	60.084	0.192	43.41
0.196	141.909	0.098	59.39	0.098	43.398	0.098	60.795	0.196	44.808
0.199	143.919	0.099	60.241	0.099	44.023	0.099	61.655	0.199	46.23
0.203	146.102	0.101	61.052	0.101	44.602	0.101	62.448	0.203	47.642
0.206	148.138	0.102	61.847	0.102	45.264	0.103	63.221	0.206	49.117
0.209	150.338	0.104	62.743	0.104	45.95	0.104	63.991	0.209	50.506
0.213	152.357	0.106	63.593	0.106	46.593	0.106	64.841	0.212	52.028
0.216	154.591	0.107	64.407	0.107	47.206	0.108	65.673	0.216	53.445
0.219	156.626	0.109	65.261	0.109	47.898	0.109	66.37	0.219	55.031
0.223	158.89	0.111	66.168	0.111	48.551	0.111	67.201	0.222	56.494
0.226	160.93	0.112	67.032	0.112	49.194	0.113	68.079	0.226	58.03
0.229	163.126	0.114	67.876	0.114	49.811	0.114	68.87	0.229	59.532
0.233	165.22	0.116	68.743	0.116	50.541	0.116	69.618	0.233	61.124
0.236	167.44	0.118	69.689	0.118	51.206	0.118	70.461	0.236	62.637
0.239	169.536	0.119	70.569	0.119	51.837	0.119	71.319	0.239	64.195
0.243	171.639	0.121	71.427	0.121	52.533	0.121	72.086	0.242	65.724
0.246	173.832	0.123	72.321	0.123	53.254	0.123	72.83	0.246	67.284
0.249	175.916	0.124	73.292	0.124	53.907	0.124	73.693	0.249	68.858
0.253	178.129	0.126	74.148	0.126	54.523	0.126	74.529	0.253	70.469
0.256	180.183	0.128	75.038	0.128	55.264	0.128	75.311	0.256	72.09
0.26	182.418	0.13	76.036	0.13	55.989	0.129	76.092	0.259	73.668
0.263	184.436	0.131	76.974	0.131	56.662	0.131	76.951	0.263	75.29
0.266	186.618	0.133	77.824	0.133	57.27	0.133	77.753	0.266	76.877
0.269	188.646	0.134	78.68	0.134	58.044	0.134	78.553	0.269	78.544
0.273	190.866	0.136	79.686	0.136	58.728	0.136	79.348	0.273	80.108
0.276	192.899	0.138	80.58	0.138	59.366	0.138	80.219	0.276	81.864
0.279	195.089	0.14	81.429	0.14	60.018	0.139	81.053	0.279	83.489
0.283	197.173	0.141	82.376	0.141	60.796	0.141	81.861	0.283	85.312
0.286	199.316	0.143	83.324	0.143	61.479	0.143	82.682	0.286	87.007
0.289	201.417	0.145	84.272	0.145	62.105	0.144	83.522	0.289	88.84
0.293	203.516	0.146	85.145	0.146	62.812	0.146	84.323	0.293	90.576
0.296	205.644	0.148	86.128	0.148	63.533	0.148	85.102	0.296	92.46
0.299	207.761	0.15	87.093	0.15	64.219	0.149	85.968	0.299	94.259
0.303	209.926	0.151	87.984	0.151	64.897	0.151	86.805	0.303	96.074
0.306	211.968	0.153	88.877	0.153	65.632	0.153	87.597	0.306	97.934
0.309	214.148	0.154	89.946	0.155	66.362	0.154	88.406	0.309	99.736
0.313	216.22	0.156	90.906	0.156	66.998	0.156	89.299	0.312	101.696
0.316	218.487	0.158	91.797	0.158	67.684	0.158	90.113	0.316	103.516
0.319	220.497	0.16	92.735	0.16	68.441	0.159	90.932	0.319	105.557
0.323	222.668	0.161	93.724	0.161	69.138	0.161	91.74	0.322	107.457
0.326	224.731	0.163	94.685	0.163	69.8	0.162	92.654	0.326	109.542
0.33	226.891	0.164	95.576	0.164	70.496	0.164	93.476	0.329	111.448
0.333	228.94	0.166	96.583	0.166	71.254	0.166	94.242	0.332	113.544
0.336	231.12	0.168	97.632	0.168	71.945	0.167	95.109	0.336	115.495
0.339	233.133	0.17	98.528	0.17	72.613	0.169	95.958	0.339	117.661
0.343	235.269	0.171	99.457	0.171	73.338	0.171	96.817	0.342	119.632
0.346	237.326	0.173	100.475	0.173	74.089	0.172	97.627	0.346	121.724
0.349	238.863	0.175	101.474	0.175	74.786	0.174	98.513	0.349	123.792
0.353	236.023	0.176	102.419	0.176	75.427	0.176	99.367	0.353	125.887
0.356	233.148	0.178	103.384	0.178	76.171	0.177	100.225	0.356	127.979
0.359	229.801	0.18	104.391	0.18	76.916	0.179	101.019	0.359	130.035
0.363	220.85	0.181	105.371	0.181	77.566	0.181	101.939	0.363	132.181
0.366	213.727	0.183	106.27	0.183	78.281	0.182	102.806	0.366	134.213
0.369	207.92	0.184	107.245	0.184	78.999	0.184	103.603	0.369	136.359
0.373	203.276	0.186	108.317	0.186	79.716	0.186	104.481	0.373	138.414
0.376	199.15	0.188	109.231	0.188	80.378	0.188	105.392	0.376	140.614
0.379	194.996	0.189	110.131	0.189	81.07	0.189	106.262	0.379	142.659
0.383	191.759	0.191	111.134	0.191	81.827	0.191	107.061	0.383	144.848
0.386	188.987	0.193	112.167	0.193	82.54	0.192	107.952	0.386	146.946
0.389	186.317	0.194	113.096	0.194	83.191	0.194	108.877	0.389	149.16
0.393	183.886	0.196	114.016	0.196	83.907	0.196	109.722	0.392	151.245
0.396	181.718	0.198	115.042	0.198	84.625	0.197	110.551	0.396	153.511
0.399	180.146	0.199	116.057	0.199	85.316	0.199	111.435	0.399	155.588
0.403	179.604	0.201	117.043	0.201	85.986	0.201	112.364	0.403	157.803
0.406	179.762	0.203	117.97	0.203	86.687	0.203	113.192	0.406	159.948
0.41	180.278	0.204	119.023	0.204	87.483	0.204	114.051	0.409	162.129
0.413	180.856	0.206	120.015	0.206	88.164	0.206	114.962	0.412	164.392
0.416	181.599	0.208	120.989	0.208	88.859	0.208	115.877	0.416	166.558
0.419	182.242	0.209	121.944	0.209	89.592	0.209	116.671	0.419	168.8
0.423	183.022	0.211	123.015	0.211	90.322	0.211	117.563	0.423	170.914
0.426	183.708	0.213	124.034	0.213	90.984	0.213	118.513	0.426	173.208
0.429	184.477	0.214	124.966	0.214	91.691	0.214	119.36	0.429	175.312
0.433	185.064	0.216	126.002	0.216	92.439	0.216	120.163	0.433	177.585
0.436	185.827	0.218	127.067	0.218	93.205	0.218	121.058	0.436	179.64
0.439	186.527	0.219	128.064	0.219	93.852	0.219	121.999	0.439	181.911
0.443	187.278	0.221	128.98	0.221	94.553	0.221	122.863	0.442	184.027
0.446	188.071	0.223	130.093	0.223	95.304	0.222	123.648	0.446	186.269
0.449	188.953	0.224	131.109	0.224	96.037	0.224	124.558	0.449	188.4
0.453	189.821	0.226	132.053	0.226	96.724	0.226	125.498	0.453	190.571
0.456	190.723	0.228	133.061	0.228	97.474	0.228	126.34	0.456	192.725
0.459	191.78	0.229	134.13	0.229	98.229	0.229	127.179	0.459	194.724
0.463	192.729	0.231	135.112	0.231	98.93	0.231	128.142	0.462	196.773
0.466	193.854	0.233	136.05	0.233	99.629	0.233	129.039	0.466	198.794
0.469	194.797	0.234	137.04	0.234	100.384	0.234	129.856	0.469	200.937
0.473	195.933	0.236	138.148	0.236	101.173	0.236	130.735	0.473	203.036
0.476	196.984	0.238	139.151	0.238	101.856	0.238	131.702	0.476	205.179
0.479	198.154	0.239	140.083	0.239	102.612	0.239	132.565	0.479	206.366
0.483	199.226	0.241	141.101	0.241	103.395	0.241	133.445	0.483	207.218
0.486	200.357	0.243	142.196	0.243	104.123	0.242	134.316	0.486	207.242
0.489	201.424	0.244	143.208	0.244	104.83	0.244	135.214	0.489	208.079
0.493	202.628	0.246	144.153	0.246	105.598	0.246	136.122	0.493	208.955
0.496	203.738	0.248	145.216	0.248	106.37	0.248	136.959	0.496	210.141
0.499	204.935	0.25	146.247	0.249	107.135	0.249	137.872	0.499	211.194
0.503	206.057	0.251	147.223	0.251	107.816	0.251	138.781	0.503	212.291
0.506	207.162	0.253	148.213	0.253	108.613	0.252	139.618	0.506	213.083
0.509	208.318	0.254	149.253	0.254	109.402	0.254	140.41	0.509	213.859
0.513	209.426	0.256	150.317	0.256	110.117	0.256	141.355	0.513	214.566
0.516	210.584	0.258	151.256	0.258	110.846	0.258	142.269	0.516	215.024
0.519	211.629	0.259	152.223	0.259	111.625	0.259	143.088	0.519	215.477
0.523	212.781	0.261	153.304	0.261	112.404	0.261	143.984	0.523	215.595
0.526	213.822	0.263	154.39	0.263	113.124	0.262	144.934	0.526	215.795
0.529	214.963	0.264	155.339	0.264	113.868	0.264	145.85	0.529	215.71
0.533	215.935	0.266	156.378	0.266	114.689	0.266	146.676	0.533	215.513
0.536	217.058	0.268	157.415	0.268	115.463	0.267	147.567	0.536	214.849
0.539	218.04	0.27	158.37	0.269	116.189	0.269	148.516	0.539	214.036
0.543	219.143	0.271	159.363	0.271	116.941	0.271	149.362	0.543	212.907
0.546	220.124	0.273	160.388	0.273	117.768	0.272	150.223	0.546	211.913
0.549	221.173	0.274	161.455	0.274	118.51	0.274	151.133	0.549	210.991
0.553	222.118	0.276	162.476	0.276	119.212	0.276	152.084	0.553	210.552
0.556	223.136	0.278	163.395	0.278	120.001	0.278	152.927	0.556	210.224
0.559	224.07	0.279	164.514	0.28	120.813	0.279	153.821	0.559	210.186
0.563	225.024	0.281	165.518	0.281	121.566	0.281	154.727	0.562	210.115
0.566	225.957	0.283	166.511	0.283	122.238	0.283	155.73	0.566	209.845
0.569	226.792	0.284	167.486	0.284	123.062	0.284	156.584	0.569	207.649
0.573	220.694	0.286	168.58	0.286	123.846	0.286	157.477	0.573	205.98
0.576	115.216	0.288	169.571	0.288	124.589	0.288	158.341	0.576	205.081
0.579	103.105	0.289	170.535	0.289	125.33	0.289	159.368	0.579	204.31
0.583	95.991	0.291	171.616	0.291	126.178	0.291	160.228	0.582	203.695
0.586	90.898	0.293	172.737	0.293	126.902	0.293	161.225	0.586	201.057
0.589	86.792	0.294	173.696	0.294	127.636	0.294	162.225	0.589	199.079
0.593	83.364	0.296	174.652	0.296	128.441	0.296	163.168	0.592	197.932
0.596	80.356	0.298	175.696	0.298	129.251	0.298	164.059	0.596	197.062
0.599	77.732	0.299	176.852	0.299	130.01	0.299	165.045	0.599	196.123
0.603	75.294	0.301	177.838	0.301	130.734	0.301	166.025	0.602	195.392
0.606	73.089	0.303	178.852	0.303	131.513	0.303	166.927	0.606	193.171
0.609	71.099	0.304	179.938	0.304	132.361	0.304	167.847	0.609	190.654
0.613	69.098	0.306	181.011	0.306	133.138	0.306	168.815	0.612	188.829
0.616	67.245	0.308	182.009	0.308	133.848	0.308	169.827	0.616	187.274
0.619	65.469	0.309	183.08	0.309	134.647	0.309	170.678	0.619	185.15
0.623	63.838	0.311	184.251	0.311	135.47	0.311	171.614	0.623	183.811
0.626	62.273	0.313	185.298	0.313	136.194	0.313	172.615	0.626	183.341
0.63	60.8	0.314	186.258	0.314	136.961	0.314	173.544	0.629	183.061
0.633	59.349	0.316	187.344	0.316	137.792	0.316	174.435	0.633	182.962
0.636	57.973	0.318	188.461	0.318	138.598	0.317	175.338	0.636	182.69
0.639	56.664	0.319	189.496	0.319	139.303	0.319	176.363	0.639	182.343
0.643	55.442	0.321	190.514	0.321	140.14	0.321	177.293	0.643	181.864
0.646	54.212	0.323	191.649	0.323	140.914	0.322	178.174	0.646	181.509
0.65	53.053	0.324	192.749	0.324	141.712	0.324	179.129	0.649	180.782
0.653	51.9	0.326	193.772	0.326	142.458	0.326	180.156	0.653	176.01
0.656	50.865	0.328	194.792	0.328	143.263	0.327	181.028	0.656	173.339
0.659	49.796	0.33	195.948	0.33	144.084	0.329	181.939	0.659	171.398
0.663	48.781	0.331	197.006	0.331	144.863	0.331	182.923	0.662	169.345
0.666	47.807	0.333	198.007	0.333	145.615	0.332	183.953	0.666	164.447
0.67	46.894	0.334	199.066	0.334	146.456	0.334	184.882	0.669	155.566
0.673	45.951	0.336	200.18	0.336	147.244	0.336	185.797	0.673	149.007
0.676	45.048	0.338	201.268	0.338	147.976	0.338	186.797	0.676	143.916
0.68	44.204	0.339	202.302	0.339	148.758	0.339	187.814	0.679	139.589
0.683	43.384	0.341	203.351	0.341	149.616	0.341	188.65	0.682	135.991
0.686	42.587	0.343	204.489	0.343	150.415	0.342	189.573	0.686	132.651
0.689	41.806	0.344	205.53	0.344	151.149	0.344	190.619	0.689	129.719
0.693	41.035	0.346	206.559	0.346	151.933	0.346	191.541	0.693	126.827
0.696	40.32	0.348	207.655	0.348	152.787	0.347	192.421	0.696	124.209
0.7	39.603	0.349	208.737	0.35	153.581	0.349	193.372	0.699	121.708
0.703	38.9	0.351	209.805	0.351	154.293	0.351	194.352	0.703	119.347
0.706	38.237	0.353	210.802	0.353	155.093	0.353	195.257	0.706	117.037
0.709	37.599	0.354	211.928	0.354	155.937	0.354	196.109	0.709	114.871
0.713	36.968	0.356	213.012	0.356	156.714	0.356	197.061	0.712	112.706
0.716	36.329	0.358	214.055	0.358	157.434	0.358	198.007	0.716	110.657
0.719	35.751	0.359	215.108	0.359	158.263	0.359	198.821	0.719	108.623
0.723	35.184	0.361	216.261	0.361	159.081	0.361	199.671	0.722	106.518
0.726	34.604	0.363	217.379	0.363	159.788	0.363	200.584	0.726	104.586
0.729	34.026	0.364	218.402	0.364	160.57	0.364	201.409	0.729	102.629
0.733	33.52	0.366	219.456	0.366	161.43	0.366	202.227	0.732	100.762
0.736	32.937	0.368	220.662	0.368	162.239	0.368	203.065	0.736	98.874
0.739	32.499	0.369	221.7	0.369	162.989	0.369	203.937	0.739	97.062
0.743	32.005	0.371	222.736	0.371	163.746	0.371	204.801	0.743	95.218
0.746	31.585	0.373	223.87	0.373	164.619	0.372	205.527	0.746	93.422
0.749	31.095	0.374	225.009	0.374	165.408	0.374	206.317	0.749	91.646
0.753	30.572	0.376	226.091	0.376	166.136	0.376	207.168	0.753	89.938
0.756	30.161	0.378	227.102	0.378	166.97	0.378	207.896	0.756	88.18
0.759	29.737	0.379	228.253	0.379	167.776	0.379	208.608	0.759	86.496
0.763	29.309	0.381	229.386	0.381	168.573	0.381	209.398	0.763	84.811
0.766	28.871	0.383	230.391	0.383	169.292	0.383	210.203	0.766	83.143
0.77	28.476	0.384	231.464	0.384	170.114	0.384	210.911	0.769	81.517
0.773	28.08	0.386	232.63	0.386	170.937	0.386	211.584	0.773	79.905
0.776	27.684	0.388	233.742	0.388	171.613	0.388	212.375	0.776	78.319
0.78	27.384	0.389	234.739	0.389	172.195	0.389	213.111	0.779	76.757
0.783	26.925	0.391	235.843	0.391	172.362	0.391	213.757	0.783	75.21
0.786	26.593	0.393	236.967	0.393	171.272	0.392	214.431	0.786	73.68
0.79	26.237	0.394	238.085	0.394	168.677	0.394	215.2	0.789	72.22
0.793	25.884	0.396	239.07	0.396	167.426	0.396	215.838	0.793	70.714
0.796	25.549	0.398	240.101	0.398	166.829	0.398	216.356	0.796	69.262
0.8	25.221	0.4	241.122	0.399	166.567	0.399	216.986	0.799	67.867
0.803	24.925	0.401	241.951	0.401	166.395	0.401	217.627	0.802	66.525
0.806	24.587	0.403	242.756	0.403	166.381	0.403	218.153	0.806	65.135
0.809	24.256	0.404	243.709	0.405	166.507	0.404	218.423	0.809	63.834
0.813	23.966	0.406	244.671	0.406	166.592	0.406	216.687	0.813	62.475
0.816	23.668	0.408	245.504	0.408	166.674	0.408	215.899	0.816	61.171
0.819	23.384	0.409	246.374	0.409	166.883	0.409	215.436	0.819	59.896
0.823	23.072	0.411	247.426	0.411	167.133	0.411	215.068	0.822	58.686
0.826	22.801	0.413	248.364	0.413	167.325	0.412	214.745	0.826	57.439
0.829	22.532	0.414	249.209	0.414	167.499	0.414	214.263	0.829	56.254
0.833	22.272	0.416	250.161	0.416	167.847	0.416	207.453	0.832	55.099
0.836	22.015	0.418	251.174	0.418	168.107	0.417	201.55	0.836	53.968
0.839	21.719	0.419	252.153	0.419	168.353	0.419	197.003	0.839	52.872
0.843	21.476	0.421	253.036	0.421	168.611	0.421	193.198	0.843	51.78
0.846	21.229	0.423	254.02	0.423	168.981	0.422	189.908	0.846	50.714
0.85	20.993	0.424	255.035	0.424	169.295	0.424	187.092	0.849	49.683
0.853	20.755	0.426	255.924	0.426	169.572	0.426	184.633	0.852	48.681
0.856	20.515	0.428	256.775	0.428	169.937	0.428	182.351	0.856	47.697
0.859	20.281	0.429	257.817	0.429	170.345	0.429	180.24	0.859	46.735
0.863	20.063	0.431	258.78	0.431	170.704	0.431	178.337	0.862	45.784
0.866	19.835	0.433	259.603	0.433	171.091	0.432	176.604	0.866	44.88
0.869	19.544	0.434	260.488	0.434	171.515	0.434	174.877	0.869	44.012
0.873	19.337	0.436	261.422	0.436	172.042	0.436	173.256	0.872	43.14
0.876	19.114	0.438	262.265	0.438	172.484	0.437	171.723	0.876	42.261
0.879	18.923	0.439	263.061	0.439	172.926	0.439	170.322	0.879	41.453
0.883	18.675	0.441	263.87	0.441	173.456	0.441	168.892	0.882	40.652
0.886	18.478	0.443	264.786	0.443	173.948	0.442	167.547	0.886	39.917
0.889	18.298	0.444	265.558	0.444	174.428	0.444	166.319	0.889	39.141
0.893	18.104	0.446	266.195	0.446	174.959	0.446	165.09	0.893	38.415
0.896	17.912	0.448	266.943	0.448	175.555	0.447	163.843	0.896	37.71
0.899	17.723	0.449	267.648	0.449	176.07	0.449	162.643	0.899	37.021
0.903	17.515	0.451	268.246	0.451	176.559	0.451	161.575	0.902	36.362
0.906	17.37	0.453	268.773	0.453	177.117	0.452	160.401	0.906	35.698
0.909	17.166	0.454	269.315	0.454	177.655	0.454	159.28	0.909	35.07
0.913	17	0.456	269.791	0.456	178.218	0.456	158.233	0.913	34.477
0.916	16.806	0.458	270.095	0.458	178.728	0.458	157.226	0.916	33.892
0.92	16.668	0.459	270.326	0.459	179.273	0.459	156.131	0.919	33.285
0.923	16.475	0.461	270.576	0.461	179.833	0.461	155.09	0.923	32.747
0.926	16.247	0.463	270.662	0.463	180.346	0.462	154.064	0.926	32.157
0.929	16.14	0.464	270.559	0.464	180.81	0.464	153.141	0.93	31.658
0.933	15.988	0.466	270.446	0.466	181.388	0.466	152.112	0.933	31.137
0.936	15.836	0.468	270.282	0.468	181.956	0.467	151.154	0.936	30.623
0.939	15.643	0.469	269.883	0.469	182.466	0.469	150.156	0.94	30.138
0.943	15.486	0.471	269.277	0.471	182.951	0.471	149.159	0.943	29.671
0.946	15.37	0.473	268.486	0.473	183.487	0.472	148.144	0.946	29.206
0.949	15.192	0.474	267.432	0.474	183.959	0.474	147.158	0.949	28.747
0.953	15.091	0.476	259.497	0.476	184.43	0.476	146.251	0.953	28.319
0.956	14.93	0.478	236.449	0.478	183.878	0.478	145.316	0.956	27.867
0.959	14.787	0.479	211.326	0.479	183.834	0.479	144.358	0.959	27.426
0.963	14.634	0.481	193.401	0.481	183.942	0.481	143.432	0.962	27.022
0.966	14.468	0.483	184.275	0.483	184.199	0.482	142.553	0.966	26.63
0.969	14.364	0.484	178.006	0.484	184.571	0.484	141.589	0.969	26.25
0.973	14.227	0.486	173.306	0.486	185.053	0.486	140.63	0.972	25.876
0.976	14.09	0.488	169.471	0.488	185.521	0.488	139.762	0.976	25.462
0.979	13.987	0.489	166.137	0.489	185.943	0.489	138.888	0.979	25.097
0.983	13.837	0.491	163.263	0.491	186.49	0.491	137.986	0.982	24.743
0.986	13.704	0.493	160.767	0.493	187.028	0.492	137.044	0.986	24.411
0.989	13.552	0.494	158.454	0.494	187.483	0.494	136.185	0.989	24.08
0.993	13.47	0.496	156.289	0.496	187.997	0.496	135.305	0.992	23.722
0.996	13.346	0.498	154.334	0.498	188.592	0.498	134.378	0.996	23.405
0.999	13.217	0.499	152.55	0.499	189.158	0.499	133.462	0.999	23.075
1.003	13.093	0.501	150.751	0.501	189.659	0.501	132.571	1.002	22.759
1.006	12.979	0.503	149.049	0.503	190.182	0.503	131.698	1.006	22.476
1.009	12.87	0.504	147.505	0.504	190.798	0.504	130.789	1.009	22.172
1.013	12.753	0.506	146.064	0.506	191.334	0.506	129.866	1.012	21.881
1.016	12.651	0.508	144.622	0.508	191.861	0.508	128.997	1.016	21.617
1.019	12.512	0.509	143.203	0.509	192.431	0.509	128.116	1.019	21.329
1.023	12.435	0.511	141.867	0.511	193.02	0.511	127.16	1.022	21.069
1.026	12.311	0.513	140.597	0.513	193.582	0.513	126.297	1.026	20.764
1.029	12.209	0.514	139.289	0.514	194.077	0.514	125.429	1.029	20.543
1.033	12.117	0.516	138.07	0.516	194.651	0.516	124.524	1.033	20.27
1.036	11.997	0.518	136.884	0.518	195.24	0.517	123.624	1.036	20.013
1.039	11.906	0.519	135.727	0.519	195.79	0.519	122.726	1.039	19.781
1.043	11.813	0.521	134.514	0.521	196.311	0.521	121.863	1.042	19.524
1.046	11.705	0.523	133.36	0.523	196.917	0.523	120.969	1.046	19.301
1.049	11.615	0.524	132.283	0.525	197.514	0.524	120.065	1.049	19.073
1.053	11.536	0.526	131.155	0.526	198.016	0.526	119.209	1.053	18.819
1.056	11.43	0.528	130.015	0.528	198.546	0.528	118.296	1.056	18.615
1.059	11.348	0.529	128.93	0.529	199.153	0.529	117.381	1.059	18.384
1.063	11.263	0.531	127.898	0.531	199.73	0.531	116.521	1.062	18.17
1.066	11.149	0.533	126.827	0.533	200.198	0.533	115.642	1.066	17.973
1.069	11.045	0.534	125.749	0.534	200.735	0.534	114.725	1.069	17.747
1.073	10.968	0.536	124.713	0.536	201.369	0.536	113.883	1.072	17.543
1.076	10.869	0.538	123.713	0.538	201.895	0.538	112.674	1.076	17.364
1.08	10.799	0.539	122.648	0.539	202.386	0.539	111.798	1.079	17.168
1.083	10.692	0.541	121.63	0.541	202.957	0.541	110.939	1.083	16.987
1.086	10.605	0.543	120.633	0.543	203.523	0.542	110.025	1.086	16.794
1.09	10.522	0.544	119.617	0.544	204.075	0.544	109.17	1.089	16.617
1.093	10.451	0.546	118.587	0.546	204.586	0.546	108.349	1.093	16.4
1.096	10.352	0.548	117.552	0.548	205.172	0.548	107.449	1.096	16.263
1.1	10.309	0.549	116.619	0.549	205.73	0.549	106.581	1.1	16.081
1.103	10.204	0.551	115.62	0.551	206.235	0.551	105.733	1.103	15.916
1.106	10.118	0.553	114.586	0.553	206.737	0.552	104.897	1.106	15.726
1.11	10.042	0.554	113.594	0.554	207.33	0.554	104.059	1.11	15.561
1.113	9.973	0.556	112.678	0.556	207.906	0.556	103.169	1.113	15.42
1.116	9.892	0.558	111.675	0.558	208.413	0.558	102.342	1.116	15.245
1.119	9.806	0.559	110.636	0.559	208.964	0.559	101.488	1.119	15.084
1.123	9.741	0.561	109.714	0.561	209.554	0.561	100.609	1.123	14.944
1.126	9.666	0.563	108.716	0.563	210.095	0.562	99.759	1.126	14.766
1.129	9.602	0.564	107.753	0.564	210.592	0.564	98.932	1.129	14.661
1.132	9.516	0.566	106.796	0.566	211.152	0.566	98.061	1.132	14.509
1.136	9.471	0.568	105.82	0.568	211.728	0.567	97.209	1.136	14.348
1.139	9.389	0.57	104.865	0.569	212.285	0.569	96.331	1.139	14.184
1.142	9.312	0.571	103.864	0.571	212.786	0.571	95.563	1.142	14.071
1.146	9.261	0.573	102.861	0.573	213.376	0.572	94.733	1.146	13.922
1.149	9.212	0.574	101.869	0.574	213.915	0.574	93.855	1.149	13.798
1.153	9.142	0.576	100.936	0.576	214.427	0.576	93.01	1.152	13.661
1.156	9.048	0.578	99.952	0.578	214.954	0.578	92.169	1.156	13.526
1.159	8.985	0.579	99.021	0.579	215.521	0.579	91.333	1.159	13.415
1.163	8.938	0.581	98.065	0.581	216.084	0.581	90.48	1.162	13.277
1.166	8.91	0.583	97.136	0.583	216.596	0.582	89.669	1.166	13.148
1.169	8.779	0.584	96.161	0.584	217.102	0.584	88.821	1.169	13.005
1.173	8.743	0.586	95.226	0.586	217.672	0.586	87.955	1.173	12.914
1.176	8.676	0.588	94.344	0.588	218.208	0.587	87.138	1.176	12.78
1.18	8.61	0.589	93.388	0.589	218.739	0.589	86.297	1.179	12.647
1.183	8.566	0.591	92.465	0.591	219.214	0.591	85.464	1.183	12.541
1.186	8.481	0.593	91.57	0.593	219.821	0.592	84.604	1.186	12.433
1.189	8.431	0.594	90.646	0.594	220.321	0.594	83.763	1.189	12.291
1.193	8.386	0.596	89.739	0.596	220.759	0.596	82.932	1.193	12.211
1.196	8.32	0.598	88.793	0.598	221.261	0.598	82.091	1.196	12.091
1.199	8.242	0.599	87.917	0.599	221.744	0.599	81.232	1.199	11.971
1.203	8.195	0.601	87.052	0.601	222.084	0.601	80.432	1.203	11.881
1.206	8.124	0.603	86.144	0.603	222.258	0.603	79.568	1.206	11.786
1.209	8.064	0.604	85.251	0.604	222.246	0.604	78.757	1.209	11.682
1.213	8.033	0.606	84.399	0.606	221.978	0.606	77.93	1.213	11.571
1.216	7.973	0.608	83.507	0.608	221.455	0.608	77.136	1.216	11.511
1.219	7.912	0.609	82.631	0.609	221.031	0.609	76.317	1.219	11.389
1.223	7.859	0.611	81.782	0.611	220.614	0.611	75.5	1.223	11.266
1.226	7.798	0.613	80.942	0.613	220.231	0.612	74.654	1.226	11.183
1.229	7.774	0.614	80.064	0.614	219.747	0.614	73.88	1.229	11.115
1.233	7.708	0.616	79.204	0.616	219.199	0.616	73.05	1.233	10.987
1.236	7.675	0.618	78.374	0.618	218.668	0.618	72.272	1.236	10.887
1.239	7.602	0.619	77.533	0.619	217.262	0.619	71.465	1.239	10.807
1.243	7.552	0.621	76.719	0.621	180.792	0.621	70.691	1.242	10.72
1.246	7.509	0.623	75.874	0.623	176.232	0.623	69.934	1.246	10.647
1.25	7.447	0.624	75.038	0.624	170.79	0.624	69.114	1.249	10.551
1.253	7.402	0.626	74.23	0.626	167.697	0.626	68.364	1.252	10.479
1.256	7.359	0.628	73.416	0.628	165.501	0.628	67.614	1.256	10.391
1.26	7.323	0.629	72.617	0.629	162.347	0.629	66.844	1.259	10.279
1.263	7.253	0.631	71.819	0.631	159.338	0.631	66.089	1.262	10.201
1.266	7.209	0.633	71.049	0.633	157.185	0.633	65.362	1.266	10.127
1.27	7.158	0.634	70.247	0.634	155.087	0.634	64.64	1.269	10.026
1.273	7.099	0.636	69.45	0.636	153.334	0.636	63.891	1.272	9.976
1.276	7.067	0.638	68.72	0.638	150.678	0.638	63.177	1.276	9.878
1.28	7.019	0.64	67.954	0.639	147.631	0.639	62.467	1.279	9.806
1.283	6.988	0.641	67.171	0.641	143.998	0.641	61.763	1.282	9.722
1.286	6.928	0.643	66.447	0.643	136.797	0.643	61.059	1.286	9.638
1.289	6.895	0.645	65.705	0.645	128.447	0.644	60.372	1.289	9.573
1.293	6.836	0.646	64.967	0.646	121.298	0.646	59.678	1.292	9.516
1.296	6.799	0.648	64.215	0.648	116.984	0.648	58.989	1.296	9.428
1.299	6.766	0.649	63.49	0.65	112.852	0.649	58.336	1.299	9.375
1.302	6.738	0.651	62.805	0.651	109.545	0.651	57.672	1.303	9.297
1.306	6.693	0.653	62.087	0.653	107.396	0.653	57.023	1.306	9.249
1.309	6.644	0.654	61.376	0.654	105.856	0.654	56.377	1.309	9.129
1.313	6.63	0.656	60.693	0.656	104.507	0.656	55.75	1.312	9.1
1.316	6.569	0.658	59.996	0.658	103.28	0.658	55.133
1.319	6.519	0.659	59.335	0.659	102.276	0.659	54.49
1.323	6.499	0.661	58.655	0.661	101.495	0.661	53.88
1.326	6.456	0.663	58.001	0.663	100.802	0.662	53.281
1.33	6.412	0.664	57.33	0.664	99.403	0.664	52.694
1.333	6.386	0.666	56.715	0.666	97.361	0.666	52.144
1.336	6.331	0.668	56.067	0.668	94.912	0.668	51.53
1.339	6.275	0.67	55.438	0.67	93.234	0.669	50.974
1.343	6.27	0.671	54.822	0.671	92.002	0.671	50.429
1.346	6.225	0.673	54.192	0.673	90.971	0.673	49.865
1.35	6.199	0.674	53.584	0.674	90.088	0.674	49.308
1.353	6.146	0.676	53.022	0.676	89.298	0.676	48.757
1.356	6.115	0.678	52.424	0.678	88.512	0.678	48.285
1.36	6.098	0.679	51.817	0.68	87.768	0.679	47.739
1.363	6.035	0.681	51.282	0.681	87.038	0.681	47.202
1.366	6.01	0.683	50.718	0.683	86.244	0.682	46.736
1.37	5.988	0.684	50.185	0.684	85.147	0.684	46.236
1.373	5.942	0.686	49.617	0.686	84.173	0.686	45.733
1.376	5.928	0.688	49.094	0.688	83.18	0.688	45.246
1.38	5.887	0.69	48.574	0.69	82.253	0.689	44.791
1.383	5.864	0.691	47.991	0.691	81.061	0.691	44.315
1.386	5.826	0.693	47.491	0.693	78.939	0.692	43.892
1.389	5.803	0.694	47.036	0.694	76.881	0.694	43.425
1.393	5.742	0.696	46.566	0.696	75.078	0.696	42.958
1.396	5.727	0.698	46.084	0.698	73.756	0.698	42.513
1.399	5.707	0.699	45.623	0.7	72.674	0.699	42.112
1.403	5.675	0.701	45.196	0.701	71.663	0.701	41.659
1.406	5.633	0.703	44.753	0.703	70.713	0.703	41.213
1.409	5.593	0.704	44.313	0.704	69.71	0.704	40.809
1.413	5.561	0.706	43.882	0.706	68.668	0.706	40.412
1.416	5.527	0.708	43.499	0.708	67.763	0.708	40.005
1.419	5.525	0.71	43.065	0.709	66.948	0.709	39.622
1.423	5.496	0.711	42.645	0.711	66.224	0.711	39.209
1.426	5.453	0.713	42.25	0.713	65.489	0.712	38.849
1.429	5.432	0.714	41.858	0.714	64.05	0.714	38.471
1.433	5.376	0.716	41.444	0.716	61.265	0.716	38.096
1.436	5.361	0.718	41.049	0.718	59.216	0.717	37.732
1.439	5.343	0.72	40.703	0.72	57.332	0.719	37.344
1.443	5.319	0.721	40.314	0.721	55.632	0.721	37.008
1.446	5.283	0.723	39.914	0.723	54.098	0.722	36.662
1.45	5.266	0.724	39.587	0.724	52.756	0.724	36.303
1.453	5.25	0.726	39.2	0.726	51.484	0.726	35.958
1.456	5.199	0.728	38.843	0.728	50.363	0.727	35.617
1.459	5.16	0.729	38.525	0.729	49.339	0.729	35.329
1.463	5.139	0.731	38.153	0.731	48.348	0.731	34.966
1.466	5.122	0.733	37.818	0.733	47.473	0.732	34.65
1.469	5.103	0.734	37.507	0.734	46.633	0.734	34.323
1.473	5.072	0.736	37.147	0.736	45.832	0.736	34.025
1.476	5.049	0.738	36.825	0.738	45.089	0.738	33.706
1.479	5.034	0.739	36.507	0.739	44.372	0.739	33.414
1.483	4.998	0.741	36.172	0.741	43.699	0.741	33.122
1.486	4.978	0.743	35.867	0.743	43.05	0.743	32.818
1.489	4.941	0.744	35.576	0.744	42.456	0.744	32.527
1.493	4.94	0.746	35.273	0.746	41.877	0.746	32.248
1.496	4.888	0.748	34.944	0.748	41.34	0.748	31.977
1.499	4.879	0.749	34.647	0.749	40.816	0.749	31.661
1.503	4.862	0.751	34.369	0.751	40.283	0.751	31.399
1.506	4.819	0.753	34.054	0.753	39.751	0.753	31.126
1.509	4.81	0.754	33.783	0.754	39.268	0.754	30.832
1.513	4.796	0.756	33.494	0.756	38.822	0.756	30.586
1.516	4.777	0.758	33.227	0.758	38.369	0.758	30.317
1.519	4.749	0.759	32.956	0.759	37.937	0.759	30.083
1.523	4.745	0.761	32.651	0.761	37.527	0.761	29.818
1.526	4.712	0.763	32.412	0.763	37.091	0.763	29.55
1.53	4.718	0.764	32.126	0.764	36.719	0.764	29.322
1.533	4.674	0.766	31.872	0.766	36.322	0.766	29.083
1.536	4.699	0.768	31.642	0.768	35.944	0.768	28.826
1.539	4.648	0.769	31.362	0.769	35.608	0.769	28.595
1.543	4.608	0.771	31.133	0.771	35.232	0.771	28.36
1.546	4.598	0.773	30.876	0.773	34.867	0.773	28.126
1.549	4.573	0.774	30.638	0.774	34.53	0.774	27.88
1.553	4.562	0.776	30.394	0.776	34.175	0.776	27.694
1.556	4.538	0.778	30.17	0.778	33.846	0.778	27.434
1.559	4.499	0.779	29.914	0.779	33.545	0.779	27.252
1.563	4.501	0.781	29.703	0.781	33.251	0.781	27.025
1.566	4.489	0.783	29.448	0.783	32.933	0.782	26.81
1.569	4.487	0.785	29.209	0.784	32.604	0.784	26.6
1.573	4.446	0.786	28.984	0.786	32.313	0.786	26.391
1.576	4.449	0.788	28.768	0.788	32.039	0.787	26.201
1.579	4.427	0.79	28.551	0.79	31.755	0.789	25.996
1.583	4.398	0.791	28.341	0.791	31.477	0.791	25.814
1.586	4.366	0.793	28.117	0.793	31.183	0.793	25.597
1.589	4.386	0.794	27.914	0.795	30.953	0.794	25.398
1.593	4.332	0.796	27.717	0.796	30.659	0.796	25.201
1.596	4.324	0.798	27.517	0.798	30.423	0.798	25.033
1.599	4.32	0.799	27.297	0.8	30.165	0.799	24.854
1.603	4.283	0.801	27.106	0.801	29.913	0.801	24.658
1.606	4.258	0.803	26.929	0.803	29.661	0.802	24.5
1.609	4.258	0.804	26.708	0.804	29.416	0.804	24.296
1.613	4.229	0.806	26.507	0.806	29.171	0.806	24.124
1.616	4.204	0.808	26.333	0.808	28.943	0.808	23.941
1.619	4.213	0.809	26.147	0.809	28.709	0.809	23.776
1.623	4.184	0.811	25.93	0.811	28.487	0.811	23.599
1.626	4.189	0.813	25.765	0.813	28.274	0.812	23.411
1.629	4.192	0.814	25.574	0.814	28.043	0.814	23.257
1.633	4.163	0.816	25.43	0.816	27.825	0.816	23.126
1.636	4.175	0.818	25.221	0.818	27.609	0.818	22.934
1.639	4.124	0.819	25.057	0.819	27.417	0.819	22.742
1.643	4.126	0.821	24.875	0.821	27.209	0.821	22.612
1.646	4.125	0.823	24.729	0.823	26.979	0.823	22.443
1.649	4.107	0.824	24.52	0.824	26.769	0.824	22.291
1.653	4.077	0.826	24.39	0.826	26.572	0.826	22.119
1.656	4.086	0.828	24.215	0.828	26.382	0.828	21.979
1.659	4.048	0.829	24.054	0.829	26.165	0.829	21.831
1.663	4.052	0.831	23.887	0.831	26.004	0.831	21.677
1.666	4.014	0.833	23.733	0.833	25.816	0.832	21.525
1.669	4.005	0.834	23.582	0.834	25.614	0.834	21.39
1.673	3.998	0.836	23.44	0.836	25.442	0.836	21.257
1.676	3.987	0.838	23.285	0.838	25.265	0.837	21.083
1.679	3.984	0.84	23.116	0.839	25.072	0.839	20.955
1.683	3.938	0.841	23	0.841	24.906	0.841	20.806
1.686	3.95	0.843	22.837	0.843	24.733	0.842	20.706
1.689	3.939	0.844	22.68	0.844	24.573	0.844	20.501
1.693	3.907	0.846	22.542	0.846	24.385	0.846	20.39
1.696	3.913	0.848	22.403	0.848	24.215	0.847	20.287
1.7	3.886	0.849	22.274	0.849	24.052	0.849	20.145
1.703	3.833	0.851	22.112	0.851	23.883	0.851	20.043
1.706	3.845	0.853	21.979	0.853	23.733	0.852	19.9
1.709	3.829	0.854	21.861	0.854	23.551	0.854	19.741
1.713	3.815	0.856	21.693	0.856	23.379	0.856	19.628
1.716	3.816	0.858	21.586	0.858	23.252	0.857	19.487
1.719	3.778	0.86	21.418	0.859	23.076	0.859	19.386
1.723	3.755	0.861	21.273	0.861	22.935	0.861	19.256
1.726	3.751	0.863	21.153	0.863	22.777	0.862	19.128
1.729	3.733	0.864	21.062	0.864	22.647	0.864	19.032
1.733	3.717	0.866	20.896	0.866	22.5	0.866	18.892
1.736	3.691	0.868	20.804	0.868	22.329	0.868	18.789
1.739	3.668	0.869	20.655	0.87	22.179	0.869	18.668
1.743	3.665	0.871	20.554	0.871	22.047	0.871	18.565
1.746	3.641	0.873	20.424	0.873	21.897	0.873	18.44
1.749	3.626	0.874	20.271	0.874	21.758	0.874	18.311
1.753	3.626	0.876	20.165	0.876	21.651	0.876	18.199
1.756	3.586	0.878	20.053	0.878	21.523	0.878	18.095
1.759	3.595	0.879	19.918	0.879	21.346	0.879	17.972
1.763	3.6	0.881	19.806	0.881	21.204	0.881	17.889
1.766	3.562	0.883	19.696	0.883	21.084	0.882	17.754
1.769	3.547	0.884	19.579	0.884	20.935	0.884	17.667
1.773	3.555	0.886	19.476	0.886	20.826	0.886	17.563
1.776	3.526	0.888	19.349	0.888	20.665	0.888	17.452
1.779	3.531	0.889	19.227	0.889	20.566	0.889	17.353
1.783	3.493	0.891	19.167	0.891	20.428	0.891	17.245
1.786	3.496	0.893	19.031	0.893	20.308	0.893	17.167
1.789	3.478	0.894	18.93	0.894	20.213	0.894	17.045
1.793	3.465	0.896	18.839	0.896	20.066	0.896	16.968
1.796	3.462	0.898	18.711	0.898	19.931	0.898	16.854
1.799	3.466	0.899	18.582	0.899	19.811	0.899	16.779
1.803	3.507	0.901	18.477	0.901	19.686	0.901	16.664
1.806	3.479	0.903	18.384	0.903	19.569	0.903	16.564
1.809	3.472	0.904	18.31	0.904	19.475	0.904	16.458
1.813	3.446	0.906	18.208	0.906	19.346	0.906	16.378
1.816	3.452	0.908	18.09	0.908	19.228	0.908	16.283
1.819	3.444	0.909	17.985	0.909	19.107	0.909	16.18
		0.911	17.918	0.911	18.996	0.911	16.113
		0.913	17.803	0.913	18.891	0.913	15.978
		0.914	17.68	0.914	18.775	0.914	15.885
		0.916	17.587	0.916	18.658	0.916	15.819
		0.918	17.493	0.918	18.538	0.918	15.735
		0.919	17.413	0.92	18.44	0.919	15.64
		0.921	17.304	0.921	18.339	0.921	15.548
		0.923	17.23	0.923	18.23	0.923	15.461
		0.924	17.138	0.924	18.087	0.924	15.383
		0.926	17.034	0.926	18.028	0.926	15.296
		0.928	16.959	0.928	17.913	0.928	15.212
		0.929	16.831	0.929	17.81	0.929	15.128
		0.931	16.749	0.931	17.706	0.931	15.055
		0.933	16.685	0.933	17.611	0.932	14.974
		0.934	16.579	0.934	17.499	0.934	14.869
		0.936	16.504	0.936	17.41	0.936	14.809
		0.938	16.403	0.938	17.29	0.938	14.731
		0.94	16.335	0.94	17.213	0.939	14.644
		0.941	16.239	0.941	17.092	0.941	14.567
		0.943	16.183	0.943	17.026	0.943	14.48
		0.944	16.075	0.944	16.897	0.944	14.402
		0.946	15.992	0.946	16.823	0.946	14.328
		0.948	15.887	0.948	16.74	0.948	14.253
		0.949	15.822	0.949	16.642	0.949	14.182
		0.951	15.746	0.951	16.59	0.951	14.123
		0.953	15.678	0.953	16.47	0.952	14.046
		0.954	15.581	0.954	16.383	0.954	13.964
		0.956	15.495	0.956	16.274	0.956	13.911
		0.958	15.425	0.958	16.207	0.958	13.809
		0.959	15.337	0.959	16.127	0.959	13.741
		0.961	15.252	0.961	16.032	0.961	13.696
		0.963	15.18	0.963	15.939	0.962	13.615
		0.964	15.116	0.964	15.866	0.964	13.519
		0.966	15.023	0.966	15.753	0.966	13.458
		0.968	14.955	0.968	15.671	0.968	13.395
		0.969	14.909	0.969	15.613	0.969	13.33
		0.971	14.796	0.971	15.512	0.971	13.241
		0.973	14.725	0.973	15.46	0.972	13.189
		0.974	14.651	0.974	15.348	0.974	13.141
		0.976	14.582	0.976	15.259	0.976	13.039
		0.978	14.517	0.978	15.171	0.977	12.969
		0.979	14.462	0.979	15.103	0.979	12.924
		0.981	14.354	0.981	15.027	0.981	12.86
		0.983	14.307	0.983	14.936	0.982	12.808
		0.984	14.226	0.984	14.892	0.984	12.725
		0.986	14.182	0.986	14.807	0.986	12.662
		0.988	14.085	0.988	14.706	0.988	12.572
		0.989	14.011	0.989	14.639	0.989	12.54
		0.991	13.955	0.991	14.592	0.991	12.474
		0.993	13.885	0.993	14.49	0.992	12.408
		0.994	13.827	0.994	14.408	0.994	12.345
		0.996	13.758	0.996	14.315	0.996	12.303
		0.998	13.694	0.998	14.279	0.997	12.247
		0.999	13.622	0.999	14.174	0.999	12.186
		1.001	13.567	1.001	14.151	1.001	12.107
		1.003	13.494	1.003	14.049	1.002	12.034
		1.004	13.426	1.004	14	1.004	12.005
		1.006	13.363	1.006	13.936	1.006	11.951
		1.008	13.307	1.008	13.851	1.008	11.906
		1.009	13.239	1.009	13.768	1.009	11.832
		1.011	13.174	1.011	13.711	1.011	11.779
		1.013	13.082	1.013	13.65	1.012	11.716
		1.014	13.051	1.014	13.586	1.014	11.665
		1.016	12.988	1.016	13.493	1.016	11.616
		1.018	12.927	1.018	13.44	1.018	11.568
		1.019	12.888	1.019	13.366	1.019	11.515
		1.021	12.778	1.021	13.297	1.021	11.457
		1.023	12.734	1.023	13.234	1.022	11.381
		1.024	12.674	1.024	13.143	1.024	11.351
		1.026	12.646	1.026	13.089	1.026	11.299
		1.028	12.568	1.028	13.036	1.028	11.217
		1.029	12.536	1.029	12.963	1.029	11.18
		1.031	12.46	1.031	12.893	1.031	11.148
		1.033	12.398	1.033	12.834	1.033	11.081
		1.034	12.356	1.034	12.777	1.034	11.024
		1.036	12.304	1.036	12.717	1.036	10.994
		1.038	12.251	1.038	12.615	1.038	10.923
		1.039	12.19	1.039	12.581	1.039	10.876
		1.041	12.133	1.041	12.514	1.041	10.829
		1.043	12.097	1.043	12.456	1.043	10.804
		1.044	12.021	1.044	12.381	1.044	10.758
		1.046	11.984	1.046	12.335	1.046	10.678
		1.048	11.925	1.048	12.283	1.048	10.646
		1.049	11.873	1.049	12.212	1.049	10.594
		1.051	11.824	1.051	12.143	1.051	10.547
		1.053	11.78	1.053	12.114	1.053	10.502
		1.054	11.709	1.054	12.061	1.054	10.453
		1.056	11.666	1.056	11.973	1.056	10.409
		1.058	11.618	1.058	11.935	1.058	10.356
		1.059	11.57	1.059	11.887	1.059	10.306
		1.061	11.505	1.061	11.816	1.061	10.261
		1.063	11.488	1.063	11.774	1.063	10.219
		1.064	11.413	1.064	11.707	1.064	10.172
		1.066	11.354	1.066	11.656	1.066	10.104
		1.068	11.328	1.068	11.606	1.068	10.088
		1.069	11.269	1.069	11.553	1.07	10.031
		1.071	11.226	1.071	11.485	1.071	10.004
		1.073	11.186	1.073	11.456	1.073	9.94
		1.074	11.135	1.074	11.419	1.074	9.892
		1.076	11.089	1.076	11.354	1.076	9.816
		1.078	11.037	1.078	11.304	1.078	9.795
		1.08	10.982	1.08	11.245	1.079	9.744
		1.081	10.947	1.081	11.199	1.081	9.708
		1.083	10.894	1.083	11.162	1.083	9.69
		1.084	10.857	1.084	11.096	1.084	9.623
		1.086	10.817	1.086	11.023	1.086	9.609
		1.088	10.777	1.088	10.992	1.087	9.55
		1.09	10.728	1.09	10.945	1.089	9.531
		1.091	10.668	1.091	10.899	1.091	9.488
		1.093	10.63	1.093	10.827	1.092	9.406
		1.095	10.572	1.095	10.8	1.094	9.397
		1.096	10.529	1.096	10.761	1.096	9.36
		1.098	10.495	1.098	10.72	1.097	9.319
		1.1	10.453	1.1	10.652	1.099	9.283
		1.101	10.398	1.101	10.628	1.101	9.251
		1.103	10.367	1.103	10.581	1.102	9.199
		1.105	10.319	1.105	10.495	1.104	9.137
		1.106	10.286	1.106	10.463	1.106	9.132
		1.108	10.241	1.108	10.415	1.107	9.094
		1.11	10.188	1.11	10.361	1.109	9.045
		1.111	10.159	1.111	10.332	1.11	9.002
		1.113	10.117	1.113	10.287	1.112	8.99
		1.114	10.06	1.114	10.241	1.114	8.934
		1.116	10.035	1.116	10.187	1.116	8.88
		1.118	9.998	1.118	10.149	1.117	8.896
		1.119	9.957	1.119	10.109	1.119	8.83
		1.121	9.914	1.121	10.061	1.121	8.802
		1.123	9.884	1.123	10.016	1.122	8.785
		1.124	9.833	1.124	9.956	1.124	8.733
		1.126	9.789	1.126	9.93	1.126	8.69
		1.128	9.764	1.128	9.897	1.128	8.656
		1.129	9.695	1.129	9.862	1.129	8.634
		1.131	9.703	1.131	9.8	1.131	8.598
		1.132	9.638	1.132	9.766	1.133	8.563
		1.134	9.604	1.134	9.717	1.134	8.544
		1.136	9.577	1.136	9.695	1.136	8.498
		1.138	9.546	1.138	9.632	1.138	8.477
		1.139	9.507	1.139	9.597	1.139	8.435
		1.141	9.459	1.141	9.562	1.141	8.371
		1.142	9.421	1.142	9.533	1.142	8.35
		1.144	9.392	1.144	9.467	1.144	8.324
		1.146	9.371	1.146	9.444	1.146	8.285
		1.147	9.314	1.147	9.423	1.148	8.253
		1.149	9.286	1.149	9.361	1.149	8.229
		1.151	9.243	1.151	9.323	1.151	8.199
		1.152	9.221	1.152	9.293	1.153	8.175
		1.154	9.166	1.154	9.249	1.154	8.121
		1.156	9.14	1.156	9.208	1.156	8.087
		1.158	9.129	1.158	9.16	1.158	8.049
		1.159	9.067	1.159	9.125	1.159	8.024
		1.161	9.066	1.161	9.143	1.161	8.016
		1.163	9.018	1.163	9.078	1.162	7.986
		1.164	8.968	1.164	9.034	1.164	7.927
		1.166	8.967	1.166	9.006	1.166	7.918
		1.168	8.899	1.168	8.968	1.168	7.87
		1.17	8.881	1.169	8.903	1.169	7.841
		1.171	8.83	1.171	8.884	1.171	7.817
		1.173	8.789	1.173	8.847	1.173	7.805
		1.175	8.76	1.175	8.789	1.174	7.786
		1.176	8.736	1.176	8.756	1.176	7.769
		1.178	8.707	1.178	8.753	1.178	7.721
		1.179	8.686	1.18	8.701	1.179	7.674
		1.181	8.665	1.181	8.674	1.181	7.653
		1.183	8.629	1.183	8.638	1.183	7.58
		1.184	8.6	1.184	8.61	1.184	7.603
		1.186	8.58	1.186	8.577	1.186	7.544
		1.188	8.549	1.188	8.541	1.188	7.52
		1.189	8.505	1.189	8.497	1.189	7.478
		1.191	8.477	1.191	8.478	1.191	7.441
		1.193	8.441	1.193	8.422	1.193	7.451
		1.195	8.432	1.194	8.399	1.194	7.425
		1.196	8.382	1.196	8.371	1.196	7.397
		1.198	8.34	1.198	8.33	1.198	7.351
		1.199	8.337	1.2	8.295	1.199	7.321
		1.201	8.292	1.201	8.264	1.201	7.319
		1.203	8.27	1.203	8.251	1.203	7.28
		1.204	8.231	1.204	8.21	1.204	7.27
		1.206	8.22	1.206	8.19	1.206	7.229
		1.208	8.176	1.208	8.144	1.208	7.216
		1.209	8.17	1.209	8.109	1.209	7.187
		1.211	8.136	1.211	8.084	1.211	7.126
		1.213	8.081	1.213	8.077	1.213	7.113
		1.214	8.067	1.214	8.022	1.214	7.105
		1.216	8.034	1.216	7.994	1.216	7.054
		1.218	8.019	1.218	7.944	1.218	7.064
		1.219	8.005	1.219	7.923	1.219	7.023
		1.221	7.963	1.221	7.899	1.221	7.008
		1.223	7.924	1.223	7.853	1.223	7.018
		1.224	7.923	1.224	7.848	1.224	6.939
		1.226	7.874	1.226	7.805	1.226	6.916
		1.228	7.872	1.228	7.767	1.228	6.91
		1.229	7.813	1.229	7.763	1.23	6.886
		1.231	7.795	1.231	7.736	1.231	6.842
		1.233	7.781	1.233	7.689	1.233	6.813
		1.234	7.728	1.234	7.667	1.235	6.779
		1.236	7.71	1.236	7.632	1.236	6.77
		1.238	7.68	1.238	7.623	1.238	6.762
		1.239	7.656	1.239	7.57	1.24	6.699
		1.241	7.653	1.241	7.535	1.241	6.691
		1.243	7.591	1.243	7.545	1.243	6.674
		1.245	7.583	1.244	7.513	1.244	6.644
		1.246	7.55	1.246	7.458	1.246	6.605
		1.248	7.537	1.248	7.466	1.248	6.604
		1.25	7.483	1.25	7.431	1.249	6.575
		1.251	7.487	1.251	7.382	1.251	6.546
		1.253	7.48	1.253	7.346	1.253	6.545
		1.255	7.435	1.255	7.335	1.254	6.491
		1.256	7.384	1.256	7.307	1.256	6.484
		1.258	7.393	1.258	7.274	1.257	6.48
		1.26	7.355	1.26	7.242	1.259	6.44
		1.261	7.316	1.261	7.22	1.261	6.431
		1.263	7.319	1.263	7.197	1.262	6.381
		1.265	7.285	1.265	7.168	1.264	6.384
		1.266	7.283	1.266	7.148	1.266	6.369
		1.268	7.239	1.268	7.107	1.267	6.316
		1.27	7.221	1.27	7.097	1.269	6.312
		1.271	7.173	1.271	7.045	1.271	6.298
		1.273	7.173	1.273	7.03	1.272	6.267
		1.275	7.137	1.275	7.011	1.274	6.237
		1.276	7.163	1.276	6.982	1.276	6.23
		1.278	7.096	1.278	6.972	1.277	6.201
		1.28	7.081	1.28	6.934	1.279	6.178
		1.281	7.037	1.281	6.924	1.281	6.143
		1.283	7.009	1.283	6.902	1.282	6.134
		1.284	6.982	1.284	6.859	1.284	6.13
		1.286	6.974	1.286	6.841	1.286	6.102
		1.288	6.958	1.288	6.81	1.287	6.079
		1.289	6.931	1.289	6.799	1.289	6.048
		1.291	6.898	1.291	6.778	1.291	6.058
		1.293	6.876	1.293	6.732	1.292	5.997
		1.294	6.861	1.294	6.756	1.294	5.97
		1.296	6.842	1.296	6.717	1.296	5.993
		1.298	6.831	1.298	6.678	1.298	5.982
		1.299	6.788	1.299	6.637	1.299	5.932
		1.301	6.798	1.301	6.635	1.301	5.924
		1.302	6.759	1.302	6.621	1.303	5.908
		1.304	6.747	1.304	6.59	1.304	5.917
		1.306	6.719	1.306	6.565	1.306	5.847
		1.308	6.7	1.308	6.566	1.308	5.851
		1.309	6.672	1.309	6.536	1.309	5.82
		1.311	6.661	1.311	6.525	1.311	5.796
		1.312	6.628	1.312	6.449	1.313	5.786
		1.314	6.621	1.314	6.479	1.314	5.778
		1.316	6.568	1.316	6.429	1.316	5.741
		1.318	6.579	1.318	6.383	1.318	5.742
		1.319	6.559	1.319	6.42	1.319	5.736
		1.321	6.568	1.321	6.369	1.321	5.709
		1.323	6.535	1.323	6.345	1.323	5.68
		1.324	6.479	1.324	6.328	1.324	5.677
		1.326	6.449	1.326	6.309	1.326	5.654
		1.328	6.452	1.328	6.289	1.328	5.629
		1.329	6.44	1.329	6.264	1.329	5.643
		1.331	6.407	1.331	6.249	1.331	5.581
		1.333	6.394	1.333	6.2	1.333	5.584
		1.334	6.378	1.334	6.185	1.334	5.573
		1.336	6.349	1.336	6.172	1.336	5.545
		1.338	6.335	1.338	6.163	1.338	5.508
		1.34	6.32	1.34	6.132	1.339	5.499
		1.341	6.301	1.341	6.121	1.341	5.491
		1.343	6.288	1.343	6.115	1.343	5.492
		1.344	6.26	1.344	6.112	1.344	5.465
		1.346	6.237	1.346	6.045	1.346	5.445
		1.348	6.259	1.348	6.034	1.348	5.431
		1.35	6.204	1.35	6.011	1.349	5.407
		1.351	6.171	1.351	5.985	1.351	5.384
		1.353	6.178	1.353	5.994	1.353	5.365
		1.354	6.136	1.354	5.952	1.354	5.357
		1.356	6.143	1.356	5.943	1.356	5.351
		1.358	6.108	1.358	5.91	1.358	5.336
		1.36	6.097	1.36	5.916	1.359	5.298
		1.361	6.083	1.361	5.888	1.361	5.292
		1.363	6.076	1.363	5.857	1.362	5.28
		1.364	6.052	1.364	5.846	1.364	5.262
		1.366	6.029	1.366	5.831	1.366	5.249
		1.368	6.029	1.368	5.8	1.367	5.227
		1.37	5.996	1.37	5.79	1.369	5.202
		1.371	5.983	1.371	5.778	1.371	5.177
		1.373	5.95	1.373	5.761	1.372	5.155
		1.374	5.976	1.375	5.731	1.374	5.175
		1.376	5.939	1.376	5.728	1.376	5.144
		1.378	5.919	1.378	5.712	1.377	5.169
		1.379	5.878	1.38	5.684	1.379	5.092
		1.381	5.88	1.381	5.667	1.381	5.094
		1.383	5.852	1.383	5.644	1.382	5.088
		1.384	5.869	1.384	5.612	1.384	5.077
		1.386	5.838	1.386	5.578	1.386	5.071
		1.388	5.83	1.388	5.577	1.387	5.058
		1.39	5.826	1.389	5.576	1.389	5.034
		1.391	5.769	1.391	5.55	1.391	5.005
		1.393	5.775	1.393	5.54	1.392	4.995
		1.394	5.738	1.394	5.529	1.394	4.993
		1.396	5.756	1.396	5.494	1.396	4.966
		1.398	5.724	1.398	5.488	1.398	4.991
		1.399	5.713	1.399	5.456	1.399	4.954
		1.401	5.686	1.401	5.449	1.401	4.928
		1.403	5.683	1.403	5.405	1.403	4.923
		1.404	5.672	1.404	5.416	1.404	4.925
		1.406	5.654	1.406	5.396	1.406	4.882
		1.408	5.637	1.408	5.386	1.408	4.861
		1.409	5.626	1.409	5.355	1.409	4.857
		1.411	5.603	1.411	5.332
		1.413	5.568	1.413	5.347
		1.414	5.569	1.414	5.311
		1.416	5.555	1.416	5.307
		1.418	5.553	1.418	5.291
		1.419	5.521	1.419	5.282
		1.421	5.504	1.421	5.26
		1.423	5.502	1.423	5.249
		1.424	5.498	1.424	5.217
		1.426	5.45	1.426	5.206
		1.428	5.444	1.428	5.172
		1.429	5.437	1.429	5.179
		1.431	5.425	1.431	5.168
		1.433	5.451	1.433	5.168
		1.434	5.409	1.434	5.136
		1.436	5.388	1.436	5.125
		1.438	5.349	1.438	5.12
		1.439	5.362	1.439	5.12
		1.441	5.344	1.441	5.094
		1.443	5.338	1.443	5.078
		1.445	5.318	1.444	5.069
		1.446	5.308	1.446	5.034
		1.448	5.269	1.448	5.016
		1.449	5.267	1.45	4.998
		1.451	5.249	1.451	4.992
		1.453	5.231	1.453	4.969
		1.454	5.239	1.454	4.978
		1.456	5.211	1.456	4.943
		1.458	5.193	1.458	4.936
		1.459	5.192	1.459	4.905
		1.461	5.175	1.461	4.917
		1.463	5.155	1.463	4.912
		1.465	5.153	1.464	4.864
		1.466	5.133	1.466	4.841
		1.468	5.133	1.468	4.832
		1.47	5.108	1.47	4.89
		1.471	5.096	1.471	4.813
		1.473	5.083
		1.474	5.052
		1.476	5.045
		1.478	5.038
		1.479	5.009
		1.481	5.003
		1.483	4.984
		1.484	4.981
		1.486	4.949
		1.488	4.933
		1.489	4.925
		1.491	4.933
		1.493	4.923
		1.494	4.914
		1.496	4.901
		1.498	4.867
		1.499	4.884

## Sheet: Brick Long
"Crosshead (mm)"	"Load (N)"	"Crosshead (mm)"	"Load (N)"	"Crosshead (mm)"	"Load (N)"	"Crosshead (mm)"	"Load (N)"					Area Under Curve
												108.1
0.002	12.645	0.003	15.062	0.004	7.149	0.001	10.801					92.89
0.003	13.065	0.006	16.516	0.007	7.623	0.003	10.098					121
0.005	13.612	0.01	18.014	0.01	10.405	0.005	13.221					96.13
0.007	14.085	0.013	19.48	0.013	11.426	0.006	12.481
0.008	15.053	0.016	22.106	0.017	13.339	0.008	14.27
0.01	15.456	0.02	23.257	0.02	15.389	0.01	15.514
0.012	16.639	0.023	25.032	0.023	16.462	0.011	16.197					n=4
0.014	17.457	0.026	26.133	0.027	18.074	0.013	16.949
0.015	18.67	0.03	28.284	0.03	19.256	0.015	17.33
0.017	19.02	0.033	30.267	0.033	20.968	0.016	17.28
0.018	19.792	0.036	31.393	0.037	22.21	0.018	18.217
0.02	19.744	0.04	32.509	0.04	23.533	0.02	18.777
0.022	20.819	0.043	34.234	0.043	24.383	0.021	19.471
0.023	21.869	0.046	35.762	0.047	25.498	0.023	21.016
0.025	21.654	0.05	37.087	0.05	27.357	0.025	20.625
0.027	23.167	0.053	38.375	0.053	28.603	0.026	21.532
0.028	22.994	0.056	40.75	0.057	30.485	0.028	21.449
0.03	23.336	0.06	42.007	0.06	32.283	0.03	23.554
0.032	24.904	0.063	43.418	0.063	33.256	0.031	23.851
0.034	25.847	0.066	44.896	0.067	35.33	0.033	25.798
0.035	26.001	0.07	46.948	0.07	36.437	0.035	25.855
0.037	26.649	0.073	47.992	0.073	37.641	0.036	25.872
0.038	27.6	0.076	49.605	0.077	38.779	0.038	26.692
0.04	27.909	0.08	52.239	0.08	40.828	0.04	27.928
0.042	29.417	0.083	52.912	0.081	41.476	0.041	26.729
0.043	29.359	0.086	55.375	0.081	41.003	0.043	28.758
0.045	30.092	0.09	56.737	0.081	39.992	0.045	28.93
0.047	31.479	0.093	58.276	0.081	40.522	0.046	29.581
0.048	31.584	0.096	59.762	0.081	40.602	0.048	30.296
0.05	32.501	0.1	61.566	0.081	39.77	0.05	31.983
0.052	32.421	0.103	62.899	0.081	39.57	0.051	33.346
0.053	33.61	0.106	64.748	0.081	39.571	0.053	33.176
0.055	34.804	0.11	66.633	0.081	39.898	0.055	33.157
0.057	35.31	0.113	67.832	0.081	39.337	0.056	35.249
0.058	36.05	0.116	69.675	0.081	39.296	0.058	35.736
0.06	36.164	0.12	71.871	0.081	40.717	0.06	36.296
0.062	37.391	0.123	73.204	0.081	39.946	0.061	36.563
0.063	37.66	0.126	74.961	0.081	40.227	0.063	37.148
0.065	38.864	0.13	76.606	0.081	38.819	0.065	38.171
0.067	39.413	0.133	78.345	0.081	38.489	0.066	38.743
0.068	39.977	0.136	80.104	0.081	39.927	0.068	38.447
0.07	41.054	0.14	81.657	0.081	39.638	0.07	40.696
0.072	42.131	0.143	84.027	0.081	38.955	0.071	41.115
0.073	42.527	0.146	84.775	0.081	39.98	0.073	42.186
0.075	42.901	0.15	86.627	0.081	39.789	0.075	42.569
0.077	44.478	0.153	88.163	0.081	40.049	0.076	45.632
0.078	45.17	0.156	90.69	0.081	39.828	0.078	45.355
0.08	45.525	0.16	92.428	0.081	39.218	0.08	45.033
0.082	46.693	0.163	93.402	0.081	39.073	0.081	47.119
0.083	47.088	0.166	95.393	0.081	38.956	0.083	48.302
0.085	47.595	0.17	96.947	0.081	39.454	0.085	48.312
0.087	48.635	0.173	98.931	0.081	38.11	0.086	47.841
0.088	48.832	0.176	100.901	0.081	39.971	0.088	49.859
0.09	50.61	0.18	102.135	0.081	40.578	0.09	49.943
0.092	51.499	0.183	104.68	0.081	40.478	0.091	50.541
0.093	51.817	0.186	106.705	0.081	38.563	0.093	51.166
0.095	52.761	0.19	107.461	0.081	39.216	0.095	53.538
0.097	53.017	0.193	109.207	0.081	38.613	0.096	52.496
0.098	53.978	0.196	110.398	0.081	38.752	0.098	55.686
0.1	54.75	0.2	112.912	0.081	38.395	0.1	54.61
0.102	56.261	0.203	114.813	0.081	39.308	0.101	55.387
0.103	56.542	0.206	116.977	0.081	38.628	0.103	56.483
0.105	56.71	0.21	118.161	0.081	37.95	0.105	57.225
0.107	58.468	0.213	120.107	0.081	39.216	0.106	58.286
0.108	59.478	0.216	120.994	0.081	38.53	0.108	59.032
0.11	59.917	0.22	123.32	0.081	38.611	0.11	61.019
0.112	61.11	0.223	124.846	0.081	38.782	0.111	59.334
0.113	61.257	0.226	126.749	0.081	39.128	0.113	61.162
0.115	62.301	0.23	129.233	0.081	38.137	0.115	61.903
0.116	63.269	0.233	130.129	0.081	38.266	0.116	63.48
0.118	64.196	0.236	131.917	0.081	38.967	0.118	64.002
0.12	65.215	0.24	133.777	0.081	38.128	0.12	65.456
0.122	65.758	0.243	136.193	0.081	39.137	0.121	67.191
0.123	66.832	0.246	137.538	0.081	38.618	0.123	66.483
0.125	67.524	0.25	139.055	0.081	39.769	0.125	66.979
0.127	68.012	0.253	140.888	0.081	39.611	0.126	67.812
0.128	69.607	0.256	143.446	0.081	37.893	0.128	68.794
0.13	69.617	0.26	145.255	0.081	38.021	0.13	68.241
0.132	71.157	0.263	147.28	0.081	38.817	0.131	70.6
0.133	71.563	0.266	148.242	0.081	37.82	0.133	70.981
0.135	72.534	0.27	151.241	0.081	38.858	0.135	72.691
0.136	73.038	0.273	152.443	0.081	38.615	0.136	72.753
0.138	74.169	0.276	153.717	0.081	38.445	0.138	73.595
0.14	74.437	0.28	156.1	0.081	38.436	0.14	74.823
0.142	75.101	0.283	157.302	0.081	38.191	0.142	75.613
0.143	76.681	0.286	159.194	0.081	38.417	0.143	76.235
0.145	76.853	0.29	162.085	0.081	38.404	0.145	77.118
0.147	77.738	0.293	163.428	0.081	38.075	0.146	78.035
0.148	78.997	0.296	164.949	0.081	37.652	0.148	78.519
0.15	79.372	0.3	166.612	0.081	38.403	0.15	79.362
0.152	80.105	0.303	169.412	0.081	38.341	0.151	79.404
0.153	81.687	0.306	171.202	0.081	38.398	0.153	82.179
0.155	81.837	0.31	172.249	0.081	38.765	0.155	81.481
0.156	82.859	0.313	174.029	0.085	40.66	0.156	82.865
0.158	83.5	0.316	175.673	0.088	42.909	0.158	84.176
0.16	85.057	0.32	171.816	0.091	43.329	0.16	84.531
0.161	85.637	0.323	174.905	0.095	44.832	0.161	85.752
0.163	86.226	0.326	177.321	0.098	46.548	0.163	85.543
0.165	87.771	0.33	178.844	0.101	49	0.164	87.109
0.166	88.316	0.333	180.878	0.105	49.484	0.166	87.055
0.168	89.339	0.336	182.716	0.108	50.629	0.168	90.083
0.17	89.741	0.34	184.547	0.111	52.468	0.17	88.892
0.172	91.46	0.343	186.904	0.115	55.173	0.171	90.374
0.173	92.499	0.346	188.502	0.118	56.578	0.173	91.348
0.175	92.799	0.35	189.653	0.121	58.849	0.175	91.063
0.177	93.643	0.353	192.3	0.125	58.892	0.176	92.348
0.178	95.127	0.356	192.144	0.128	61.903	0.178	93.129
0.18	95.417	0.36	193.496	0.131	63.033	0.18	94.152
0.182	96.993	0.363	194.892	0.135	64.699	0.181	94.726
0.183	97.379	0.366	195.422	0.138	64.171	0.183	95.624
0.185	98.071	0.37	184.852	0.141	68.944	0.185	96.272
0.186	98.316	0.373	178.465	0.145	68.437	0.186	96.649
0.188	99.039	0.376	175.362	0.148	71.803	0.188	98.516
0.19	101.121	0.38	173.103	0.151	72.919	0.19	98.554
0.192	102.11	0.383	172.421	0.155	75.041	0.191	100.618
0.193	101.119	0.386	171.556	0.158	76.452	0.193	100.813
0.195	103.408	0.39	170.067	0.161	78.088	0.195	101.13
0.197	104.816	0.393	169.134	0.165	79.819	0.196	102.502
0.198	105.344	0.397	167.731	0.168	81.055	0.198	103.058
0.2	106.454	0.4	166.487	0.172	83.03	0.2	103.206
0.202	107.74	0.403	165.13	0.175	84.795	0.201	104.923
0.203	108.374	0.407	164.939	0.178	85.999	0.203	106.051
0.205	108.872	0.41	164.433	0.181	87.758	0.205	107.865
0.207	110.143	0.413	163.658	0.185	89.513	0.206	106.718
0.208	111.312	0.416	164.129	0.188	90.926	0.208	108.674
0.21	111.272	0.42	163.568	0.192	92.661	0.21	109.283
0.212	113.351	0.423	162.77	0.195	94.693	0.211	109.633
0.213	113.541	0.426	162.428	0.198	96.342	0.213	111.193
0.215	114.76	0.429	162.918	0.201	97.007	0.215	112.395
0.217	115.04	0.433	161.413	0.205	101.628	0.216	113.659
0.218	116.713	0.436	161.815	0.208	101.436	0.218	113.758
0.22	117.494	0.439	162.661	0.211	104.456	0.22	114.171
0.222	118.995	0.443	163.321	0.215	104.898	0.221	115.041
0.223	119.309	0.446	164.147	0.218	107.566	0.223	115.798
0.225	119.713	0.449	164.185	0.221	107.982	0.225	116.337
0.226	120.616	0.453	164.988	0.225	110.756	0.226	117.082
0.228	121.645	0.456	165.718	0.228	112.048	0.228	119.614
0.23	122.959	0.46	166.113	0.231	114.314	0.23	119.758
0.231	123.039	0.463	167.038	0.235	115.527	0.231	121.647
0.233	124.253	0.466	168.195	0.238	117.174	0.233	120.628
0.235	126.023	0.47	169.599	0.241	118.592	0.234	121.343
0.236	126.513	0.473	169.646	0.245	120.314	0.236	123.629
0.238	127.771	0.476	171.035	0.248	121.892	0.238	124.729
0.24	128.201	0.48	172.034	0.251	125.792	0.24	124.749
0.242	128.52	0.483	172.765	0.255	127.504	0.241	125.172
0.243	130.387	0.486	173.202	0.258	127.465	0.243	127.26
0.245	130.79	0.49	174.474	0.261	129.233	0.245	126.885
0.247	132.089	0.493	174.853	0.265	130.972	0.246	127.498
0.248	133.221	0.496	176.173	0.268	133.322	0.248	130.321
0.25	133.388	0.5	177.003	0.271	135.339	0.25	129.724
0.252	135.047	0.503	177.934	0.275	137.124	0.251	131.03
0.253	135.558	0.506	178.616	0.278	137.824	0.253	131.271
0.255	136.461	0.51	179.42	0.281	139.115	0.255	131.345
0.256	137.815	0.513	180.604	0.285	141.691	0.256	133.666
0.258	138.236	0.516	181.1	0.288	144.444	0.258	135.67
0.26	138.808	0.52	181.534	0.291	144.584	0.26	135.457
0.262	139.834	0.523	182.869	0.295	147.427	0.261	136.14
0.263	140.989	0.526	183.921	0.298	148.699	0.263	135.515
0.265	140.963	0.53	184.216	0.301	150.951	0.265	137.514
0.267	142.131	0.533	185.468	0.305	153.503	0.266	139.435
0.268	144.693	0.536	186.43	0.308	154.644	0.268	138.974
0.27	144.275	0.54	186.8	0.311	156.311	0.27	141.74
0.272	145.353	0.543	187.787	0.315	157.299	0.271	140.848
0.273	146.116	0.546	188.287	0.318	158.554	0.273	143.799
0.275	146.92	0.55	188.999	0.321	161.368	0.275	142.047
0.277	148.355	0.553	189.668	0.325	164.041	0.276	144.191
0.278	149.434	0.557	189.49	0.328	164.393	0.278	144.175
0.28	150.241	0.56	189.322	0.331	167.413	0.28	146.315
0.282	150.999	0.563	188.948	0.335	168.38	0.281	147.338
0.283	152.528	0.567	187.732	0.338	170.471	0.283	147.397
0.285	153.266	0.57	182.364	0.341	169.722	0.285	148.138
0.287	154.113	0.573	175.873	0.345	168.061	0.286	149.043
0.288	154.947	0.576	173.258	0.348	167.007	0.288	150.432
0.29	155.773	0.58	170.659	0.351	165.788	0.29	150.351
0.292	156.595	0.583	168.429	0.355	164.807	0.291	152.38
0.293	157.384	0.586	166.757	0.358	165.575	0.293	153.608
0.295	158.435	0.59	165.896	0.361	164.572	0.295	153.399
0.297	159.388	0.593	163.631	0.364	163.573	0.296	153.953
0.298	160.514	0.596	163.261	0.368	164.443	0.298	155.628
0.3	160.562	0.599	161.777	0.371	164.015	0.3	155.8
0.302	161.611	0.603	160.895	0.375	163.851	0.301	157.352
0.303	163.315	0.606	160.109	0.378	164.016	0.303	157.435
0.305	164.174	0.609	158.754	0.381	164.001	0.305	158.083
0.306	164.202	0.613	157.102	0.384	163.405	0.306	159.904
0.308	164.974	0.616	157.078	0.388	163.626	0.308	160.037
0.31	166.339	0.619	156.494	0.391	163.878	0.31	162.155
0.312	167.77	0.623	155.24	0.395	161.922	0.311	161.768
0.313	168.254	0.626	154.314	0.398	161.794	0.313	162.772
0.315	169.615	0.63	153.735	0.401	161.424	0.315	163.395
0.317	170.567	0.633	151.774	0.405	160.251	0.316	164.212
0.318	171.479	0.636	150.361	0.408	159.59	0.318	167.349
0.32	172.365	0.64	149.372	0.411	158.96	0.32	167.247
0.322	173.132	0.643	148.775	0.415	158.614	0.321	168.021
0.323	173.184	0.646	148.41	0.418	158.36	0.323	168.331
0.325	175.293	0.65	146.932	0.422	157.59	0.325	170.008
0.326	176.014	0.653	145.783	0.425	157.687	0.326	170.401
0.328	176.444	0.656	145.029	0.428	157.123	0.328	171.381
0.33	177.835	0.66	143.514	0.432	156.101	0.33	171.777
0.332	178.317	0.663	141.723	0.435	156.172	0.331	172.136
0.333	180.064	0.666	140.355	0.438	154.56	0.333	174.174
0.335	180.305	0.67	139.484	0.441	154.404	0.334	174.616
0.337	181.322	0.673	136.939	0.445	152.665	0.336	176.094
0.338	182.109	0.676	135.879	0.448	152.641	0.338	176.132
0.34	183.149	0.68	134.07	0.451	151.407	0.34	178.189
0.342	184.602	0.683	132.702	0.454	151.224	0.341	177.961
0.343	184.911	0.686	130.291	0.458	151.77	0.343	179.727
0.345	185.151	0.69	128.8	0.461	151.635	0.345	179.692
0.347	186.474	0.693	127.1	0.464	153.287	0.346	180.51
0.348	187.796	0.696	124.381	0.468	153.79	0.348	182.671
0.35	187.025	0.7	120.665	0.471	155.131	0.35	183.37
0.352	184.835	0.703	118.32	0.474	154.916	0.351	183.887
0.353	179.04	0.706	97.522	0.478	155.64	0.353	184.103
0.355	175.247	0.71	74.054	0.481	156.924	0.355	186.827
0.357	173.49	0.713	69.138	0.484	157.278	0.356	186.351
0.358	171.967	0.716	67.587	0.488	158.356	0.358	187.72
0.36	169.889	0.72	66.138	0.491	160.011	0.36	187.773
0.362	169.329	0.723	66.499	0.495	161.193	0.361	189.003
0.363	169.504	0.726	65.449	0.498	161.526	0.363	191.088
0.365	169.079	0.73	64.705	0.501	161.878	0.365	191.028
0.366	168.447	0.733	65.245	0.505	163.178	0.366	191.324
0.368	167.732	0.736	65.342	0.508	163.914	0.368	192.332
0.37	167.857	0.74	65.454	0.511	164.405	0.37	194.114
0.372	167.809	0.743	65.094	0.515	164.642	0.372	194.49
0.373	166.448	0.746	64.031	0.518	163.693	0.373	196.265
0.375	166.018	0.75	64.365	0.521	159.947	0.375	196.871
0.376	165.497	0.753	64.601	0.525	159.542	0.377	198.117
0.378	165.273	0.756	64.444	0.528	159.531	0.378	199.159
0.38	164.663	0.76	64.192	0.531	157.33	0.38	199.346
0.381	164.468	0.763	63.929	0.535	153.806	0.382	200.544
0.383	163.514	0.766	64.277	0.538	151.913	0.383	201.852
0.385	162.34	0.77	63.938	0.541	150.929	0.385	201.297
0.386	162.941	0.773	64.096	0.545	148.03	0.386	202.75
0.388	161.776	0.776	64.374	0.548	146.917	0.388	202.234
0.39	161.003	0.78	63.881	0.551	144.97	0.39	204.275
0.391	161.65	0.783	64.138	0.555	143.858	0.392	204.186
0.393	160.203	0.786	63.688	0.558	142.035	0.393	206.574
0.395	160.311	0.79	63.712	0.561	140.29	0.395	207.358
0.396	160.351	0.793	63.653	0.565	139.227	0.396	208.452
0.398	159.81	0.796	63.481	0.568	137.321	0.398	207.909
0.4	159.51	0.8	63.141	0.571	135.451	0.4	207.746
0.401	159.898	0.803	63.095	0.575	135.021	0.401	209.223
0.403	159.404	0.806	62.386	0.578	132.305	0.403	212.258
0.405	158.969	0.81	62.075	0.581	130.461	0.405	213.226
0.407	159.019	0.813	61.727	0.585	129.361	0.406	210.553
0.408	158.889	0.816	61.308	0.588	128.357	0.408	212.14
0.41	158.332	0.82	61.02	0.592	126.594	0.41	213.186
0.412	158.102	0.823	59.178	0.595	124.373	0.411	214.763
0.413	157.792	0.826	58.066	0.598	122.366	0.413	216.386
0.415	158.27	0.83	57.848	0.602	120.825	0.414	216.272
0.416	157.69	0.833	57.05	0.605	106.204	0.416	215.45
0.418	158.108	0.836	55.843	0.608	100.895	0.418	217.981
0.42	157.082	0.84	56.659	0.611	96.045	0.419	218.351
0.422	156.688	0.843	55.899	0.615	91.152	0.421	219.32
0.423	157.425	0.846	55.675	0.618	89.691	0.423	220.454
0.425	156.502	0.85	54.298	0.621	89.238	0.424	222.557
0.427	156.068	0.853	55.237	0.625	85.941	0.426	221.238
0.428	156.225	0.856	53.93	0.628	86.038	0.428	222.274
0.43	153.89	0.86	54.073	0.631	85.497	0.429	223.387
0.432	152.743	0.863	53.838	0.634	84.824	0.431	223.937
0.433	150.845	0.866	52.738	0.638	85.828	0.433	223.533
0.435	150.545	0.87	51.728	0.641	85.649	0.434	223.623
0.437	150.299	0.873	51.926	0.644	86.598	0.436	225.199
0.438	149.858	0.876	51.85	0.648	86.922	0.438	223.68
0.44	149.862	0.88	51.451	0.651	87.116	0.44	226.634
0.442	149.796	0.883	50.887	0.655	86.275	0.441	226.77
0.444	149.246	0.886	49.948	0.658	84.558	0.443	177.739
0.445	148.437	0.89	50.34	0.661	76.454	0.445	168.184
0.447	149.258	0.893	49.917	0.665	74.153	0.446	162.303
0.448	148.884	0.896	48.942	0.668	73.652	0.448	162.113
0.45	149.996	0.9	50.075	0.671	73.596	0.45	162.218
0.452	148.913	0.903	48.602	0.675	72.409	0.451	161.945
0.453	149.153	0.906	48.417	0.678	71.54	0.453	163.469
0.455	150.112	0.91	48.394	0.681	70.637	0.455	163.797
0.457	149.811	0.913	46.908	0.685	70.986	0.456	163.388
0.458	150.828	0.916	46.484	0.688	70.61	0.458	164.767
0.46	150.276	0.92	46.317	0.692	71.343	0.46	165.51
0.462	149.631	0.923	45.807	0.695	70.396	0.461	164.357
0.463	150.067	0.926	45.36	0.698	70.883	0.463	166.24
0.465	150.408	0.93	45.429	0.702	71.13	0.465	165.845
0.466	150.599	0.933	43.913	0.705	70.543	0.466	166.531
0.468	150.671	0.936	44.974	0.708	71.201	0.468	167.789
0.47	150.97	0.94	43.595	0.711	70.428	0.47	166.829
0.471	151.774	0.943	43.897	0.715	70.295	0.471	167.538
0.473	151.668	0.946	42.834	0.718	71.647	0.473	169.113
0.475	151.989	0.95	42.814	0.722	71.811	0.474	168.504
0.476	152.268	0.953	41.864	0.725	71.298	0.476	170.295
0.478	152.418	0.956	41.68	0.728	71.421	0.478	171.478
0.48	153.008	0.96	41.674	0.731	71.457	0.48	169.923
0.481	153.287	0.963	41.098	0.735	71.222	0.481	171.486
0.483	153.775	0.966	40.801	0.738	70.844	0.483	171.379
0.485	153.83	0.97	40.654	0.741	71.224	0.485	172.467
0.486	153.902	0.973	39.586	0.745	71.025	0.486	172.005
0.488	155.33	0.976	39.686	0.748	69.894	0.488	172.552
0.49	154.347	0.98	39.306	0.751	71.24	0.49	174.308
0.491	154.722	0.983	38.644	0.755	70.934	0.491	173.441
0.493	154.501	0.986	38.651	0.758	60.301	0.493	174.292
0.495	155.009	0.99	38.901	0.761	57.631	0.495	174.937
0.496	155.513	0.993	38.357	0.765	52.246	0.496	175.765
0.498	155.531	0.996	38.257	0.768	51.585	0.498	175.584
0.5	155.44	1	37.945	0.771	51.674	0.5	176.788
0.502	155.476	1.003	37.68	0.775	52.001	0.501	176.345
0.503	155.457	1.006	37.327	0.778	51.081	0.503	176.249
0.505	156.023	1.01	37.133	0.781	49.319	0.505	177.683
0.507	156.55	1.013	37.574	0.785	48.811	0.506	177.829
0.508	156.238	1.016	36.372	0.788	48.896	0.508	178.416
0.51	155.492	1.02	37.227	0.791	48.006	0.51	178.285
0.512	156.304	1.023	36.485	0.795	47.952	0.511	178.684
0.513	156.042	1.026	36.691	0.798	48.553	0.513	180.358
0.515	155.882	1.03	36.086	0.801	47.148	0.515	179.97
0.517	154.819	1.033	36.114	0.805	44.064	0.516	179.901
0.518	155.188	1.036	35.61	0.808	36.26	0.518	180.579
0.52	154.586	1.04	35.172	0.811	35.08	0.52	180.629
0.522	154.09	1.043	35.822	0.815	35.077	0.521	181.24
0.523	153.419	1.046	34.901	0.818	33.676	0.523	180.545
0.525	153.371	1.05	34.851	0.821	32.246	0.525	181.858
0.527	153.338	1.053	34.675	0.825	31.396	0.526	181.379
0.528	151.976	1.056	35.092	0.828	30.321	0.528	182.044
0.53	151.771	1.06	34.659	0.831	29.902	0.53	181.953
0.532	151.986	1.063	33.725	0.835	28.448	0.531	182.44
0.533	150.974	1.066	34.746	0.838	27.096	0.533	182.342
0.535	150.055	1.07	34.105	0.841	28.095	0.535	182.302
0.536	150.301	1.073	33.895	0.845	27.335	0.536	183.282
0.538	149.984	1.076	34.447	0.848	27.153	0.538	183.162
0.54	148.603	1.08	33.8	0.851	28.049	0.54	183.507
0.541	147.639	1.083	33.435	0.855	26.688	0.542	183.656
0.543	148.467	1.086	32.783	0.858	27.007	0.543	183.284
0.545	147.389	1.09	33.223	0.861	26.802	0.545	184.174
0.546	147.278	1.093	32.741	0.865	26.97	0.547	183.839
0.548	146.129	1.096	32.796	0.868	25.992	0.548	183.889
0.55	146.525	1.1	32.839	0.872	25.45	0.55	184.925
0.552	144.962	1.103	32.142	0.875	25.874	0.552	183.266
0.553	144.815	1.106	32.804	0.878	25.104	0.553	183.517
0.555	144.428	1.11	33.03	0.881	24.644	0.555	183.696
0.556	143.998	1.113	32.224	0.885	21.496	0.556	183.59
0.558	143.235	1.116	32.323	0.888	21.068	0.558	183.466
0.56	142.92	1.12	30.98	0.891	20.779	0.56	183.799
0.561	142.011	1.123	31.418	0.895	20.27	0.562	183.038
0.563	140.86	1.126	31.751	0.898	19.112	0.563	182.795
0.565	140.231	1.13	32.274	0.901	20.747	0.565	183.1
0.566	137.463	1.133	31.594	0.904	20.079	0.566	181.373
0.568	136.816	1.136	31.197	0.908	19.376	0.568	182.236
0.57	135.461	1.14	31.692	0.911	20.397	0.57	180.473
0.572	135.196	1.143	31.388	0.915	20.26	0.571	180.657
0.573	132.931	1.146	32.121	0.918	19.505	0.573	179.648
0.575	132.036	1.15	30.922	0.921	20.232	0.575	178.705
0.577	130.811	1.153	31.215	0.925	20.467	0.576	172.223
0.578	129.057	1.156	30.681	0.928	21.194	0.578	169.396
0.58	125.966	1.16	31.078	0.931	19.323	0.58	165.562
0.582	123.322	1.163	30.999	0.935	20.222	0.581	163.81
0.583	120.866	1.166	31.122	0.938	20.922	0.583	161.483
0.585	111.158	1.17	31.228	0.941	19.748	0.584	160.749
0.586	108.898	1.173	31.39	0.945	18.855	0.586	158.782
0.588	106.977	1.176	30.807	0.948	19.763	0.588	157.138
0.59	105.788	1.18	30.17	0.951	20.595	0.589	156.578
0.592	103.773	1.183	30.61	0.955	19.77	0.591	157.136
0.593	103.525	1.186	30.264	0.958	19.483	0.593	155.715
0.595	102.49	1.19	29.962	0.961	19.806	0.594	155.157
0.597	100.346	1.193	29.761	0.965	18.905	0.596	155.058
0.598	99.69	1.196	29.959	0.968	19.826	0.598	154.39
0.6	96.707	1.2	28.922	0.971	20.387	0.599	153.648
0.602	93.513	1.203	29.113	0.975	19.748	0.601	153.007
0.604	92.014	1.206	29.351	0.978	17.97	0.603	151.869
0.605	91.647	1.21	29.384	0.981	18.413	0.604	152.617
0.607	90.556	1.213	29.112	0.985	17.581	0.606	150.639
0.609	90.452	1.216	28.848	0.988	18.492	0.608	151.551
0.61	88.017	1.22	29.494	0.991	16.503	0.61	151.235
0.612	82.071	1.223	28.851	0.995	17.738	0.611	151.035
0.614	76.446	1.226	28.423	0.998	17.212	0.613	149.208
0.615	73.505	1.23	27.836	1.001	16.44	0.615	149.346
0.617	71.117	1.233	27.862	1.005	17.684	0.616	148.989
0.619	70.585	1.236	28.044	1.008	17.339	0.618	148.735
0.62	69.728	1.24	27.806	1.011	17.326	0.62	147.912
0.622	69.88	1.243	22.4	1.015	17.436	0.621	148.178
0.623	69.421	1.246	22.125	1.018	15.377	0.623	146.632
0.625	69.37	1.25	21.259	1.021	16.138	0.625	146.08
0.627	69.656	1.253	20.673	1.025	17.517	0.626	146.227
0.628	69.532	1.256	19.69	1.028	16.706	0.628	146.516
0.63	70.146	1.26	20.188	1.031	16.316	0.63	144.412
0.632	69.568	1.263	19.962	1.035	16.453	0.631	144.415
0.633	69.638	1.266	19.473	1.038	17.612	0.633	143.467
0.635	70.025	1.27	19.581	1.041	17.549	0.635	143.501
0.637	70.283	1.273	18.886	1.045	16.795	0.636	141.685
0.638	71.015	1.276	18.463	1.048	17.289	0.638	143.078
0.64	69.902	1.28	17.838	1.051	16.837	0.64	142.011
0.641	70.592	1.283	17.481	1.054	17.602	0.641	140.483
0.643	70.233	1.286	16.817	1.058	17.479	0.643	139.213
0.645	70.145	1.29	15.928	1.061	18.201	0.645	139.875
0.646	70.632	1.293	15.362	1.065	17.9	0.647	140.661
0.648	71.188	1.296	14.441	1.068	17.572	0.648	139.439
0.65	70.75	1.3	13.276	1.071	16.966	0.65	138.871
0.651	70.838	1.303	11.601	1.075	17.446	0.651	137.504
0.653	71.154	1.306	10.619	1.078	16.703	0.653	137.918
0.655	70.786	1.31	9.645	1.081	16.767	0.655	135.751
0.656	71.329	1.313	8.49	1.085	18.229	0.656	136.021
0.658	71.324	1.316	8.161	1.088	16.601	0.658	135.79
0.66	71.029	1.32	8.035	1.091	17.683	0.66	135.34
0.661	70.796	1.323	8.174	1.095	18.018	0.661	133.844
0.663	71.595	1.326	8.271	1.098	16.112	0.663	134.709
0.665	70.979	1.33	8.022	1.102	17.134	0.665	133.202
0.666	71.284	1.333	7.88	1.105	17.232	0.666	132.385
0.668	70.908	1.336	7.868	1.108	16.574	0.668	129.56
0.67	71.061	1.34	7.609	1.111	16.946	0.67	127.446
0.672	71.265	1.343	7.221	1.115	17.267	0.671	127.008
0.673	70.939	1.346	7.596	1.118	16.917	0.673	125.411
0.675	71.36	1.35	6.803	1.121	17.534	0.675	124.868
0.677	72.029	1.353	6.984	1.125	15.238	0.676	118.564
0.678	71.305	1.356	7.226	1.128	17.681	0.678	117.489
0.68	71.343	1.36	7.1	1.131	16.555	0.68	116.479
0.682	72.024	1.363	6.497	1.135	17.348	0.681	117.703
0.683	71.04	1.366	7.236	1.138	16.713	0.683	115.3
0.685	71.239	1.37	6.899	1.141	17.198	0.685	115.999
0.686	71.116	1.373	6.996	1.145	17.603	0.686	117.403
0.688	71.249	1.376	7.393	1.148	17.666	0.688	115.499
0.69	71.872	1.38	5.934	1.151	16.45	0.69	115.185
0.692	71.264	1.383	6.737	1.155	17.141	0.691	116.432
0.693	71.208	1.386	7.33	1.158	16.549	0.693	115.487
0.695	70.734	1.39	5.813	1.161	17.924	0.694	114.874
0.697	71.505	1.393	6.827	1.165	15.91	0.696	114.036
0.698	71.493	1.396	6.555	1.168	16.759	0.698	115.263
0.7	71.876	1.4	6.416	1.171	16.119	0.7	115.23
0.702	71.328	1.403	5.937	1.175	15.427	0.701	116.082
0.703	71.231	1.406	6.031	1.178	14.814	0.703	115.003
0.705	71.498	1.41	5.86	1.181	14.143	0.705	115.111
0.707	71.391	1.413	5.9	1.185	10.527	0.706	114.107
0.708	71.019	1.416	6.167	1.188	12.694	0.708	115.18
0.71	70.157	1.42	5.534	1.191	12.621	0.71	113.305
0.712	70.746	1.423	5.039	1.195	11.764	0.711	93.711
0.713	69.806	1.426	5.594	1.198	11.406	0.713	91.448
0.715	69.667	1.43	5.275	1.202	10.911	0.715	93.135
0.717	69.226	1.433	5.666	1.205	10.425	0.716	92.5
0.718	69.781	1.436	5.219	1.208	10.123	0.718	92.265
0.72	69.388	1.44	5.32	1.211	9.804	0.72	89.863
0.722	69.659	1.443	5.34	1.215	9.319	0.721	86.32
0.723	69.206	1.446	4.421	1.218	8.859	0.723	82.54
0.725	68.597	1.45	5.159	1.221	8.289	0.725	81.802
0.727	68.398	1.453	5.508	1.225	8.962	0.726	78.129
0.728	68.098	1.456	5.179	1.228	7.976	0.728	76.317
0.73	68.291	1.46	5.185	1.231	8.834	0.73	75.746
0.732	67.764	1.463	4.869	1.235	9.11	0.731	73.021
0.733	67.672	1.466	4.649	1.238	7.573	0.733	72.061
0.735	67.028	1.47	4.484	1.241	6.959	0.735	71.846
0.737	67.247	1.473	4.432	1.245	8.167	0.736	69.188
0.738	66.187	1.476	4.548	1.248	8.507	0.738	68.054
0.74	66.755	1.48	4.799	1.251	5.671	0.74	63.869
0.742	65.698	1.483	4.388	1.255	8.182	0.741	61.639
0.743	57.52	1.486	4.115	1.258	7.197	0.743	62.061
0.745	56.869	1.49	4.477	1.261	7.338	0.745	58.748
0.747	56.095	1.493	4.279	1.265	6.804	0.746	56.773
0.748	55.227	1.496	4.395	1.268	7.443	0.748	57.152
0.75	54.348	1.5	4.479	1.271	5.417	0.75	55.153
0.752	53.874	1.503	3.429	1.275	7.283	0.751	55.29
0.753	53.559	1.506	3.841	1.278	6.867	0.753	54.082
0.755	53.612	1.51	3.329	1.281	5.798	0.755	54.346
0.757	53.103	1.513	3.496	1.285	6.804	0.756	52.676
0.758	54.199	1.516	3.94	1.288	6.145	0.758	53.631
0.76	54.274	1.52	3.55	1.291	6.108	0.76	53.046
0.761	54.53	1.523	4.082	1.295	6.172	0.761	52.059
0.763	54.196	1.526	3.401	1.298	5.753	0.763	51.716
0.765	53.905	1.53	3.083	1.301	5.995	0.765	51.951
0.766	53.357	1.533	3.924	1.304	5.569	0.766	51.351
0.768	54.12	1.536	3.489	1.308	5.404	0.768	50.113
0.77	54.139	1.54	3.668	1.311	5.557	0.77	50.704
0.772	54.215	1.543	3.088	1.315	5.14	0.771	50.917
0.773	54.623	1.546	2.907	1.318	5.523	0.773	49.356
0.775	53.975	1.55	3.252	1.321	4.607	0.775	49.405
0.777	54.647	1.553	3.215	1.325	4.972	0.776	48.33
0.778	55.198	1.556	3.372	1.328	4.36	0.778	48.564
0.78	55.241	1.56	3.661	1.331	5.852	0.78	47.907
0.782	55.163	1.563	3.452	1.335	3.65	0.781	48.611
0.783	54.785	1.566	3.595	1.338	4.167	0.783	47.742
0.785	55.246	1.57	3.666	1.341	5.127	0.785	48.558
0.786	55.162	1.573	3.111	1.345	3.473	0.786	47.483
0.788	55.761	1.576	2.741	1.348	3.607	0.788	46.299
0.79	55.467	1.58	2.902	1.351	3.624	0.79	46.844
0.792	55.154	1.583	3.055	1.355	3.704	0.791	47.511
0.793	55.699	1.587	3.103	1.358	3.85	0.793	46.992
0.795	55.505	1.59	2.866	1.361	3.536	0.795	46.554
0.796	54.962	1.593	2.951	1.365	3.578	0.796	46.197
0.798	54.481	1.597	1.459	1.368	3.834	0.798	45.862
0.8	54.643	1.6	2.486	1.372	3.051	0.8	45.991
0.802	54.499	1.603	1.839	1.375	1.536	0.801	45.327
0.803	53.57	1.606	1.918	1.378	5.484	0.803	45.485
0.805	54.271	1.61	2.192	1.381	1.701	0.805	45.119
0.807	54.765	1.613	2.13	1.385	2.671	0.806	44.767
0.808	54.29	1.616	2.544	1.388	2.275	0.808	44.987
0.81	53.806	1.62	2.152	1.391	1.9	0.81	45.635
0.812	53.782	1.623	1.605	1.395	2.324	0.811	44.993
0.813	55.346	1.626	2.238	1.398	2.927	0.813	45.461
0.815	54.265	1.629	2.738	1.401	2.214	0.815	44.249
0.816	54.481	1.633	2.203	1.405	1.695	0.816	44.662
0.818	54.775	1.636	1.747	1.408	3.671	0.818	44.192
0.82	55.635	1.639	1.735	1.411	2.177	0.82	44.547
0.822	55.417	1.643	1.762	1.415	2.703	0.822	43.057
0.823	55.023	1.646	1.295	1.418	0.853	0.823	42.827
0.825	55.64	1.65	2.121	1.421	2.213	0.825	42.409
0.827	55.037	1.653	2.323	1.425	1.046	0.826	37.697
0.828	55.09	1.656	1.188	1.428	1.808	0.828	35.311
0.83	54.623	1.66	2.066	1.431	1.932	0.83	34.753
0.832	54.996	1.663	1.516	1.435	0.393	0.831	32.392
0.833	55.095	1.666	0.507	1.438	1.624	0.833	31.666
0.835	55.009	1.67	1.949	1.441	1.055	0.835	30.369
0.836	54.799	1.673	1.864	1.445	1.202	0.836	30.081
0.838	53.771	1.676	1.502	1.448	-0.944	0.838	28.898
0.84	52.585	1.68	1.058	1.451	1.187	0.84	29.148
0.842	40.758	1.683	1.28	1.455	0.559	0.841	29.202
0.843	39.29	1.686	1.244	1.458	0.441	0.843	27.995
0.845	38.288	1.69	0.942	1.461	1.637	0.845	26.872
0.847	36.682	1.693	0.542	1.465	0.434	0.846	27.064
0.848	34.255	1.696	0.99	1.468	0.514	0.848	25.136
0.85	32.033	1.7	-0.039	1.471	1.891	0.85	27.451
0.852	30.162	1.703	0.253	1.475	0.987	0.851	26.239
0.853	28.113	1.706	0.603	1.478	1.103	0.853	25.652
0.855	24.697	1.71	0.667	1.481	0.573	0.855	24.834
0.857	23.517	1.713	0.249	1.485	2.396	0.856	24.766
0.858	21.71	1.716	0.783	1.488	0.48	0.858	25.109
0.86	21.583	1.72	0.455	1.491	0.316	0.86	24.907
0.862	21.214	1.723	0.571	1.495	1.675	0.861	24.241
0.863	21.242	1.726	-0.263	1.498	0.157	0.863	23.787
0.865	21.334	1.73	0.401	1.501	3.11	0.865	24.17
0.867	20.513	1.733	0.787	1.505	0.758	0.866	23.412
0.868	20.874	1.736	0.113	1.508	2.388	0.868	23.741
0.87	20.759	1.74	-0.24	1.511	-1.635	0.87	23.167
0.872	20.835	1.743	0.187	1.515	-0.544	0.871	22.334
0.873	20.52	1.746	-0.098	1.518	-2.388	0.873	23.602
0.875	20.749	1.75	0.228	1.521	0.485	0.874	23.737
0.877	19.946	1.753	0.003	1.525	0.495	0.876	20.966
0.878	21.035	1.757	0.164	1.528	0.436	0.878	22.166
0.88	21.751	1.76	-0.51	1.531	-0.69	0.88	21.5
0.882	20.894	1.763	0.5	1.535	0.346	0.881	21.312
0.883	20.344	1.767	-0.123	1.538	-0.347	0.883	21.605
0.885	20.88	1.77	0.149	1.541	0.408	0.885	21.37
0.887	20.17	1.773	-0.642	1.545	-0.101	0.886	21.774
0.888	19.758	1.777	0.256	1.548	0.167	0.888	21.078
0.89	20.482	1.78	0.478	1.551	0.214	0.89	18.893
0.892	19.57	1.783	-0.258	1.555	-2.317	0.891	20
0.893	19.974	1.786	0.104	1.558	-1.086	0.893	19.674
0.895	19.771	1.79	-0.902	1.561	0.485	0.895	20.666
0.897	19.958	1.793	0.021	1.564	-0.889	0.896	19.579
0.898	19.397	1.796	0.227	1.568	-0.088	0.898	20.092
0.9	20.126	1.799	-0.263	1.571	0.098	0.9	18.815
0.902	20.14	1.803	0.149	1.575	-0.62	0.901	19.311
0.903	20.989	1.806	0.271	1.578	-0.6	0.903	18.801
0.905	20.392	1.809	-0.195	1.581	-0.3	0.905	19.333
0.907	20.449	1.813	-0.159	1.584	0.703	0.906	19.29
0.908	19.692	1.816	0.255	1.588	-0.549	0.908	18.574
0.91	20.227	1.82	-0.142	1.591	-0.215	0.91	18.053
0.912	19.788	1.823	-0.257	1.595	1.785	0.911	18.583
0.913	20.042	1.826	-0.646	1.598	0.142	0.913	17.66
0.915	19.789	1.83	-0.32	1.601	-0.503	0.915	17.31
0.916	19.036	1.833	-0.38	1.604	-0.043	0.916	18.106
0.918	20.264	1.836	-0.226			0.918	18.348
0.92	19.733	1.84	-0.338			0.92	18.585
0.921	19.863	1.843	-0.289			0.921	18.143
0.923	20.431	1.844	-0.069			0.923	17.549
0.925	19.948					0.925	17.908
0.926	20.162					0.926	17.102
0.928	19.363					0.928	17.46
0.93	19.723					0.93	18.316
0.932	20.308					0.931	17.372
0.933	20.161					0.933	16.899
0.935	19.359					0.935	18.37
0.936	20.045					0.936	17.268
0.938	20.483					0.938	17.866
0.94	20.001					0.94	17.445
0.941	20.897					0.941	17.272
0.943	19.855					0.943	17.186
0.945	19.44					0.945	17.648
0.946	19.741					0.946	17.652
0.948	19.991					0.948	18.121
0.95	19.385					0.95	17.466
0.952	20.412					0.951	16.371
0.953	19.51					0.953	16.501
0.955	20.362					0.955	16.703
0.957	19.827					0.956	16.595
0.958	21.394					0.958	17.584
0.96	20.353					0.96	16.985
0.962	20.436					0.961	17.469
0.963	20.303					0.963	17.42
0.965	19.895					0.965	16.643
0.966	20.378					0.966	17.065
0.968	20.537					0.968	17.096
0.97	20.464					0.97	17.617
0.972	20.807					0.971	15.469
0.973	20.367					0.973	16.562
0.975	21.127					0.975	16.754
0.977	20.897					0.976	16.611
0.978	21.122					0.978	16.48
0.98	21.604					0.98	16.514
0.982	20.731					0.981	16.753
0.983	20.515					0.983	16.501
0.985	19.891					0.985	17.098
0.987	20.858					0.986	18.374
0.988	21.27					0.988	16.994
0.99	20.822					0.99	16.765
0.992	21.126					0.991	17.051
0.993	21.348					0.993	16.971
0.995	20.925					0.995	16.888
0.996	20.68					0.996	17.106
0.998	19.968					0.998	17.024
1	20.31					1	15.852
1.002	20.383					1.001	16.21
1.003	20.449					1.003	18.614
1.005	19.996					1.004	16.708
1.007	20.341					1.006	15.694
1.008	20.376					1.008	16.769
1.01	20.831					1.01	18.11
1.012	20.566					1.011	15.615
1.013	20.84					1.013	16.337
1.015	19.984					1.015	16.945
1.016	20.923					1.016	17.043
1.018	21.364					1.018	16.192
1.02	20.014					1.02	18.02
1.022	20.803					1.021	17.305
1.023	20.991					1.023	16.523
1.025	20.358					1.025	17.051
1.026	20.298					1.026	17.917
1.028	20.538					1.028	17.067
1.03	20.501					1.03	16.448
1.032	20.308					1.031	16.729
1.033	20.925					1.033	17.646
1.035	20.864					1.035	16.596
1.036	21.272					1.036	17.466
1.038	20.852					1.038	16.994
1.04	20.454					1.04	17.291
1.042	19.914					1.041	17.89
1.043	20.288					1.043	16.369
1.045	21.237					1.045	17.587
1.046	20.961					1.046	16.971
1.048	20.795					1.048	16.386
1.05	20.244					1.05	16.526
1.052	20.594					1.051	16.933
1.053	20.648					1.053	15.971
1.055	21.37					1.055	16.131
1.056	20.754					1.056	17.241
1.058	21.226					1.058	16.72
1.06	20.87					1.06	16.211
1.062	20.904					1.061	16.896
1.063	20.022					1.063	16.621
1.065	21.76					1.065	16.501
1.066	20.524					1.066	17.32
1.068	20.731					1.068	16.674
1.07	20.729					1.07	16.394
1.071	20.685					1.071	16.268
1.073	20.95					1.073	15.495
1.075	21.148					1.075	15.583
1.076	20.903					1.076	16.418
1.078	20.677					1.078	16.115
1.08	20.456					1.08	16.716
1.082	21.281					1.081	18.069
1.083	20.781					1.083	17.036
1.085	20.524					1.085	15.527
1.086	20.88					1.086	16.295
1.088	20.598					1.088	15.578
1.09	19.961					1.09	16.151
1.092	20.449					1.091	17.133
1.093	20.192					1.093	16.955
1.095	19.852					1.095	16.722
1.096	19.72					1.096	15.729
1.098	19.014					1.098	16.035
1.1	18.764					1.1	16.572
1.102	17.96					1.101	16.628
1.103	18.135					1.103	15.673
1.105	17.865					1.105	15.525
1.107	17.465					1.106	16.287
1.108	17.493					1.108	16.154
1.11	17.456					1.11	16.063
1.112	16.155					1.111	15.38
1.113	16.27					1.113	15.866
1.115	16.395					1.115	15.828
1.117	16.642					1.116	15.618
1.118	16.223					1.118	15.65
1.12	16.233					1.12	15.572
1.122	15.755					1.121	15.861
1.123	15.976					1.123	15.487
1.125	15.511					1.125	15.095
1.127	15.281					1.126	16.214
1.128	16.176					1.128	15.111
1.13	15.084					1.13	14.929
1.132	14.952					1.131	16.306
1.133	14.744					1.133	15.022
1.135	14.654					1.135	15.721
1.137	14.674					1.136	15.306
1.138	14.581					1.138	14.846
1.14	14.915					1.14	16.364
1.142	14.321					1.141	15.34
1.143	14.516					1.143	14.852
1.145	14.491					1.145	15.812
1.146	14.151					1.146	15.297
1.148	13.492					1.148	16.356
1.15	13.397					1.15	15.262
1.152	13.429					1.151	16.135
1.153	13.749					1.153	15.678
1.155	13.694					1.155	15.645
1.157	13.126					1.156	14.669
1.158	13.873					1.158	15.428
1.16	13.371					1.16	15.026
1.162	12.918					1.161	14.713
1.163	12.516					1.163	14.145
1.165	12.811					1.165	14.694
1.166	13.671					1.166	14.454
1.168	12.761					1.168	13.775
1.17	12.579					1.17	14.523
1.171	12.987					1.171	13.231
1.173	12.556					1.173	13.225
1.175	12.669					1.175	13.119
1.177	13.142					1.176	13.629
1.178	12.655					1.178	12.746
1.18	12.885					1.18	13.731
1.182	12.338					1.181	12.479
1.183	12.361					1.183	12.788
1.185	12.584					1.185	13.595
1.187	12.177					1.186	13.591
1.188	12.627					1.188	13.906
1.19	11.632					1.19	12.629
1.192	12.296					1.191	12.821
1.193	11.852					1.193	13.817
1.195	11.938					1.195	12.73
1.197	12.204					1.196	13.034
1.198	11.349					1.198	13.209
1.2	10.789					1.2	13.411
1.202	11.738					1.201	13.113
1.203	11.511					1.203	13.224
1.205	11.418					1.205	12.872
1.207	10.919					1.206	12.651
1.208	11.586					1.208	11.588
1.21	11.221					1.21	12.678
1.212	11.602					1.211	12.434
1.213	11.529					1.213	11.976
1.215	10.376					1.215	12.679
1.217	11.966					1.216	12.679
1.218	11.081					1.218	12.983
1.22	11.116					1.22	13.215
1.222	11.679					1.221	12.113
1.223	11.265					1.223	13.42
1.225	11.429					1.225	12.181
1.227	10.53					1.226	12.169
1.228	10.177					1.228	12.65
1.23	10.977					1.23	12.372
1.232	11.262					1.231	12.245
1.233	11.712					1.233	12.368
1.235	11.067					1.235	13.3
1.237	10.164					1.236	12.824
1.238	10.821					1.238	13.462
1.24	11.449					1.24	12.278
1.242	10.42					1.241	11.405
1.243	10.731					1.243	12.486
1.245	10.502					1.245	12.217
1.247	10.563					1.246	12.129
1.248	10.233					1.248	12.891
1.25	10.151					1.25	11.806
1.252	9.868					1.251	12.385
1.253	9.785					1.253	12.552
1.255	10.22					1.255	12.38
1.257	10.148					1.256	13.347
1.258	10.86					1.258	12.192
1.26	10.303					1.26	13.042
1.262	9.696					1.261	12.533
1.263	9.607					1.263	12.663
1.265	10.956					1.265	11.992
1.266	10.326					1.266	12.71
1.268	9.861					1.268	13.316
1.27	9.93
1.272	9.797
1.273	9.506
1.275	9.351
1.277	10.179
1.278	9.817
1.28	10.2
1.282	10.721
1.283	9.592
1.285	9.649
1.286	9.23
1.288	9.859
1.29	8.804
1.292	9.822
1.293	9.401
1.295	9.148
1.296	9.811
1.298	9.184
1.3	9.149
1.302	8.972
1.303	8.561
1.305	9.266
1.306	9.242
1.308	9.001
1.31	9.534
1.311	9.148
1.313	8.659
1.315	7.931
1.316	9.238
1.318	9.592
1.32	8.742
1.322	8.881
1.323	7.677
1.325	9.125
1.327	8.32
1.328	8.647
1.33	7.983
1.332	8.024
1.333	8.36
1.335	8.075
1.336	8.006
1.338	8.107
1.34	7.567
1.342	7.906
1.343	7.747
1.345	7.729
1.346	7.626
1.348	7.681
1.35	7.169
1.352	7.585
1.353	7.102
1.355	7.425
1.356	7.215
1.358	7.6
1.36	7.827
1.361	6.703
1.363	8.181
1.365	7.426
1.366	7.207
1.368	6.864
1.37	7.836
1.372	6.878
1.373	7.493
1.375	7.386
1.376	7.711
1.378	7.533
1.38	7.09
1.382	6.934
1.383	7.405
1.385	6.951
1.386	7.117
1.388	6.959
1.39	6.489
1.392	7.038
1.393	7.305
1.395	5.9
1.397	6.765
1.398	7.259
1.4	8.01
1.402	6.874
1.403	6.587
1.405	7.004
1.407	6.557
1.408	7.013
1.41	6.558
1.412	5.952
1.413	6.451
1.415	5.837
1.417	6.517
1.418	6.347
1.42	6.227
1.422	6.825
1.423	6.275
1.425	6.302
1.427	5.745
1.428	5.448
1.43	6.763
1.431	5.944
1.433	6.383
1.435	6.872
1.436	6.281
1.438	7.029
1.44	5.316
1.441	7.137
1.443	6.325
1.445	6.478
1.446	5.551
1.448	6.941
1.45	7.011
1.452	6.321
1.453	5.904
1.455	6.183
1.456	5.563
1.458	6.364
1.46	6.056
1.461	5.042
1.463	5.792
1.465	5.424
1.467	5.24
1.468	5.492
1.47	5.943
1.472	6.308
1.473	5.299
1.475	5.851
1.477	6.436
1.478	5.917
1.48	5.85
1.481	5.699
1.483	5.618
1.485	5.886
1.486	4.782
1.488	5.747
1.49	5.578
1.492	5.729
1.493	5.899
1.495	5.819
1.497	5.045
1.498	4.587
1.5	5.342
1.502	5.453
1.503	4.632
1.505	4.752
1.506	5.597
1.508	4.759
1.51	4.202
1.512	5.861
1.513	4.335
1.515	5.086

## Sheet: Brick Trans
"Crosshead (mm)"	"Load (N)"	"Crosshead (mm)"	"Load (N)"	"Crosshead (mm)"	"Load (N)"	"Crosshead (mm)"	"Load (N)"					Area Under Curve
						0	5.791					175.3
0.001	9.064	0.003	18.689	0.003	16.752	0.006	7.993					145.2
0.002	9.831	0.006	20.513	0.006	18.322	0.013	10.589					150.6
0.004	10.546	0.009	22.221	0.01	19.843	0.02	12.175					125.8
0.006	11.269	0.013	23.947	0.013	21.36	0.026	12.596
0.007	12.043	0.016	25.576	0.016	22.76	0.033	15.003
0.009	12.78	0.019	27.281	0.02	24.253	0.04	18.433
0.01	13.51	0.023	28.94	0.023	25.687	0.046	20.998					n=4
0.012	14.289	0.026	30.555	0.026	27.21	0.053	21.283
0.014	15.097	0.029	31.99	0.029	28.618	0.06	24.331
0.016	15.839	0.033	33.416	0.033	30.145	0.066	26.154
0.017	16.582	0.036	34.842	0.036	31.535	0.073	28.379
0.019	17.39	0.039	36.239	0.04	33.043	0.08	30.914
0.02	18.18	0.043	37.739	0.043	34.192	0.086	33.504
0.022	19.001	0.046	39.152	0.046	35.672	0.093	36.442
0.024	19.728	0.049	40.645	0.049	37.132	0.1	38.889
0.026	20.557	0.053	42.099	0.053	38.618	0.106	41.787
0.027	21.349	0.056	43.628	0.056	40.124	0.113	44.859
0.029	21.584	0.059	45.072	0.06	41.618	0.12	46.613
0.03	22.367	0.063	46.666	0.063	43.068	0.126	49.786
0.032	23.024	0.066	48.131	0.066	44.493	0.133	52.345
0.034	23.684	0.07	49.719	0.07	46.057	0.14	55.217
0.036	24.36	0.073	51.274	0.073	47.496	0.146	59.065
0.037	25.012	0.076	52.792	0.076	49.05	0.153	61.583
0.039	25.722	0.08	54.328	0.08	50.442	0.16	62.966
0.041	26.364	0.083	55.807	0.083	51.975	0.166	67.078
0.042	26.995	0.086	57.375	0.086	53.373	0.173	69.307
0.044	27.739	0.09	58.797	0.09	54.951	0.18	73.596
0.046	28.46	0.093	60.351	0.093	56.372	0.186	76.97
0.047	29.158	0.096	61.771	0.096	57.836	0.193	80.918
0.049	29.85	0.1	63.335	0.1	59.328	0.199	82.653
0.051	30.589	0.103	64.788	0.103	60.786	0.206	85.634
0.052	31.338	0.106	66.33	0.106	62.261	0.213	89.784
0.054	32.004	0.109	67.762	0.109	63.811	0.219	93.668
0.056	32.7	0.113	69.328	0.113	65.288	0.226	96.828
0.058	33.498	0.116	70.774	0.116	66.741	0.233	99.221
0.059	34.259	0.119	72.348	0.119	68.303	0.24	104.16
0.061	34.948	0.122	73.821	0.123	69.762	0.247	106.975
0.062	35.749	0.126	75.417	0.126	71.411	0.253	110.395
0.064	36.46	0.129	76.988	0.129	72.887	0.26	113.682
0.066	37.301	0.132	78.551	0.133	74.546	0.266	115.988
0.067	38.011	0.136	80.204	0.136	75.984	0.273	119.776
0.069	38.824	0.139	81.749	0.14	77.672	0.28	123.69
0.071	39.644	0.143	83.417	0.143	79.16	0.286	126.284
0.072	40.35	0.146	84.959	0.146	80.709	0.293	130.021
0.074	41.12	0.15	86.58	0.15	82.262	0.3	133.708
0.076	41.931	0.153	88.175	0.153	83.812	0.306	137.375
0.078	42.762	0.156	89.948	0.156	85.378	0.313	140.685
0.079	43.507	0.159	91.583	0.16	86.854	0.32	143.729
0.081	44.274	0.163	93.318	0.163	88.413	0.326	147.592
0.082	45.097	0.166	95.005	0.166	89.929	0.333	150.639
0.084	45.888	0.17	96.725	0.17	91.536	0.339	154.554
0.086	46.677	0.173	98.384	0.173	92.997	0.346	158.276
0.087	47.425	0.176	100.029	0.176	94.545	0.353	162.056
0.089	48.303	0.179	101.707	0.18	96.055	0.36	164.807
0.091	49.097	0.183	103.274	0.183	97.627	0.366	169.317
0.092	49.872	0.186	104.99	0.186	99.091	0.373	172.893
0.094	50.678	0.189	106.592	0.19	100.654	0.38	176.716
0.096	51.56	0.193	108.28	0.193	102.09	0.386	179.897
0.097	52.326	0.196	109.823	0.196	103.633	0.393	183.62
0.099	53.105	0.2	111.528	0.2	105.098	0.4	187.606
0.101	53.912	0.203	113.135	0.203	106.64	0.406	191.155
0.102	54.759	0.206	114.804	0.206	108.145	0.413	193.061
0.104	55.556	0.209	116.416	0.21	109.598	0.419	197.895
0.106	56.339	0.213	118.114	0.213	111.134	0.426	201.317
0.108	57.236	0.216	119.718	0.216	112.6	0.433	202.884
0.109	58.039	0.219	121.465	0.219	114.132	0.439	206.987
0.111	58.844	0.223	123.096	0.223	115.555	0.446	208.915
0.112	59.623	0.226	124.793	0.226	117.097	0.453	212.857
0.114	60.497	0.229	126.507	0.229	118.557	0.46	214.333
0.116	61.334	0.232	128.176	0.233	120.172	0.466	215.895
0.117	62.091	0.236	129.926	0.236	121.585	0.473	217.582
0.119	62.956	0.239	131.61	0.239	123.194	0.48	165.516
0.121	63.821	0.243	133.405	0.243	124.655	0.487	159.858
0.123	64.676	0.246	135.065	0.246	126.245	0.493	151.029
0.124	65.452	0.249	136.802	0.249	127.722	0.5	146.22
0.126	66.338	0.253	138.446	0.253	129.257	0.506	144.885
0.128	67.229	0.256	140.217	0.256	130.752	0.513	146.785
0.129	68.052	0.259	141.879	0.26	132.3	0.519	148.77
0.131	68.859	0.263	143.663	0.263	133.844	0.526	149.614
0.133	69.767	0.266	145.353	0.266	135.365	0.533	151.901
0.134	70.603	0.269	147.093	0.27	136.899	0.54	151.839
0.136	71.479	0.273	148.779	0.273	138.364	0.546	154.489
0.138	72.354	0.276	150.469	0.276	139.967	0.553	154.936
0.14	73.221	0.279	152.204	0.279	141.433	0.56	155.564
0.141	74.1	0.283	153.876	0.283	142.998	0.566	156.805
0.143	74.871	0.286	155.601	0.286	144.471	0.573	158.096
0.144	75.747	0.289	157.184	0.29	146.068	0.58	157.983
0.146	76.651	0.293	158.959	0.293	147.508	0.586	158.098
0.148	77.439	0.296	160.562	0.296	149.066	0.593	158.52
0.149	78.218	0.299	162.366	0.299	150.59	0.599	156.926
0.151	79.089	0.303	163.98	0.303	152.152	0.606	128.081
0.153	79.941	0.306	165.704	0.306	153.619	0.613	123.55
0.154	80.741	0.309	167.337	0.309	155.186	0.62	114.754
0.156	81.542	0.313	169.045	0.313	156.702	0.626	107.914
0.158	82.418	0.316	170.704	0.316	158.21	0.633	103.843
0.159	83.261	0.319	172.397	0.319	159.806	0.64	105.431
0.161	84.062	0.323	174.038	0.323	161.266	0.647	106.251
0.162	84.871	0.326	175.722	0.326	162.827	0.653	107.401
0.164	85.772	0.329	177.426	0.329	164.337	0.66	105.605
0.166	86.62	0.333	179.051	0.333	165.917	0.666	105.976
0.167	87.386	0.336	180.799	0.336	167.314	0.673	107.594
0.169	88.265	0.339	182.424	0.34	168.862	0.679	106.906
0.171	89.169	0.343	184.17	0.343	170.313	0.686	107.302
0.172	89.993	0.346	185.74	0.346	171.872	0.693	106.923
0.174	90.801	0.349	187.469	0.349	173.316	0.699	104.867
0.176	91.647	0.353	189.053	0.353	174.851	0.706	105.567
0.177	92.531	0.356	190.782	0.356	176.315	0.713	106.341
0.179	93.392	0.359	192.362	0.359	177.793	0.72	107.337
0.18	94.176	0.363	194.046	0.363	179.33	0.726	107.323
0.182	95.059	0.366	195.637	0.366	180.753	0.733	108.156
0.184	95.951	0.369	197.333	0.369	182.277	0.74	109.361
0.186	96.798	0.373	198.946	0.373	183.728	0.746	108.918
0.187	97.594	0.376	200.584	0.376	185.29	0.753	109.648
0.189	98.58	0.379	202.199	0.379	186.697	0.76	109.797
0.191	99.457	0.383	203.866	0.383	188.21	0.766	109.686
0.192	100.25	0.386	205.522	0.386	189.652	0.773	109.453
0.194	101.169	0.389	207.085	0.389	191.192	0.78	109.428
0.196	102.094	0.393	208.722	0.393	192.54	0.786	109.371
0.197	102.991	0.396	210.071	0.396	194	0.793	110.853
0.199	103.804	0.399	211.491	0.399	195.035	0.799	112.239
0.201	104.721	0.403	212.507	0.403	195.364	0.806	111.153
0.202	105.666	0.406	213.667	0.406	192.813	0.813	112.641
0.204	106.514	0.409	212.729	0.41	183.305	0.82	111.982
0.206	107.344	0.413	201.87	0.413	172.45	0.826	111.645
0.207	108.284	0.416	186.066	0.416	161.149	0.833	112.427
0.209	109.196	0.419	166.272	0.42	159.62	0.84	111.613
0.211	110.059	0.423	163.76	0.423	158.821	0.846	111.099
0.212	110.891	0.426	162.675	0.426	158.428	0.853	110.046
0.214	111.831	0.429	162.007	0.429	158.137	0.86	109.416
0.216	112.694	0.433	161.471	0.433	158.056	0.866	108.021
0.218	113.521	0.436	160.835	0.436	157.981	0.873	108.809
0.219	114.377	0.439	158.977	0.44	158.053	0.879	108.361
0.221	115.309	0.443	156.55	0.443	158.225	0.886	107.597
0.222	116.187	0.446	156.763	0.446	158.405	0.893	107.518
0.224	116.986	0.449	157.428	0.449	157.661	0.9	62.522
0.226	117.866	0.453	158.145	0.453	158.033	0.906	62.772
0.228	118.863	0.456	158.987	0.456	158.571	0.913	62.92
0.229	119.657	0.459	159.86	0.459	159.308	0.92	62.568
0.231	120.549	0.463	160.809	0.463	160.083	0.926	63.241
0.232	121.478	0.466	161.688	0.466	160.894	0.933	63.156
0.234	122.407	0.469	162.689	0.469	161.782	0.94	63.194
0.236	123.246	0.472	163.645	0.473	162.69	0.946	62.728
0.238	124.089	0.476	164.622	0.476	163.662	0.953	64.146
0.239	125.042	0.479	165.578	0.479	164.577	0.959	64.973
0.241	125.93	0.483	166.552	0.483	165.562	0.966	65.502
0.242	126.751	0.486	167.563	0.486	166.508	0.973	64.745
0.244	127.647	0.489	168.514	0.489	167.547	0.979	64.414
0.246	128.609	0.493	169.538	0.493	168.461	0.986	65.86
0.248	129.454	0.496	170.44	0.496	169.556	0.993	65.477
0.249	130.303	0.499	171.492	0.499	170.467	1	66.725
0.251	131.202	0.503	172.403	0.503	171.504	1.006	65.678
0.253	132.142	0.506	173.415	0.506	172.473	1.013	66.815
0.254	133.01	0.509	174.289	0.51	173.469	1.02	66.706
0.256	133.845	0.513	175.355	0.513	174.468	1.026	66.708
0.258	134.798	0.516	176.191	0.516	175.522	1.033	67.37
0.259	135.73	0.519	177.164	0.519	176.463	1.04	67.441
0.261	136.546	0.523	178.062	0.523	177.419	1.046	68.024
0.262	137.452	0.526	178.971	0.526	178.43	1.053	67.262
0.264	138.36	0.529	179.849	0.529	179.341	1.06	68.94
0.266	139.223	0.533	180.742	0.533	180.378	1.066	68.586
0.267	140.047	0.536	181.61	0.536	181.291	1.073	67.89
0.269	140.969	0.539	182.453	0.54	182.312	1.079	68.314
0.271	141.921	0.543	183.324	0.543	183.187	1.086	68.992
0.272	142.762	0.546	184.09	0.546	184.175	1.093	68.922
0.274	143.598	0.549	184.936	0.549	185.085	1.1	34.857
0.276	144.489	0.553	185.757	0.553	186.048	1.106	34.104
0.277	145.44	0.556	186.558	0.556	186.85	1.113	33.667
0.279	146.265	0.559	187.312	0.559	187.78	1.12	34.612
0.281	147.13	0.563	188.141	0.563	188.646	1.126	34.758
0.282	148.072	0.566	188.839	0.566	189.544	1.133	36.685
0.284	148.984	0.569	189.625	0.569	190.35	1.14	35.18
0.286	149.858	0.573	190.311	0.573	191.267	1.146	35.121
0.287	150.755	0.576	191.068	0.576	192.074	1.153	35.876
0.289	151.788	0.579	191.724	0.579	192.933	1.16	36.069
0.291	152.764	0.583	192.432	0.583	193.794	1.166	35.069
0.292	153.64	0.586	193.042	0.586	194.566	1.173	35.909
0.294	154.599	0.589	193.678	0.589	195.38	1.18	35.123
0.296	155.563	0.593	194.281	0.593	196.155	1.186	35.471
0.297	156.495	0.596	194.815	0.596	197.021	1.193	35.543
0.299	157.387	0.599	195.369	0.599	197.726	1.2	34.506
0.301	158.361	0.603	195.797	0.603	198.56	1.206	33.673
0.302	159.329	0.606	196.251	0.606	199.302	1.213	29.892
0.304	160.193	0.609	196.54	0.609	200.125	1.22	28.187
0.306	161.071	0.613	196.691	0.613	200.774	1.226	28.078
0.307	161.988	0.616	196.451	0.616	201.597	1.233	27.526
0.309	162.955	0.619	196.319	0.619	202.323	1.24	26.198
0.311	163.823	0.623	195.856	0.623	203.087	1.246	26.638
0.312	164.655	0.626	195.196	0.626	203.73	1.253	26.265
0.314	165.646	0.629	194.224	0.629	204.516	1.26	26.332
0.316	166.548	0.633	193.147	0.633	205.142	1.266	25.93
0.317	167.391	0.636	191.667	0.636	205.818	1.273	26.245
0.319	168.309	0.639	189.699	0.64	206.427	1.28	25.773
0.321	169.256	0.643	187.17	0.643	206.975	1.286	25.416
0.322	170.132	0.646	116.886	0.646	207.527	1.293	24.752
0.324	170.975	0.649	111.799	0.649	207.844	1.3	24.619
0.326	171.878	0.653	111.701	0.653	208.154	1.306	23.991
0.328	172.839	0.656	112.069	0.656	180.055	1.313	23.491
0.329	173.721	0.659	112.542	0.66	172.431	1.32	22.472
0.331	174.56	0.663	113.065	0.663	161.425	1.326	22.322
0.332	175.508	0.666	113.623	0.666	108.907	1.333	22.056
0.334	176.443	0.669	114.232	0.669	108.863	1.34	21.743
0.336	177.259	0.673	114.828	0.673	109.221	1.346	20.367
0.337	178.127	0.676	115.47	0.676	109.641	1.353	20.471
0.339	179.124	0.679	116.072	0.68	110.104	1.36	12.194
0.341	180.051	0.683	116.65	0.683	110.548	1.366	10.698
0.342	180.867	0.686	117.176	0.686	111.058	1.373	10.154
0.344	181.789	0.69	117.698	0.69	111.551	1.38	9.304
0.346	182.765	0.693	118.202	0.693	112.06	1.386	9.094
0.348	183.662	0.696	118.743	0.696	112.567	1.393	8.536
0.349	184.482	0.699	119.241	0.7	113.097	1.4	8.862
0.351	185.423	0.703	119.801	0.703	113.573	1.406	8.607
0.353	186.402	0.706	120.294	0.706	114.07	1.413	8.696
0.354	187.255	0.709	120.8	0.71	114.622	1.42	9.057
0.356	188.108	0.713	121.347	0.713	115.131	1.426	8.648
0.357	189.021	0.716	121.86	0.716	115.678	1.433	8.858
0.359	190.007	0.719	122.38	0.719	116.157	1.44	8.315
0.361	190.844	0.723	122.921	0.723	116.664	1.447	8.801
0.362	191.727	0.726	123.451	0.726	117.161	1.453	9.044
0.364	192.651	0.729	123.954	0.73	117.719	1.46	8.77
0.366	193.57	0.733	124.47	0.733	118.224	1.466	8.665
0.367	194.429	0.736	124.959	0.736	118.719	1.473	8.28
0.369	195.348	0.739	125.526	0.739	119.244	1.48	9.563
0.371	196.26	0.743	126.012	0.743	119.79	1.486	8.533
0.372	197.177	0.746	126.553	0.746	120.304	1.493	9.296
0.374	198.015	0.749	127.059	0.749	120.811	1.5	9.36
0.376	198.944	0.753	127.578	0.753	121.33	1.506	9.037
0.377	199.91	0.756	128.087	0.756	121.829	1.513	8.621
0.379	200.711	0.759	128.608	0.76	122.355	1.519	9.243
0.381	201.618	0.763	129.116	0.763	122.849	1.526	8.809
0.382	202.571	0.766	129.598	0.766	123.391	1.533	9.003
0.384	203.505	0.769	130.125	0.769	123.877	1.539	8.605
0.386	204.338	0.773	130.62	0.773	124.405	1.546	8.443
0.387	205.238	0.776	131.153	0.776	124.865	1.553	8.117
0.389	206.168	0.779	131.61	0.779	125.398	1.56	7.946
0.391	207.109	0.783	132.154	0.783	125.894	1.566	7.671
0.392	207.954	0.786	132.616	0.786	126.46	1.573	7.605
0.394	208.855	0.789	133.161	0.789	126.926	1.58	5.428
0.396	209.816	0.793	133.632	0.793	127.491	1.586	4.773
0.397	210.722	0.796	134.169	0.796	127.965	1.593	4.273
0.399	211.553	0.799	134.625	0.8	128.498	1.6	4.152
0.401	212.466	0.803	135.153	0.803	128.984	1.606	4.7
0.403	213.456	0.806	135.626	0.806	129.481	1.613	3.709
0.404	214.335	0.81	136.114	0.81	129.98	1.619	2.81
0.406	215.187	0.813	136.582	0.813	130.454	1.626	3.415
0.407	216.102	0.816	137.088	0.816	130.986	1.633	3.049
0.409	217.064	0.819	137.538	0.819	131.438	1.639	3.238
0.411	217.943	0.823	138.016	0.823	131.915	1.646	2.825
0.412	218.792	0.826	138.474	0.826	132.41	1.653	2.399
0.414	219.726	0.829	138.952	0.829	132.891	1.66	3.068
0.416	220.618	0.833	139.412	0.833	133.31	1.666	2.903
0.417	221.465	0.836	139.817	0.836	133.675	1.673	3.264
0.419	222.316	0.839	140.331	0.839	134.045	1.68	2.466
0.421	223.322	0.842	140.75	0.843	134.313	1.687	2.412
0.422	224.183	0.846	141.237	0.846	134.617	1.693	2.883
0.424	224.916	0.849	141.64	0.849	134.919	1.7	2.356
0.426	225.668	0.853	142.114	0.853	135.125	1.706	1.557
0.428	226.422	0.856	142.572	0.856	135.271	1.713	1.721
0.429	227.198	0.859	143.016	0.86	135.394	1.719	2.358
0.431	227.855	0.863	143.464	0.863	135.624	1.726	1.213
0.432	228.6	0.866	143.907	0.866	135.974	1.733	2.195
0.434	229.376	0.869	144.336	0.87	136.261	1.74	2.166
0.436	230.088	0.873	144.756	0.873	136.657	1.746	1.805
0.437	230.74	0.876	145.168	0.876	136.933	1.753	1.745
0.439	231.434	0.879	145.571	0.88	137.307	1.76	2.403
0.441	232.125	0.883	145.991	0.883	137.568	1.766	1.705
0.442	232.501	0.886	146.358	0.886	137.877	1.773	1.824
0.444	230.329	0.889	146.761	0.889	138.086	1.779	1.437
0.446	226.979	0.892	147.11	0.893	137.979	1.786	1.722
0.447	217.814	0.896	147.504	0.896	60	1.793	1.928
0.449	209.853	0.899	147.832	0.899	56.881	1.8	1.567
0.451	179.67	0.903	148.244	0.903	54.857	1.806	2.029
0.452	175.409	0.906	148.516	0.906	53.467	1.813	1.779
0.454	173.177	0.909	148.91	0.909	51.788	1.82	1.485
0.456	171.632	0.912	149.178	0.913	51.381	1.826	1.881
0.457	170.367	0.916	149.499	0.916	51.004	1.833	1.093
0.459	169.17	0.919	149.764	0.919	50.882	1.84	1.96
0.461	166.491	0.923	150.012	0.923	50.89	1.847	2.196
0.462	162.408	0.926	150.239	0.926	50.932
0.464	160.589	0.929	150.392	0.93	51.066
0.466	160.184	0.933	150.524	0.933	51.14
0.467	160.138	0.936	150.476	0.936	51.314
0.469	160.33	0.939	150.192	0.939	51.441
0.471	160.683	0.943	149.161	0.943	51.595
0.472	161.048	0.946	74.955	0.946	51.738
0.474	161.415	0.949	74.598	0.95	51.876
0.476	161.85	0.953	74.711	0.953	52.06
0.477	162.31	0.956	74.921	0.956	52.21
0.479	162.771	0.959	75.152	0.959	52.381
0.481	163.195	0.963	75.421	0.963	52.533
0.482	163.638	0.966	75.713	0.966	52.68
0.484	164.169	0.969	75.893	0.969	52.877
0.486	164.604	0.973	76.134	0.973	53.039
0.487	165.031	0.976	76.344	0.976	53.19
0.489	165.527	0.979	76.539	0.979	53.367
0.491	166.058	0.983	76.78	0.983	53.523
0.492	166.443	0.986	77.023	0.986	53.699
0.494	166.879	0.989	77.22	0.989	53.845
0.496	167.356	0.993	77.424	0.993	54.043
0.498	167.799	0.996	77.679	0.996	54.176
0.499	168.182	0.999	77.901	0.999	54.391
0.501	168.616	1.003	78.113	1.003	54.532
0.502	169.04	1.006	78.305	1.006	54.713
0.504	169.411	1.009	78.53	1.009	54.882
0.506	169.786	1.013	78.744	1.013	55.044
0.507	170.17	1.016	78.972	1.016	55.208
0.509	170.619	1.019	79.208	1.019	55.395
0.511	170.995	1.023	79.375	1.023	55.536
0.512	171.371	1.026	79.591	1.026	55.726
0.514	171.825	1.029	79.786	1.029	55.901
0.516	172.267	1.033	79.98	1.033	56.067
0.517	172.636	1.036	80.173	1.036	56.217
0.519	173.046	1.039	80.357	1.039	56.391
0.521	173.488	1.043	80.562	1.043	56.576
0.522	173.918	1.046	80.679	1.046	56.742
0.524	174.264	1.049	80.071	1.049	56.902
0.526	174.622	1.052	79.028	1.053	57.082
0.527	175.12	1.056	78.013	1.056	57.254
0.529	175.477	1.059	77.004	1.059	57.439
0.531	175.866	1.063	58.977	1.063	57.616
0.532	176.262	1.066	46.391	1.066	57.757
0.534	176.698	1.069	42.699	1.07	57.911
0.536	177.045	1.073	31.363	1.073	58.103
0.537	177.392	1.076	26.667	1.076	58.249
0.539	177.778	1.079	25.656	1.079	58.402
0.541	178.22	1.083	24.939	1.083	58.576
0.542	178.55	1.086	24.386	1.086	58.704
0.544	178.906	1.089	23.874	1.09	58.888
0.546	179.279	1.093	23.141	1.093	59.049
0.547	179.651	1.096	21.227	1.096	59.211
0.549	179.997	1.1	19.883	1.1	59.373
0.551	180.376	1.103	18.968	1.103	59.539
0.552	180.781	1.106	18.246	1.106	59.701
0.554	181.117	1.11	17.561	1.11	59.859
0.556	181.422	1.113	17.042	1.113	60.05
0.557	181.81	1.116	16.608	1.116	60.178
0.559	182.207	1.12	16.188	1.12	60.367
0.561	182.53	1.123	15.858	1.123	60.529
0.562	182.841	1.126	15.547	1.126	60.713
0.564	183.187	1.13	15.274	1.129	60.84
0.566	183.588	1.133	15.024	1.133	61.046
0.567	183.882	1.136	14.786	1.136	61.145
0.569	184.174	1.139	14.559	1.139	61.346
0.571	184.496	1.142	14.331	1.142	61.497
0.572	184.849	1.146	14.089	1.146	61.63
0.574	185.109	1.149	13.857	1.149	61.796
0.576	185.378	1.152	13.609	1.152	61.99
0.577	185.738	1.156	13.221	1.156	62.143
0.579	186.053	1.159	12.48	1.159	62.274
0.581	186.29	1.162	11.238	1.162	62.435
0.582	186.549	1.166	11.031	1.166	62.583
0.584	186.839	1.169	10.917	1.169	62.752
0.586	187.106	1.173	10.862	1.173	62.919
0.587	187.286	1.176	10.818	1.176	63.061
0.589	187.517	1.179	10.748	1.179	63.209
0.591	187.781	1.183	10.736	1.183	63.384
0.592	187.921	1.186	10.717	1.186	63.508
0.594	187.848	1.189	10.671	1.19	63.672
0.596	187.866	1.193	10.648	1.193	63.815
0.598	187.926	1.196	10.633	1.196	63.998
0.599	187.863	1.199	10.622	1.199	64.113
0.601	187.781	1.203	10.61	1.203	64.284
0.602	187.763	1.206	10.599	1.206	64.404
0.604	187.689	1.209	10.584	1.21	64.595
0.606	187.508	1.213	10.582	1.213	64.729
0.607	187.325	1.216	10.556	1.216	64.889
0.609	187.146	1.219	10.559	1.219	65.013
0.611	186.918	1.223	10.547	1.223	65.216
0.612	186.6	1.226	10.562	1.226	65.355
0.614	186.302	1.229	10.536	1.229	65.486
0.616	185.964	1.233	10.519	1.233	65.629
0.617	185.578	1.236	10.536	1.236	65.775
0.619	185.143	1.239	10.527	1.239	65.917
0.621	184.607	1.243	10.507	1.243	66.058
0.622	184.041	1.246	10.471	1.246	66.236
0.624	183.409	1.249	10.486	1.249	66.38
0.626	182.72	1.253	10.477	1.253	66.513
0.627	146.483	1.256	10.479	1.256	66.655
0.629	120.435	1.259	10.449	1.26	66.817
0.631	117.303	1.263	10.414	1.263	66.933
0.632	115.558	1.266	10.39	1.266	67.089
0.634	114.384	1.27	10.389	1.27	67.27
0.636	113.759	1.273	10.378	1.273	67.411
0.637	113.504	1.276	10.359	1.276	67.527
0.639	113.412	1.28	10.314	1.28	67.686
0.641	113.453	1.283	10.305	1.283	67.827
0.643	113.318	1.286	10.275	1.286	67.933
0.644	113.326	1.29	10.277	1.29	68.087
0.646	113.474	1.293	10.226	1.293	68.202
0.647	113.693	1.296	10.186	1.296	68.346
0.649	113.946	1.3	10.163	1.3	68.46
0.651	114.173	1.303	10.141	1.303	68.592
0.652	114.467	1.306	10.104	1.306	68.692
0.654	114.78	1.309	10.088	1.309	68.821
0.656	115.018	1.313	10.052	1.312	68.926
0.657	115.313	1.316	10.039	1.316	69.048
0.659	115.607	1.319	9.988	1.319	69.153
0.661	115.898	1.322	9.943	1.323	69.316
0.662	116.178	1.326	9.938	1.326	69.409
0.664	116.468	1.329	9.885	1.329	69.547
0.666	116.776	1.333	9.892	1.333	69.677
0.667	117.028	1.336	9.837	1.336	69.793
0.669	117.304	1.339	9.85	1.339	69.941
0.671	117.557	1.343	9.797	1.343	70.052
0.672	117.825	1.346	9.76	1.346	70.207
0.674	118.092	1.349	9.713	1.35	70.308
0.676	118.336	1.353	9.698	1.353	70.449
0.677	118.597	1.356	9.642	1.356	70.552
0.679	118.888	1.359	9.597	1.36	70.684
0.681	119.128	1.363	9.508	1.363	70.775
0.682	119.368	1.366	9.438	1.366	11.127
0.684	119.654	1.37	9.373	1.37	10.781
0.686	119.925	1.373	9.28	1.373	10.605
0.687	120.17	1.376	9.172	1.376	10.448
0.689	120.427	1.379	8.605	1.38	10.352
0.691	120.714	1.383	8.124	1.383	10.265
0.692	120.998	1.386	7.832	1.386	10.19
0.694	121.264	1.39	7.584	1.39	10.109
0.696	121.511	1.393	7.384	1.393	10.073
0.698	121.809	1.396	7.192	1.396	10.012
0.699	122.107	1.399	7.061	1.4	9.947
0.701	122.317	1.403	6.91	1.403	9.895
0.702	122.585	1.406	6.807	1.406	9.852
0.704	122.889	1.409	6.692	1.41	9.816
0.706	123.143	1.413	6.614	1.413	9.775
0.707	123.4	1.416	6.499	1.416	9.719
0.709	123.67	1.419	6.481	1.419	9.679
0.711	123.987	1.423	6.371	1.423	9.627
0.712	124.228	1.426	6.274	1.426	9.582
0.714	124.47	1.429	6.204	1.429	9.556
0.716	124.814	1.433	6.128	1.433	9.494
0.718	125.054	1.436	6.095	1.436	9.48
0.719	125.312	1.439	6.034	1.439	9.441
0.721	125.569	1.443	5.958	1.443	9.388
0.723	125.87	1.446	5.938	1.446	9.351
0.724	126.151	1.449	5.879	1.449	9.319
0.726	126.374	1.453	5.805	1.453	9.276
0.728	126.649	1.456	5.81	1.456	9.226
0.729	126.956	1.459	5.768	1.46	9.168
0.731	127.202	1.463	5.712	1.463	9.151
0.732	127.474	1.466	5.653	1.466	9.097
0.734	127.739	1.469	5.633	1.469	9.062
0.736	128.012	1.473	5.597	1.473	9.011
0.738	128.289	1.476	5.584	1.476	8.968
0.739	128.537	1.479	5.513	1.48	8.903
0.741	128.824	1.483	5.465	1.483	8.84
0.743	129.119	1.486	5.43	1.486	8.749
0.744	129.329	1.489	5.425	1.49	8.669
0.746	129.591	1.493	5.412	1.493	8.176
0.748	129.895	1.496	5.357	1.496	7.594
0.749	130.181	1.499	5.365	1.5	7.21
0.751	130.413	1.503	5.313	1.503	6.893
0.753	130.665	1.506	5.246	1.506	6.7
0.754	130.964	1.509	5.228	1.51	6.473
0.756	131.219	1.513	5.206	1.513	6.333
0.758	131.447	1.516	5.185	1.516	6.223
0.759	131.734	1.519	5.168	1.519	6.098
0.761	132.011	1.523	5.159	1.523	6.001
0.763	132.292	1.526	5.078	1.526	5.932
0.764	132.485	1.529	5.087	1.53	5.859
0.766	132.773	1.533	5.058	1.533	5.746
0.768	133.061	1.536	5.05	1.536	5.704
0.769	133.301	1.539	4.995	1.539	5.652
0.771	133.551	1.543	5.002	1.543	5.575
0.773	133.829	1.546	4.978	1.546	5.554
0.774	134.095	1.549	4.912	1.55	5.495
0.776	134.352	1.553	4.901	1.553	5.449
0.777	134.577	1.556	4.89	1.556	5.405
0.779	134.868	1.559	4.886	1.56	5.371
0.781	135.095	1.563	4.843	1.563	5.32
0.782	135.332	1.566	4.819	1.566	5.305
0.784	135.585	1.569	4.8	1.569	5.245
0.786	135.873	1.573	4.792	1.573	5.199
0.788	136.111	1.576	4.767	1.576	5.169
0.789	136.356	1.579	4.763	1.58	5.134
0.791	136.576	1.583	4.738	1.583	5.113
0.793	136.86	1.586	4.714	1.586	5.058
0.794	137.085	1.589	4.701	1.589	5.032
0.796	137.348	1.593	4.663	1.593	5.008
0.797	137.607	1.596	4.651	1.596	4.991
0.799	137.873	1.599	4.659	1.599	4.952
0.801	138.104	1.603	4.627	1.603	4.913
0.802	138.334	1.606	4.594	1.606	4.876
0.804	138.622	1.609	4.543	1.61	4.854
0.806	138.817	1.613	4.534	1.613	4.819
0.807	139.081	1.616	4.519	1.616	4.807
0.809	139.301	1.619	4.53	1.619	4.751
0.811	139.572	1.623	4.484	1.623	4.716
0.812	139.812	1.626	4.463	1.626	4.673
0.814	140.029	1.629	4.474	1.63	4.648
0.816	140.29	1.633	4.421	1.633	4.595
0.818	140.535	1.636	4.409	1.636	4.562
0.819	140.773	1.639	4.422	1.639	4.537
0.821	140.983	1.643	4.415	1.643	4.486
0.822	141.247	1.646	4.384	1.646	4.42
0.824	141.464	1.649	4.361	1.649	4.315
0.826	141.679	1.653	4.319	1.653	3.847
0.827	141.929	1.656	4.315	1.656	3.815
0.829	142.212	1.659	4.3	1.66	3.78
0.831	142.43	1.663	4.287	1.663	3.766
0.832	142.645	1.666	4.259	1.666	3.768
0.834	142.875	1.669	4.234	1.669	3.749
0.836	143.129	1.673	4.21	1.673	3.754
0.837	143.371	1.676	4.208	1.676	3.701
0.839	143.552	1.679	4.155	1.679	3.699
0.841	143.794	1.683	4.165	1.683	3.708
0.842	144.067	1.686	4.166	1.686	3.691
0.844	144.264	1.689	4.109	1.689	3.674
0.846	144.46	1.693	4.097	1.693	3.668
0.847	144.714	1.696	4.107	1.696	3.676
0.849	144.957	1.699	4.072	1.7	3.653
0.851	145.171	1.703	4.025	1.703	3.655
0.852	145.353	1.706	3.982	1.706	3.653
0.854	145.633	1.709	3.947	1.71	3.65
0.856	145.856	1.713	3.921	1.713	3.656
0.857	146.041	1.716	3.869	1.716	3.653
0.859	146.279	1.719	3.769	1.719	3.607
0.861	146.515	1.723	3.514	1.723	3.615
0.863	146.703	1.726	3.492	1.726	3.637
0.864	146.927	1.729	3.454	1.73	3.618
0.866	147.143	1.733	3.451	1.733	3.616
0.868	147.388	1.736	3.448	1.736	3.597
0.869	147.578	1.739	3.421	1.739	3.636
0.871	147.783	1.743	3.399	1.743	3.616
0.872	148.005	1.746	3.393	1.746	3.614
0.874	148.223	1.749	3.398	1.749	3.592
0.876	148.394	1.753	3.394	1.753	3.597
0.877	148.601	1.756	3.39	1.756	3.568
0.879	148.811	1.759	3.382	1.76	3.593
0.881	149.026	1.763	3.384	1.763	3.581
0.882	149.214	1.766	3.376	1.766	3.591
0.884	149.377	1.769	3.37	1.769	3.576
0.886	149.593	1.773	3.365	1.773	3.591
0.888	149.786	1.776	3.37	1.776	3.564
0.889	149.92	1.779	3.379	1.78	3.582
0.891	150.131	1.783	3.374	1.783	3.547
0.892	150.315	1.786	3.365	1.786	3.591
0.894	150.512	1.789	3.369	1.789	3.567
0.896	150.683	1.793	3.336	1.793	3.563
0.897	150.843	1.796	3.359	1.796	3.563
0.899	151.044	1.799	3.355	1.799	3.553
0.901	151.182	1.803	3.34	1.803	3.547
0.902	151.35	1.806	3.346	1.806	3.55
0.904	151.543	1.809	3.356	1.81	3.557
0.906	151.73	1.813	3.329	1.813	3.556
0.907	151.875	1.816	3.342	1.816	3.554
0.909	152.012	1.819	3.337	1.819	3.548
0.911	152.196	1.823	3.332	1.823	3.549
0.912	152.334	1.826	3.349	1.826	3.543
0.914	152.463	1.829	3.339	1.83	3.519
0.916	152.608	1.833	3.327	1.833	3.556
0.917	152.767	1.836	3.322	1.836	3.54
0.919	152.865	1.839	3.318	1.84	3.521
0.921	152.959	1.843	3.315	1.843	3.547
0.922	153.05	1.846	3.321	1.846	3.53
0.924	153.145	1.849	3.31	1.85	3.517
0.926	153.196	1.853	3.326	1.853	3.536
0.927	153.216	1.856	3.319	1.856	3.53
0.929	153.286	1.859	3.317	1.86	3.493
0.931	153.303	1.863	3.319	1.863	3.519
0.932	153.265	1.866	3.297	1.866	3.538
0.934	153.199	1.869	3.303	1.869	3.518
0.936	153.123	1.873	3.285	1.873	3.536
0.938	152.89	1.876	3.291	1.876	3.521
0.939	152.241	1.879	3.297	1.88	3.529
0.941	151.046	1.883	3.287	1.883	3.513
0.942	78.459	1.886	3.288	1.886	3.53
0.944	78.022	1.889	3.298	1.89	3.509
0.946	77.955	1.893	3.297	1.893	3.515
0.947	77.942	1.896	3.259	1.896	3.511
0.949	77.956	1.899	3.286	1.9	3.496
0.951	77.966	1.903	3.304	1.903	3.512
0.952	78.004	1.906	3.293	1.906	3.508
0.954	78.092	1.909	3.294	1.91	3.519
0.956	78.183	1.913	3.367	1.913	3.496
0.957	78.296	1.916	3.303	1.916	3.475
0.959	78.381	1.919	3.243	1.919	3.476
0.961	78.517	1.923	3.282	1.923	3.48
0.962	78.651	1.924	3.286	1.926	3.502
0.964	78.774			1.93	3.483
0.966	78.918			1.933	3.479
0.967	79.041			1.936	3.449
0.969	79.214			1.939	3.422
0.971	79.333			1.943	3.452
0.972	79.471			1.946	3.465
0.974	79.612			1.95	3.441
0.976	79.765			1.953	3.439
0.977	79.899			1.956	3.418
0.979	80.021			1.959	3.436
0.981	80.186			1.963	3.443
0.982	80.322			1.966	3.452
0.984	80.424			1.969	3.441
0.986	80.564			1.973	3.442
0.988	80.699			1.976	3.446
0.989	80.799			1.979	3.436
0.991	80.936			1.983	3.425
0.992	81.047			1.986	3.43
0.994	81.18			1.989	3.426
0.996	81.309			1.993	3.416
0.997	81.41			1.996	3.431
0.999	81.541			2	3.407
1.001	81.668			2.003	3.421
1.002	81.766			2.006	3.44
1.004	81.885			2.01	3.419
1.006	81.998			2.013	3.428
1.008	82.133			2.016	3.387
1.009	82.205			2.019	3.409
1.011	82.361			2.023	3.404
1.012	82.467			2.026	3.412
1.014	82.576			2.029	3.429
1.016	82.691			2.033	3.426
1.017	82.837			2.034	3.425
1.019	82.941
1.021	83.025
1.022	83.149
1.024	83.285
1.026	83.4
1.027	83.519
1.029	83.616
1.031	83.753
1.032	83.861
1.034	83.978
1.036	84.098
1.037	84.239
1.039	84.342
1.041	84.466
1.042	84.533
1.044	84.671
1.046	84.794
1.047	84.89
1.049	85.017
1.051	85.123
1.052	85.229
1.054	85.327
1.056	85.402
1.057	85.543
1.059	85.622
1.061	85.686
1.062	85.773
1.064	85.836
1.066	85.916
1.067	86.002
1.069	86.135
1.071	86.225
1.072	86.298
1.074	86.409
1.076	86.501
1.077	86.612
1.079	86.736
1.081	86.808
1.082	86.946
1.084	87.018
1.086	87.11
1.087	87.226
1.089	87.358
1.091	87.433
1.092	87.515
1.094	87.662
1.096	87.755
1.097	87.846
1.099	87.941
1.101	88.071
1.102	88.163
1.104	88.261
1.106	88.369
1.107	88.494
1.109	88.583
1.111	88.656
1.112	88.804
1.114	88.877
1.116	88.978
1.117	89.072
1.119	89.211
1.121	89.293
1.122	89.391
1.124	89.494
1.126	89.583
1.128	89.692
1.129	89.806
1.131	89.859
1.132	89.959
1.134	90.061
1.136	90.145
1.137	90.257
1.139	90.345
1.141	90.453
1.142	90.567
1.144	90.618
1.146	90.694
1.147	90.806
1.149	90.885
1.151	91.001
1.152	91.097
1.154	91.179
1.156	91.251
1.157	91.365
1.159	91.451
1.161	91.541
1.162	91.619
1.164	91.747
1.166	91.851
1.168	91.918
1.169	92.012
1.171	92.119
1.173	92.209
1.174	92.285
1.176	92.375
1.178	92.47
1.179	92.56
1.181	92.646
1.183	92.736
1.184	92.814
1.186	92.905
1.188	92.997
1.189	93.084
1.191	93.174
1.193	93.229
1.194	93.338
1.196	93.418
1.198	93.485
1.199	93.559
1.201	93.648
1.202	93.727
1.204	93.795
1.206	93.89
1.207	93.976
1.209	94.03
1.211	94.078
1.212	94.157
1.214	94.193
1.216	94.282
1.217	94.344
1.219	94.383
1.22	94.433
1.222	94.492
1.224	94.545
1.225	94.575
1.227	94.646
1.229	94.691
1.231	94.723
1.232	94.781
1.234	94.858
1.236	94.915
1.237	94.93
1.239	94.986
1.241	95.013
1.242	95.065
1.244	95.044
1.246	95.112
1.248	94.218
1.249	93.335
1.251	92.796
1.253	92.408
1.254	91.941
1.256	91.551
1.257	91.247
1.259	90.996
1.261	90.675
1.262	90.295
1.264	90.024
1.266	89.753
1.268	89.321
1.269	88.858
1.271	80.35
1.272	80.119
1.274	79.946
1.276	79.863
1.277	79.816
1.279	79.792
1.281	79.736
1.282	79.744
1.284	79.729
1.286	79.826
1.287	79.773
1.289	79.765
1.291	79.775
1.292	79.809
1.294	79.8
1.296	79.793
1.298	79.789
1.299	79.767
1.301	79.733
1.302	79.71
1.304	79.68
1.306	79.598
1.307	79.573
1.309	79.519
1.311	79.405
1.312	79.38
1.314	79.359
1.316	79.288
1.317	79.234
1.319	79.102
1.321	72.196
1.322	70.639
1.324	70.146
1.326	69.899
1.328	69.734
1.329	69.609
1.331	69.575
1.333	69.516
1.334	69.52
1.336	69.485
1.338	69.476
1.339	69.447
1.341	69.447
1.343	69.444
1.344	69.425
1.346	69.382
1.348	69.403
1.349	69.401
1.351	69.386
1.353	69.388
1.354	69.397
1.356	69.414
1.358	69.417
1.359	69.422
1.361	69.428
1.362	69.418
1.364	69.413
1.366	69.435
1.368	69.446
1.369	69.461
1.371	69.455
1.372	69.463
1.374	69.492
1.376	69.523
1.377	69.532
1.379	69.545
1.381	69.562
1.382	69.602
1.384	69.636
1.386	69.664
1.387	69.688
1.389	69.682
1.39	69.744
1.392	69.761
1.394	69.834
1.396	69.835
1.397	69.865
1.399	69.911
1.401	69.949
1.402	69.993
1.404	70.044
1.406	70.084
1.407	70.066
1.409	70.113
1.411	70.154
1.412	70.212
1.414	70.199
1.416	70.253
1.418	70.281
1.419	70.325
1.421	70.354
1.423	70.412
1.424	70.429
1.426	70.47
1.428	70.498
1.429	70.538
1.431	70.589
1.433	70.621
1.434	70.648
1.436	70.684
1.438	70.7
1.439	70.696
1.441	70.791
1.443	70.816
1.444	70.833
1.446	70.87
1.448	70.912
1.449	70.944
1.451	70.977
1.453	71.011
1.454	71.083
1.456	71.081
1.458	71.126
1.459	71.148
1.461	71.181
1.463	71.206
1.464	71.236
1.466	71.261
1.468	71.3
1.469	71.315
1.471	71.348
1.473	71.337
1.474	71.247
1.476	70.633
1.477	70.425
1.479	70.338
1.481	70.229
1.482	70.183
1.484	70.154
1.486	70.119
1.487	70.056
1.489	70.036
1.491	69.995
1.492	69.989
1.494	69.962
1.496	69.983
1.497	69.997
1.499	69.965
1.501	69.971
1.502	69.944
1.504	69.942
1.506	69.912
1.507	69.895
1.509	69.872
1.511	69.827
1.512	69.782
1.514	69.743
1.516	69.743
1.518	69.704
1.519	69.623
1.521	69.615
1.522	69.486
1.524	69.316
1.526	69.083
1.527	56.432
1.529	51.651
1.531	47.113
1.532	35.787
1.534	29.991
1.536	12.195
1.538	11.538
1.539	11.104
1.541	10.796
1.542	10.484
1.544	10.172
1.546	9.792
1.548	8.07
1.549	7.461
1.551	7.088
1.552	6.79
1.554	6.622
1.556	6.434
1.557	6.267
1.559	6.172
1.561	6.048
1.562	5.967
1.564	5.891
1.566	5.81
1.568	5.73
1.569	5.684
1.571	5.645
1.572	5.57
1.574	5.539
1.576	5.489
1.577	5.463
1.579	5.387
1.581	5.371
1.582	5.313
1.584	5.304
1.586	5.271
1.587	5.233
1.589	5.221
1.59	5.201

## Sheet: Wavy
"Crosshead (mm)"	"Load (N)"	"Crosshead (mm)"	"Load (N)"	"Crosshead (mm)"	"Load (N)"							Area Under Curve
												152.5
0.003	5.372	0.003	16.234	0.003	27.219							146.2
0.006	6.329	0.007	17.421	0.006	28.363							175.9
0.01	7.699	0.01	19.414	0.01	29.852
0.013	8.237	0.013	20.684	0.013	31.842
0.017	9.594	0.017	22.008	0.016	33.503
0.02	10.327	0.02	23.688	0.02	34.916
0.023	11.393	0.023	24.533	0.023	35.339							n=3
0.026	12.662	0.027	26.178	0.026	36.045
0.03	12.969	0.03	27.111	0.03	38.118
0.033	14.175	0.033	28.66	0.033	40.073
0.037	15.352	0.037	30.815	0.036	41.353
0.04	15.821	0.04	31.473	0.04	42.178
0.043	16.894	0.043	32.685	0.043	43.737
0.047	17.783	0.047	34.085	0.047	45.187
0.05	19.455	0.05	34.998	0.05	46.535
0.053	19.716	0.053	36.535	0.053	47.812
0.056	20.813	0.057	37.966	0.056	48.726
0.06	21.317	0.06	38.601	0.06	49.701
0.063	21.884	0.063	40.726	0.063	51.361
0.067	23.407	0.067	41.18	0.066	52.679
0.07	23.908	0.07	43.04	0.07	54.037
0.073	24.727	0.073	44.032	0.073	55.235
0.076	26.612	0.077	45.07	0.076	55.977
0.08	27.688	0.08	47.349	0.08	56.728
0.083	28.298	0.083	48.254	0.083	58.881
0.087	28.93	0.087	50.021	0.086	59.61
0.09	29.716	0.09	50.805	0.09	61.111
0.093	30.774	0.093	52.432	0.093	62.613
0.096	31.51	0.097	53.658	0.096	63.579
0.1	32.53	0.1	54.52	0.1	64.558
0.103	33.168	0.103	56.008	0.103	65.69
0.106	33.908	0.107	57.723	0.106	67.111
0.11	35.012	0.11	58.163	0.11	68.605
0.113	35.378	0.113	59.795	0.113	69.233
0.116	36.549	0.116	60.87	0.116	70.968
0.12	37.268	0.12	63.27	0.12	71.696
0.123	38.622	0.123	64.063	0.123	72.797
0.126	39.308	0.127	65.091	0.126	73.858
0.13	39.423	0.13	66.614	0.13	75.051
0.133	40.537	0.133	68.107	0.133	76.242
0.136	41.706	0.137	69.28	0.136	78.013
0.14	42.623	0.14	70.937	0.14	79.192
0.143	43.688	0.143	71.917	0.143	80.202
0.147	44.519	0.147	73.311	0.147	82.046
0.15	46.069	0.15	74.419	0.15	82.317
0.153	46.767	0.153	75.932	0.153	83.93
0.156	47.754	0.157	77.253	0.156	84.714
0.16	47.834	0.16	78.736	0.16	86.777
0.163	49.619	0.163	79.817	0.163	87.295
0.166	49.719	0.166	81.225	0.166	88.767
0.17	50.937	0.17	82.736	0.17	89.817
0.173	52.19	0.173	83.601	0.173	91.132
0.176	53.071	0.177	85.88	0.176	92.448
0.18	54.494	0.18	87.088	0.18	93.782
0.183	55.449	0.183	87.732	0.183	94.344
0.186	55.786	0.187	89.04	0.186	96.401
0.19	56.805	0.19	90.911	0.19	97.021
0.193	58.008	0.193	91.714	0.193	97.507
0.197	58.756	0.197	93.29	0.196	99.823
0.2	60.082	0.2	94.08	0.2	100.495
0.203	60.749	0.203	95.845	0.203	101.512
0.207	61.198	0.207	97.198	0.206	103.072
0.21	62.442	0.21	98.556	0.21	104.504
0.213	63.013	0.213	99.959	0.213	105.099
0.217	65.075	0.217	100.972	0.216	106.923
0.22	66.019	0.22	102.195	0.22	100.403
0.223	66.255	0.223	103.337	0.223	99.614
0.226	67.241	0.227	104.963	0.226	100.843
0.23	68.055	0.23	107.16	0.23	102.271
0.233	68.945	0.233	107.744	0.233	103.109
0.236	70.268	0.236	108.523	0.236	103.836
0.24	71.132	0.24	107.73	0.24	105.306
0.243	71.787	0.243	106.738	0.243	106.706
0.246	72.851	0.247	107.275	0.246	107.453
0.25	73.867	0.25	107.891	0.25	108.508
0.253	74.709	0.253	108.663	0.253	109.854
0.256	74.811	0.257	104.027	0.256	111.859
0.26	76.539	0.26	86.376	0.26	111.17
0.263	77.621	0.263	87.413	0.263	111.747
0.266	78.39	0.266	88.184	0.266	113.363
0.27	79.161	0.27	89.572	0.27	113.852
0.273	79.611	0.273	89.967	0.273	115.11
0.276	81.541	0.277	90.818	0.276	115.911
0.28	82.046	0.28	90.542	0.28	115.925
0.283	82.461	0.283	91.502	0.283	116.68
0.287	83.909	0.287	92.77	0.286	117.309
0.29	84.188	0.29	93.291	0.29	117.071
0.293	85.516	0.293	94.34	0.293	119.029
0.296	87.012	0.297	94.985	0.296	118.706
0.3	87.248	0.3	96.98	0.3	119.787
0.303	88.693	0.303	97.285	0.303	120.72
0.306	89.802	0.307	97.455	0.306	120.903
0.31	90.295	0.31	97.197	0.31	122.667
0.313	90.947	0.313	97.35	0.313	122.323
0.316	91.875	0.317	98.962	0.316	123.808
0.32	93.429	0.32	99.074	0.32	124.184
0.323	94.129	0.323	100.39	0.323	124.98
0.326	94.719	0.327	101.28	0.326	125.319
0.33	95.34	0.33	101.588	0.33	126.456
0.333	97.108	0.333	102.673	0.333	126.19
0.336	97.444	0.337	103.905	0.336	127.42
0.34	98.513	0.34	104.968	0.34	127.735
0.343	99.998	0.343	105.305	0.343	128.589
0.346	100.417	0.347	105.736	0.346	129.785
0.35	101.398	0.35	107.346	0.35	130.851
0.353	102.447	0.353	107.944	0.353	131.587
0.357	103.505	0.357	108.528	0.357	131.84
0.36	104.65	0.36	109.758	0.36	132.568
0.363	105.002	0.363	110.213	0.363	132.558
0.366	105.072	0.367	111.114	0.366	133.789
0.37	107.064	0.37	111.542	0.37	134.583
0.373	107.778	0.373	112.721	0.373	134.845
0.376	109.066	0.376	113.16	0.376	135.807
0.38	110.265	0.38	113.901	0.38	136.361
0.383	110.771	0.383	114.14	0.383	137.469
0.386	111.527	0.386	115.321	0.386	137.793
0.39	113.247	0.39	116.039	0.39	138.218
0.393	113.472	0.393	116.378	0.393	138.749
0.396	113.986	0.396	117.625	0.396	138.968
0.4	115.186	0.4	117.814	0.4	138.98
0.403	115.836	0.403	119.185	0.403	137.798
0.406	116.852	0.407	119.928	0.406	137.522
0.41	117.737	0.41	120.28	0.41	137.358
0.413	118.564	0.413	121.492	0.413	137.276
0.416	119.493	0.417	122.578	0.416	137.638
0.42	119.719	0.42	123.051	0.42	137.603
0.423	121.443	0.423	123.957	0.423	124.389
0.427	121.262	0.427	124.54	0.426	124.615
0.43	122.969	0.43	126.003	0.43	125.076
0.433	124.173	0.433	126.841	0.433	125.98
0.437	125.108	0.437	127.629	0.437	127.118
0.44	126.383	0.44	128.715	0.44	128.039
0.443	126.704	0.444	129.664	0.443	128.642
0.447	127.68	0.447	129.558	0.447	129.618
0.45	128.93	0.45	130.662	0.45	130.414
0.453	128.893	0.454	131.874	0.453	131.01
0.457	130.162	0.457	132.139	0.457	131.575
0.46	131.055	0.46	132.783	0.46	132.426
0.463	131.783	0.463	133.726	0.463	132.923
0.466	132.762	0.467	134.76	0.466	133.701
0.47	133.327	0.47	135.13	0.47	134.096
0.473	133.256	0.473	136.007	0.473	135.07
0.476	134.375	0.476	136.766	0.476	135.698
0.48	132.883	0.48	136.812	0.48	134.247
0.483	124.041	0.483	138.16	0.483	132.166
0.486	123.055	0.486	138.351	0.486	133.276
0.49	123.356	0.49	139.427	0.49	134.213
0.493	122.855	0.493	140.134	0.493	132.867
0.496	124.073	0.496	140.607	0.496	131.379
0.5	124.239	0.5	141.729	0.5	114.946
0.503	124.285	0.503	142.917	0.503	114.5
0.506	124.818	0.507	142.718	0.506	107.166
0.51	125.16	0.51	143.725	0.51	105.898
0.513	125.464	0.513	145.252	0.513	105.445
0.516	125.868	0.517	144.751	0.516	106.008
0.52	126.093	0.52	145.119	0.52	106.581
0.523	124.381	0.523	140.904	0.523	106.606
0.526	117.567	0.527	141.598	0.526	107.337
0.53	103.854	0.53	138.431	0.53	108.051
0.533	103.37	0.533	139.611	0.533	108.847
0.536	103.201	0.537	139.725	0.536	109.644
0.54	103.837	0.54	139.797	0.54	110.06
0.543	103.874	0.543	140.88	0.543	110.173
0.546	104.602	0.546	141.988	0.546	111.896
0.55	105.225	0.55	142.32	0.55	112.135
0.553	105.976	0.553	143.546	0.553	112.659
0.556	106.883	0.557	144.255	0.556	113.084
0.56	106.241	0.56	144.712	0.56	114.501
0.563	108.106	0.563	145.326	0.563	114.284
0.566	108.391	0.567	145.576	0.566	114.932
0.57	109.482	0.57	146.909	0.57	115.691
0.573	109.827	0.573	147.339	0.573	116.453
0.576	110.746	0.577	148.363	0.576	117.351
0.58	111.185	0.58	149.119	0.58	117.381
0.583	111.601	0.583	149.467	0.583	118.373
0.586	111.96	0.587	150.836	0.586	118.698
0.59	113.199	0.59	151.319	0.59	119.364
0.593	113.192	0.593	151.574	0.593	119.898
0.596	113.592	0.597	152.17	0.596	120.724
0.6	113.488	0.6	153.007	0.6	121.18
0.603	114.161	0.603	154.29	0.603	122.404
0.607	115.199	0.607	154.275	0.607	122.795
0.61	116.38	0.61	155.669	0.61	123.515
0.613	116.97	0.614	156	0.613	123.468
0.617	117.755	0.617	156.671	0.617	124.169
0.62	118.37	0.62	157.888	0.62	125.139
0.623	119.037	0.624	158.491	0.623	125.623
0.627	120.083	0.627	159.177	0.627	126.207
0.63	120.144	0.63	159.798	0.63	126.913
0.633	120.434	0.633	160.868	0.633	127.138
0.637	120.729	0.637	161.075	0.636	128.478
0.64	122.344	0.64	161.63	0.64	129.066
0.643	122.417	0.643	162.677	0.643	129.507
0.646	123.535	0.646	162.911	0.646	130.856
0.65	123.725	0.65	163.396	0.65	130.552
0.653	124.316	0.653	164.549	0.653	131.287
0.656	125.241	0.656	165.875	0.656	132.037
0.66	125.807	0.66	165.962	0.66	132.643
0.663	126.476	0.663	166.98	0.663	132.939
0.666	126.877	0.666	167.611	0.666	133.567
0.67	127.358	0.67	167.448	0.67	133.323
0.673	128.005	0.673	169.409	0.673	134.564
0.676	128.962	0.676	169.201	0.676	134.822
0.68	129.72	0.68	170.264	0.68	135.761
0.683	129.93	0.683	170.75	0.683	136.198
0.686	130.263	0.687	129.296	0.686	137.041
0.69	131.122	0.69	128.157	0.69	138.057
0.693	132.013	0.693	127.674	0.693	137.97
0.696	132.346	0.697	128.717	0.696	139.08
0.7	132.96	0.7	129.429	0.7	139.25
0.703	133.865	0.703	129.646	0.703	140.294
0.706	134.448	0.707	131.027	0.706	140.656
0.71	134.528	0.71	130.918	0.71	141.428
0.713	135.42	0.714	131.07	0.713	141.479
0.717	135.873	0.717	132.512	0.717	142.141
0.72	136.59	0.72	132.277	0.72	142.387
0.723	137.546	0.723	132.412	0.723	142.483
0.727	137.054	0.727	132.531	0.726	143.975
0.73	138.064	0.73	133.494	0.73	143.998
0.733	139.217	0.733	133.718	0.733	144.446
0.737	139.442	0.737	133.494	0.736	144.805
0.74	140.093	0.74	134.354	0.74	145.486
0.743	140.489	0.743	134.238	0.743	145.157
0.747	141.043	0.747	134.653	0.747	146.177
0.75	141.899	0.75	134.297	0.75	146.235
0.753	142.313	0.753	134.946	0.753	147.45
0.756	143.123	0.757	134.656	0.756	147.456
0.76	143.544	0.76	134.951	0.76	147.601
0.763	143.993	0.763	134.299	0.763	148.479
0.766	144.115	0.767	132.771	0.766	148.732
0.77	144.906	0.77	133.377	0.77	148.677
0.773	146.426	0.773	131.568	0.773	150.251
0.776	146.125	0.777	129.468	0.776	149.517
0.78	147.131	0.78	127.732	0.78	150.228
0.783	147.318	0.783	127.739	0.783	151.29
0.786	147.262	0.787	127.864	0.786	150.186
0.79	148.75	0.79	128.074	0.79	151.543
0.793	148.998	0.793	127.907	0.793	151.211
0.796	149.866	0.796	128.608	0.796	151.342
0.8	149.959	0.8	129.616	0.8	149.439
0.803	150.46	0.803	130.457	0.803	139.19
0.806	150.891	0.807	130.228	0.806	134.434
0.81	151.924	0.81	130.229	0.81	131.716
0.813	151.993	0.813	130.889	0.813	130.257
0.816	152.875	0.817	131.417	0.816	129.784
0.82	151.393	0.82	131.692	0.82	127.277
0.823	150.883	0.823	131.805	0.823	124.37
0.826	151.116	0.827	131.86	0.826	122.58
0.83	151.492	0.83	133.078	0.83	120.005
0.833	151.904	0.833	133.096	0.833	117.859
0.836	152.128	0.837	133.37	0.836	116.186
0.84	151.952	0.84	134.068	0.84	112.066
0.843	152.434	0.843	134.362	0.843	108.758
0.846	152.961	0.847	135.108	0.846	106.637
0.85	153.535	0.85	134.574	0.85	105.439
0.853	153.474	0.853	134.805	0.853	101.33
0.856	153.935	0.857	136.024	0.856	97.944
0.86	154.404	0.86	135.585	0.86	95.31
0.863	154.419	0.863	136.557	0.863	90.178
0.866	153.239	0.867	135.531	0.866	77.365
0.87	153.615	0.87	136.179	0.87	77.624
0.873	153.918	0.873	136.674	0.873	77.448
0.876	154.773	0.877	136.301	0.876	77.678
0.88	155.029	0.88	136.126	0.88	77.656
0.883	155.141	0.883	135.398	0.883	58.588
0.886	155.67	0.887	135.666	0.886	56.798
0.89	156.368	0.89	135.18	0.89	56.338
0.893	156.198	0.893	135.135	0.893	55.681
0.897	156.307	0.897	134.009	0.896	55.677
0.9	156.909	0.9	133.691	0.9	55.805
0.903	157.297	0.903	133.021	0.903	55.123
0.906	157.86	0.907	132.289	0.906	55.728
0.91	157.627	0.91	131.915	0.91	55.96
0.913	158.849	0.913	132.012	0.913	55.205
0.916	159.162	0.917	131.988	0.916	55.789
0.92	158.908	0.92	131.464	0.92	56.03
0.923	159.718	0.923	130.599	0.923	56.012
0.926	159.534	0.926	131.192	0.926	55.653
0.93	160.378	0.93	130.554	0.93	55.896
0.933	160.051	0.933	130.808	0.933	56.678
0.936	160.574	0.937	129.583	0.936	55.297
0.94	159.869	0.94	128.704	0.94	55.303
0.943	159.456	0.943	122.013	0.943	55.707
0.946	159.238	0.946	114.875	0.946	55.205
0.95	158.097	0.95	66.482	0.95	55.941
0.953	157.137	0.953	65.839	0.953	55.626
0.956	154.384	0.957	65.29	0.956	55.553
0.96	150.533	0.96	65.815	0.96	55.404
0.963	149.812	0.963	66.419	0.963	55.785
0.966	147.918	0.967	65.491	0.966	55.773
0.97	144.547	0.97	65.614	0.97	55.588
0.973	138.208	0.973	66.033	0.973	54.691
0.976	124.784	0.977	65.645	0.976	54.262
0.98	105.089	0.98	65.465	0.98	54.206
0.983	83.221	0.983	63.888	0.983	52.448
0.986	83.178	0.987	61.972	0.986	50.071
0.99	82.339	0.99	62.387	0.99	45.368
0.993	63.302	0.993	61.694	0.993	44.909
0.996	61.678	0.997	62.251	0.996	43.681
1	60.839	1	61.526	1	43.643
1.003	59.33	1.003	61.699	1.003	43.589
1.006	59.345	1.007	62.168	1.006	43.307
1.01	59.314	1.01	61.958	1.01	43.429
1.013	59.416	1.013	62.783	1.013	43.029
1.016	59.122	1.017	61.865	1.016	43.599
1.02	59.357	1.02	62.264	1.02	42.831
1.023	58.438	1.023	61.708	1.023	41.871
1.026	58.478	1.026	62.418	1.026	43.639
1.03	58.414	1.03	63.075	1.03	43.298
1.033	57.469	1.033	62.665	1.033	43.397
1.036	56.38	1.037	60.61	1.036	43.493
1.04	54.469	1.04	52.925	1.04	42.97
1.043	52.666	1.043	52.266	1.043	43.502
1.046	51.432	1.046	51.195	1.046	42.863
1.05	51.082	1.05	51.609	1.05	43.191
1.053	50.917	1.053	50.982	1.053	43.423
1.056	51.025	1.056	50.323	1.056	42.756
1.06	51.334	1.06	50.74	1.06	43.162
1.063	51.177	1.063	50.228	1.063	42.951
1.066	50.744	1.067	50.403	1.066	43.491
1.07	51.01	1.07	49.855	1.07	42.723
1.073	51.053	1.073	49.031	1.073	42.573
1.076	50.573	1.076	49.707	1.076	42.658
1.08	51.497	1.08	49.556	1.08	43.556
1.083	51.291	1.083	48.297	1.083	43.15
1.086	51.428	1.087	48.144	1.086	42.648
1.09	50.856	1.09	47.594	1.09	43.489
1.093	51.123	1.093	47.933	1.093	43.661
1.096	51.075	1.097	48.701	1.096	43.317
1.1	50.754	1.1	48.574	1.1	43.51
1.103	51.333	1.103	48.63	1.103	43.912
1.106	51.453	1.107	48.285	1.106	43.343
1.11	51.233	1.11	48.698	1.11	43.872
1.113	51.718	1.113	48.502	1.113	43.071
1.116	50.967	1.117	48.414	1.116	44.046
1.12	51.705	1.12	48.255	1.12	43.918
1.123	51.798	1.123	48.471	1.123	43.698
1.127	52	1.127	48.846	1.126	44.43
1.13	51.948	1.13	48.645	1.13	44.561
1.133	51.8	1.133	49.017	1.133	44.094
1.136	51.664	1.137	48.637	1.136	44.575
1.14	51.329	1.14	48.819	1.14	44.105
1.143	51.886	1.143	49.217	1.143	44.46
1.146	52.721	1.147	49.176	1.146	44.437
1.15	52.451	1.15	49.422	1.15	44.318
1.153	52.422	1.153	49.44	1.153	44.173
1.156	52.881	1.157	48.904	1.156	45.035
1.16	53.017	1.16	49.422	1.16	45.481
1.163	52.814	1.163	48.803	1.163	45.293
1.166	53.219	1.167	49.458	1.166	45.145
1.17	53.281	1.17	49.498	1.17	44.92
1.173	53.126	1.173	49.422	1.173	45.207
1.177	53.36	1.177	48.923	1.176	45.449
1.18	52.958	1.18	48.772	1.18	45.494
1.183	53.263	1.183	49.484	1.183	46.187
1.186	53.358	1.187	49.867	1.186	45.544
1.19	52.852	1.19	49.279	1.19	45.791
1.193	53.452	1.193	49.183	1.193	45.704
1.197	53.814	1.197	49.954	1.196	46.063
1.2	53.431	1.2	49.953	1.2	46.614
1.203	53.687	1.203	49.651	1.203	46.304
1.206	53.801	1.207	49.522	1.206	46.372
1.21	53.654	1.21	49.847	1.21	46.577
1.213	54.305	1.213	50.435	1.213	46.26
1.217	53.854	1.217	49.77	1.216	46.54
1.22	54.471	1.22	50.028	1.22	47.298
1.223	53.921	1.223	49.962	1.223	46.778
1.227	54.14	1.227	50.405	1.227	46.869
1.23	54.91	1.23	49.991	1.23	46.909
1.233	54.269	1.233	49.537	1.233	47.084
1.237	54.269	1.237	49.702	1.236	47.37
1.24	54.047	1.24	49.986	1.24	47.451
1.243	54.383	1.243	50.741	1.243	47.889
1.247	54.417	1.247	50.634	1.247	47.383
1.25	54.874	1.25	50.479	1.25	46.807
1.253	54.88	1.253	50.985	1.253	47.882
1.256	55.685	1.257	50.322	1.256	48.265
1.26	55.097	1.26	50.342	1.26	47.889
1.263	54.506	1.263	51.291	1.263	48.378
1.266	55.27	1.267	51.28	1.266	48.44
1.27	54.986	1.27	50.565	1.27	48.19
1.273	55.679	1.273	51.258	1.273	48.313
1.276	55.29	1.277	51.411	1.276	48.311
1.28	54.881	1.28	50.992	1.28	48.347
1.283	55.404	1.283	50.929	1.283	48.587
1.286	56.076	1.287	51.467	1.286	48.554
1.29	55.81	1.29	50.543	1.29	48.724
1.293	55.613	1.293	50.899	1.293	49.176
1.296	55.317	1.297	51.469	1.296	49.137
1.3	55.218	1.3	50.781	1.3	48.979
1.303	55.988	1.303	51.22	1.303	49.466
1.306	55.475	1.307	50.749	1.306	49.848
1.31	55.596	1.31	50.967	1.31	49.439
1.313	55.436	1.313	51.213	1.313	49.281
1.316	55.938	1.316	51.538	1.316	49.272
1.32	56.441	1.32	51.472	1.32	49.26
1.323	56.911	1.323	50.955	1.323	48.975
1.326	55.529	1.326	51.21	1.326	49.939
1.33	56.497	1.33	51.624	1.33	49.864
1.333	57.066	1.333	51.433	1.333	50.341
1.336	55.976	1.337	51.31	1.336	50.319
1.34	56.716	1.34	51.318	1.34	50.484
1.343	56.844	1.343	51.719	1.343	49.989
1.346	56.544	1.346	51.549	1.346	50.167
1.35	56.49	1.35	51.943	1.35	50.041
1.353	56.74	1.353	52.031	1.353	50.181
1.356	56.931	1.357	51.789	1.356	50.751
1.36	57.064	1.36	51.972	1.36	50.684
1.363	57.174	1.363	52.458	1.363	50.746
1.366	56.93	1.366	52.439	1.366	51.261
1.37	56.813	1.37	52.279	1.37	50.858
1.373	56.608	1.373	51.477	1.373	50.693
1.376	56.735	1.376	51.384	1.376	51.179
1.38	56.893	1.38	51.869	1.38	51.478
1.383	57.094	1.383	51.643	1.383	51.201
1.386	57.607	1.387	52.178	1.386	52.156
1.39	57.083	1.39	52.25	1.39	51.89
1.393	57.836	1.393	51.695	1.393	51.572
1.397	57.84	1.397	52.701	1.397	51.79
1.4	57.478	1.4	52.466	1.4	51.67
1.403	58.048	1.403	52.659	1.403	51.972
1.406	57.825	1.407	52.246	1.406	52.53
1.41	58.143	1.41	52.447	1.41	51.906
1.413	58.015	1.413	53.123	1.413	51.824
1.417	58.268	1.417	52.153	1.416	52.075
1.42	58.451	1.42	52.91	1.42	52.156
1.423	58.253	1.423	51.721	1.423	52.06
1.426	58.485	1.427	51.783	1.426	52.44
1.43	58.687	1.43	52.536	1.43	52.186
1.433	58.539	1.433	52.045	1.433	53.052
1.436	59.074	1.437	52.337	1.436	52.888
1.44	58.502	1.44	52.003	1.44	53.354
1.443	59.076	1.443	52.468	1.443	52.942
1.446	59.111	1.446	50.545	1.446	52.994
1.45	58.758	1.45	50.152	1.45	52.928
1.453	58.615	1.453	50.32	1.453	53.103
1.456	59.591	1.457	50.388	1.456	53.161
1.46	59.211	1.46	49.993	1.46	53.624
1.463	59.961	1.463	50.053	1.463	53.433
1.467	59.793	1.467	50.147	1.466	53.441
1.47	60.081	1.47	49.816	1.47	52.915
1.473	59.795	1.473	49.173	1.473	53.104
1.476	59.758	1.477	49.819	1.476	53.335
1.48	59.887	1.48	48.797	1.48	53.965
1.483	60.299	1.483	47.83	1.483	53.593
1.487	59.806	1.487	46.819	1.486	54.264
1.49	60.569	1.49	45.897	1.49	53.425
1.493	60.75	1.493	46.166	1.493	54.153
1.496	61.337	1.497	46.388	1.496	54.518
1.5	60.609	1.5	45.239	1.5	54.299
1.503	60.738	1.503	44.679	1.503	54.147
1.506	61.028	1.507	40.094	1.506	54.254
1.51	61.118	1.51	36.336	1.51	54.116
1.513	60.711	1.513	34.835	1.513	53.973
1.517	60.999	1.517	34.129	1.516	55.102
1.52	60.993	1.52	33.102	1.52	53.824
1.523	61.38	1.523	29.185	1.523	54.694
1.526	61.051	1.527	29.167	1.526	54.721
1.53	61.511	1.53	28.02	1.53	55.036
1.533	61.281	1.533	28.088	1.533	55.124
1.536	61.27	1.537	27.455	1.536	54.567
1.54	62.003	1.54	26.663	1.54	54.663
1.543	62.095	1.543	27.058	1.543	54.226
1.546	61.587	1.547	26.422	1.546	54.697
1.55	62.251	1.55	26.594	1.55	54.29
1.553	62.571	1.553	26.385	1.553	53.908
1.556	62.532	1.557	25.973	1.556	54.046
1.56	61.954	1.56	26.7	1.56	53.92
1.563	61.629	1.563	26.259	1.563	53.57
1.566	61.89	1.566	26.024	1.566	52.867
1.57	61.834	1.57	25.74	1.57	52.565
1.573	62.381	1.573	24.734	1.573	52.812
1.576	62.742	1.577	25.088	1.576	52.587
1.58	62.027	1.58	25.009	1.58	52.783
1.583	62.142	1.583	25.189	1.583	52.481
1.586	62.517	1.586	24.344	1.586	52.275
1.59	62.82	1.59	24.43	1.59	52.94
1.593	63.053	1.593	24.37	1.593	50.778
1.596	62.586	1.596	24.817	1.596	52.239
1.6	62.694	1.6	24.165	1.6	51.742
1.603	63.305	1.603	24.437	1.603	52.023
1.606	63.206	1.606	24.408	1.606	50.718
1.61	64.045	1.61	23.585	1.61	51.229
1.613	62.911	1.613	22.766	1.613	50.812
1.616	63.154	1.617	22.801	1.616	50.328
1.62	62.967	1.62	22.537	1.62	49.57
1.623	63.99	1.623	21.455	1.623	47.543
1.626	64.042	1.627	21.665	1.626	46.487
1.63	63.449	1.63	21.549	1.63	41.235
1.633	64.308	1.634	22.056	1.633	34.278
1.637	63.675	1.637	21.648	1.637	31.934
1.64	63.337	1.64	21.237	1.64	31.578
1.644	64.162	1.644	22.074	1.643	31.755
1.647	63.758	1.647	22.152	1.647	30.537
1.65	64.141	1.65	21.748	1.65	30.539
1.653	63.638	1.654	22.284	1.653	30.501
1.657	63.855	1.657	21.618	1.657	30.534
1.66	64.133	1.66	21.261	1.66	30.681
1.663	64.754	1.663	21.506	1.663	30.493
1.666	63.8	1.667	20.965	1.666	30.288
1.67	64.083	1.67	21.025	1.67	30.863
1.673	64.291	1.673	20.703	1.673	30.627
1.676	64.423	1.676	20.95	1.676	30.6
1.68	64.328	1.68	20.677	1.679	30.801
1.683	64.312	1.683	20.827	1.683	31.047
1.686	65.396	1.686	20.441	1.686	31.051
1.69	65.105	1.69	20.542	1.689	30.755
1.693	64.875	1.693	20.899	1.693	30.854
1.696	64.611	1.696	20.043	1.696	31.274
1.7	65.427	1.7	20.47	1.7	31.054
1.703	64.937	1.703	21.075	1.703	30.896
1.706	65.085	1.706	20.417	1.706	30.942
1.71	64.31	1.71	20.57	1.71	31.053
1.713	65.046	1.713	20.491	1.713	31.281
1.716	65.452	1.717	20.065	1.716	31.633
1.72	65.743	1.72	19.657	1.72	31.028
1.723	64.817	1.723	20.437	1.723	31.754
1.726	64.967	1.726	20.274	1.726	31.9
1.73	64.899	1.73	20.421	1.73	31.831
1.733	65.02	1.733	19.755	1.733	32.019
1.736	64.589	1.737	19.666	1.736	31.747
1.74	64.989	1.74	20.423	1.74	32.211
1.743	64.695	1.743	19.488	1.743	31.786
1.746	65.521	1.746	19.581	1.746	31.729
1.75	64.406	1.75	19.873	1.75	32.424
1.753	65.225	1.753	19.461	1.753	32.272
1.756	65.611	1.757	19.637	1.756	32.853
1.76	65.17	1.76	19.297	1.76	33.387
1.763	65.044	1.763	19.676	1.763	32.504
1.766	64.86	1.767	19.253	1.766	32.682
1.77	64.57	1.77	18.902	1.77	33.236
1.773	64.945	1.773	19.003	1.773	33.243
1.777	64.351	1.777	19.225	1.776	32.906
1.78	64.135	1.78	18.757	1.78	33.218
1.783	65	1.783	18.983	1.783	33.089
1.786	64.951	1.787	18.895	1.786	33.767
1.79	65.162	1.79	18.817	1.79	33.475
1.793	65.208	1.793	18.759	1.793	32.991
1.797	64.168	1.797	18.314	1.797	33.831
1.8	64.46	1.8	17.591	1.8	33.45
1.803	64.194	1.804	13.956	1.803	34.108
1.807	60.597	1.807	13.28	1.807	33.46
1.81	58.359	1.81	13.094	1.81	33.606
1.813	57.389	1.814	13.467	1.813	33.676
1.817	56.591	1.817	13.228	1.817	33.446
1.82	55.644	1.82	12.99	1.82	33.876
1.823	54.987	1.824	13.324	1.823	33.947
1.827	55.107	1.827	12.309	1.827	33.765
1.83	54.952	1.83	12.096	1.83	33.324
1.833	54.814	1.833	12.116	1.833	34.011
1.836	54.426	1.837	11.311	1.836	33.41
1.84	55.216	1.84	11.569	1.84	33.903
1.843	55.131	1.843	11.004	1.843	34.354
1.846	54.778	1.846	10.559	1.846	34.511
1.85	54.685	1.85	10.73	1.849	33.914
1.853	54.73	1.853	10.771	1.853	33.83
1.856	54.521	1.856	10.551	1.856	34.133
1.86	54.408	1.86	10.595	1.859	34.401
1.863	54.151	1.863	10.321	1.863	33.72
1.866	54.413	1.866	10.196	1.866	34.564
1.87	54.392	1.87	10.884	1.87	34.729
1.873	54.16	1.873	10.66	1.873	33.924
1.876	54.394	1.876	10.835	1.876	34.169
1.88	55.182	1.88	10.553	1.88	34.332
1.883	54.862	1.883	10.974	1.883	34.353
1.886	54.225	1.887	10.965	1.886	34.573
1.89	54.336	1.89	10.491	1.89	35.09
1.893	53.896	1.893	10.912	1.893	34.348
1.897	53.887	1.897	10.287	1.896	34.947
1.9	53.644	1.9	10.652	1.9	35.146
1.903	54.443	1.903	10.676	1.903	35.088
1.906	54.582	1.907	10.439	1.906	34.288
1.91	54.887	1.91	10.849	1.91	34.58
1.913	54.516	1.913	10.068	1.913	34.567
1.917	54.868	1.917	10.435	1.916	34.701
1.92	54.609	1.92	10.274	1.92	34.99
1.923	54.249	1.924	10.603	1.923	35.38
1.927	54.638	1.927	10.214	1.927	35.01
1.93	54.418	1.93	10.195	1.93	35.264
1.933	54.435	1.933	10.221	1.933	35.396
1.936	55.187	1.937	10.449	1.936	34.722
1.94	55.296	1.94	10.233	1.94	34.63
1.943	55.587	1.943	10.376	1.943	35.206
1.946	55.22	1.947	9.952	1.946	34.816
1.95	54.777	1.95	10.469	1.95	35.188
1.953	54.72	1.953	10.598	1.953	35.521
1.956	55.259	1.957	10.566	1.956	35.322
1.96	55.288	1.96	9.95	1.96	35.249
1.963	55.214	1.963	10.322	1.963	35.386
1.966	54.936	1.967	9.82	1.966	35.787
1.97	54.739	1.97	9.421	1.97	35.469
1.973	55.522	1.973	9.504	1.973	35.436
1.976	55.36	1.976	9.342	1.976	35.418
1.98	55.097	1.98	8.743	1.98	34.924
1.983	55.339	1.983	8.616	1.983	35.104
1.986	55.972	1.987	9.332	1.986	35.265
1.99	55.693	1.99	9.138	1.99	35.259
1.993	55.243	1.993	8.7	1.993	35.273
1.996	55.465	1.997	8.862	1.996	35.037
2	55.315	2	7.487	2	34.885
2.003	55.645	2.003	7.436	2.003	35.459
2.006	55.73	2.007	7.084	2.006	35.738
2.01	55.875	2.01	6.675	2.01	35.326
2.013	56.011	2.013	7.452	2.013	35.799
2.016	55.964	2.017	7.358	2.016	35.918
2.02	55.628	2.02	7.07	2.02	35.494
2.023	55.459	2.023	7.054	2.023	35.107
2.026	55.768	2.027	7.714	2.026	32.69
2.03	56.543	2.03	7.462	2.03	32.861
2.033	55.69	2.033	7.356	2.033	33.342
2.036	56.566	2.037	7.519	2.036	33.534
2.04	55.701	2.04	7.254	2.04	33.743
2.043	55.402	2.043	7.519	2.043	32.96
2.046	55.26	2.047	7.447	2.046	33.522
2.05	54.949	2.05	6.64	2.05	33.226
2.053	54.13	2.053	7.481	2.053	32.434
2.056	54.758	2.057	7.542	2.056	27.362
2.06	54.667	2.06	6.799	2.06	27.711
2.063	55.157	2.063	6.726	2.063	27.816
2.066	54.618	2.067	7.003	2.066	28.661
2.07	54.384	2.07	7.18	2.07	28.58
2.073	54.877	2.073	6.687	2.073	29.06
2.077	55.247	2.077	7.258	2.077	29.287
2.08	55.371	2.08	7.28	2.08	28.917
2.083	55.387	2.083	6.417	2.083	29.435
2.086	54.834	2.087	7.526	2.086	29.728
2.09	54.62	2.09	7.182	2.09	29.599
2.093	55.84	2.093	7.607	2.093	29.18
2.097	54.88	2.097	7.179	2.096	29.403
2.1	54.749	2.1	7.315	2.1	29.879
2.103	54.997	2.103	6.901	2.103	30.231
2.106	55.234	2.107	7.657	2.106	29.895
2.11	55.047	2.11	7.031	2.11	29.818
2.113	54.835	2.113	6.919	2.113	29.548
2.116	54.763	2.117	7.306	2.116	29.393
2.12	54.561	2.12	6.938	2.12	30.336
2.123	55.016	2.123	7.893	2.123	29.492
2.126	55.242	2.126	7.412	2.126	29.604
2.13	54.282	2.128	7.325	2.13	29.173
2.133	55.073			2.133	29.658
2.136	55.359			2.136	29.794
2.14	54.877			2.14	29.352
2.143	55.353			2.143	29.429
2.146	55.229			2.146	29.344
2.15	55.234			2.15	29.673
2.153	55.782			2.153	29.149
2.156	54.96			2.157	30.082
2.16	54.626			2.16	28.555
2.163	55.415			2.163	28.902
2.166	54.713			2.166	29.868
2.17	55.245
2.173	55.164
2.177	55.125
2.18	54.938
2.183	55.396
2.186	55.198
2.19	55.691
2.193	55.066
2.196	55.414
2.2	55.108
2.203	54.822
2.206	54.736
2.21	54.948
2.213	55.753
2.216	55.154
2.22	54.475
2.223	54.884
2.226	55.337
2.23	54.976
2.233	54.554
2.236	53.206
2.24	51.756
2.243	49.67
2.246	47.272
2.25	45.775
2.253	43.134
2.256	39.029
2.26	8.944
2.263	8.552
2.266	7.345
2.27	8.155
2.273	7.813
2.276	8.037
2.28	6.948
2.283	7.099
2.286	7.014
2.29	6.213
2.293	6.384
2.296	5.096
2.3	5.371
2.303	4.938
2.306	5.315
2.31	5.557
2.313	5.123
2.316	4.358
2.32	5.217
2.323	4.586
2.327	4.833
2.33	4.512
2.333	3.812
2.336	3.985
2.34	3.332
2.343	3.209
2.347	2.914
2.35	3.45
2.353	3.907
2.356	3.278
2.36	2.652
2.363	3.24
2.366	2.579
2.37	2.889
2.373	2.212
2.376	2.665
2.38	2.669
2.383	2.964
2.386	2.245

## Sheet: Wavy-90
"Crosshead (mm)"	"Load (N)"	"Crosshead (mm)"	"Load (N)"	"Crosshead (mm)"	"Load (N)"	"Crosshead (mm)"	"Load (N)"					Area Under Curve
												127.6
0.002	13.293	0.003	14.968	0.002	30.851	0.004	14.575					171.7
0.003	13.599	0.007	15.874	0.003	31.265	0.007	16.406					135
0.005	15.546	0.01	16.22	0.005	32.097	0.01	17.633					120.3
0.006	15.225	0.013	19.078	0.007	32.702	0.014	18.707
0.008	16.679	0.017	20.081	0.008	33.968	0.017	20.231
0.01	17.422	0.02	21.178	0.01	34.657	0.02	22.01
0.011	17.543	0.023	22.161	0.012	35.79	0.024	22.408					n=4
0.013	18.765	0.027	23.712	0.013	36.712	0.027	24.42
0.015	19.33	0.03	24.832	0.015	37.524	0.03	24.885
0.016	19.783	0.033	25.714	0.017	38.213	0.034	25.849
0.018	20.788	0.037	27.864	0.018	38.559	0.037	26.579
0.02	20.907	0.04	28.496	0.02	39.541	0.04	27.5
0.021	20.986	0.043	30.06	0.022	40.27	0.044	29.62
0.023	21.948	0.047	32.669	0.023	41.348	0.047	30.565
0.025	22.655	0.05	34.86	0.025	41.915	0.05	31.169
0.026	23.805	0.054	34.365	0.027	43.205	0.054	31.924
0.028	23.473	0.057	35.657	0.028	44.029	0.057	33.901
0.03	24.304	0.06	37.358	0.03	44.655	0.06	34.538
0.032	25.348	0.063	38.388	0.032	45.574	0.064	35.758
0.033	26.158	0.067	40.241	0.033	45.927	0.067	35.989
0.035	25.652	0.07	41.205	0.035	47.244	0.07	37.877
0.037	26.829	0.074	43.643	0.037	48.264	0.074	38.79
0.038	27.969	0.077	43.837	0.038	48.846	0.077	39.441
0.04	28.467	0.08	45.861	0.04	49.671	0.08	41.648
0.041	28.904	0.083	46.219	0.042	50.437	0.084	42.286
0.043	28.769	0.087	47.686	0.043	51.106	0.087	42.802
0.045	28.83	0.09	49.055	0.045	51.971	0.09	44.368
0.046	30.915	0.093	50.596	0.047	52.575	0.094	45.544
0.048	29.773	0.097	52.416	0.048	53.252	0.097	46.209
0.05	31.971	0.1	53.533	0.05	54.708	0.1	47.525
0.052	32.334	0.103	55.154	0.052	55.053	0.103	48.087
0.053	33.238	0.107	57.42	0.053	55.594	0.107	49.567
0.055	32.802	0.11	56.927	0.055	56.492	0.11	50.743
0.057	34.136	0.113	59.596	0.057	56.757	0.114	51.31
0.058	35.278	0.117	61.538	0.058	57.766	0.117	52.422
0.06	35.22	0.12	62.549	0.06	58.742	0.12	53.268
0.062	35.555	0.123	64.157	0.062	59.559	0.123	54.604
0.063	36.4	0.127	65.823	0.064	60.808	0.127	55.83
0.065	36.506	0.13	66.469	0.065	60.899	0.13	57.368
0.066	38.683	0.133	66.997	0.067	61.631	0.134	58.121
0.068	36.766	0.137	69.334	0.068	62.763	0.137	59.323
0.07	39.433	0.14	70.844	0.07	63.321	0.14	60.222
0.072	39.948	0.143	71.728	0.072	63.656	0.144	61.462
0.073	39.98	0.147	73.782	0.073	64.661	0.147	62.704
0.075	41.441	0.15	74.653	0.075	66.216	0.15	64.165
0.077	41.45	0.153	76.805	0.077	67.296	0.153	64.768
0.078	41.815	0.157	77.735	0.078	66.808	0.157	65.147
0.08	41.959	0.16	79.567	0.08	68.061	0.16	67.325
0.082	43.604	0.163	80.919	0.082	68.996	0.164	68.211
0.083	43.794	0.167	82.257	0.084	69.292	0.167	69.027
0.085	44.734	0.17	83.516	0.085	69.793	0.17	70.704
0.087	45.34	0.173	84.452	0.087	70.92	0.173	72.091
0.088	45.652	0.177	86.87	0.089	71.138	0.177	72.033
0.09	46.978	0.18	88.393	0.09	72.94	0.18	73.622
0.092	47.214	0.183	88.491	0.092	73.362	0.184	75.029
0.093	48.73	0.187	90.551	0.093	73.941	0.187	75.812
0.095	49.135	0.19	92.143	0.095	75.058	0.19	77.044
0.096	48.558	0.193	93.159	0.097	75.455	0.194	78.361
0.098	50.077	0.197	94.646	0.098	75.669	0.197	79.721
0.1	51.358	0.2	96.331	0.1	76.266	0.2	80.587
0.102	50.838	0.203	97.813	0.102	77.014	0.204	82.617
0.103	51.593	0.207	98.63	0.103	77.516	0.207	83.621
0.105	52.017	0.21	100.751	0.105	78.917	0.21	83.847
0.107	52.564	0.213	102.477	0.107	79.891	0.214	84.774
0.108	52.827	0.217	103.838	0.108	79.931	0.217	86.757
0.11	54.043	0.22	106.13	0.11	81.564	0.22	87.317
0.112	54.503	0.223	106.048	0.112	81.622	0.223	88.454
0.113	55.996	0.227	107.952	0.113	82.425	0.227	89.72
0.115	56.964	0.23	109.333	0.115	83.671	0.23	90.202
0.116	57.111	0.233	111.536	0.117	84.291	0.233	92.368
0.118	57.312	0.237	112.158	0.118	84.711	0.237	93.286
0.12	58.943	0.24	114.711	0.12	85.679	0.24	95.005
0.122	58.296	0.243	115.876	0.122	86.254	0.243	95.405
0.123	59.608	0.247	116.858	0.123	86.828	0.247	96.54
0.125	59.843	0.25	117.802	0.125	87.913	0.25	98.321
0.126	60.408	0.253	120.048	0.127	88.409	0.253	99.482
0.128	61.723	0.257	121.261	0.128	88.671	0.257	100.549
0.13	62.023	0.26	122.234	0.13	89.993	0.26	101.758
0.132	64.032	0.263	124.417	0.132	89.926	0.264	103.619
0.133	62.981	0.267	125.424	0.133	91.379	0.267	104.743
0.135	64.012	0.27	127.6	0.135	92.035	0.27	106.228
0.136	65.317	0.273	128.48	0.137	93.214	0.273	107.248
0.138	64.33	0.277	129.359	0.138	94.058	0.277	108.909
0.14	65.833	0.28	132.483	0.14	94.512	0.28	109.552
0.141	66.939	0.283	132.342	0.142	94.952	0.284	111.132
0.143	66.71	0.287	135.219	0.143	96.052	0.287	112.505
0.145	67.574	0.29	135.547	0.145	96.45	0.29	113.906
0.146	68.528	0.293	135.887	0.147	97.272	0.293	114.547
0.148	69.111	0.297	136.991	0.148	97.66	0.297	115.64
0.15	68.99	0.3	138.906	0.15	99.236	0.3	117.589
0.151	70.18	0.303	141.387	0.152	99.03	0.304	118.668
0.153	70.865	0.307	141.619	0.153	99.524	0.307	119.824
0.155	71.222	0.31	142.955	0.155	100.479	0.31	121.059
0.156	73.163	0.313	144.538	0.157	101.531	0.314	121.611
0.158	72.974	0.317	145.786	0.158	101.965	0.317	123.957
0.16	74.261	0.32	147.427	0.16	103.53	0.32	125.032
0.161	74.388	0.323	148.979	0.162	103.453	0.323	126.532
0.163	73.975	0.327	149.759	0.163	104.869	0.327	127.582
0.165	76.23	0.33	151.232	0.165	105.066	0.33	128.423
0.166	75.923	0.333	152.393	0.167	106.165	0.334	129.699
0.168	77.485	0.337	155.03	0.168	107.001	0.337	131.313
0.17	78.558	0.34	154.791	0.17	107.606	0.34	132.755
0.172	78.484	0.343	157.749	0.172	108.593	0.344	134.047
0.173	78.91	0.347	158.823	0.173	109.427	0.347	134.958
0.175	79.666	0.35	159.77	0.175	109.783	0.35	136.218
0.177	80.457	0.353	160.631	0.177	110.896	0.354	137.237
0.178	80.465	0.357	161.556	0.178	111.34	0.357	139.038
0.18	81.699	0.36	162.312	0.18	110.951	0.36	140.325
0.182	81.241	0.363	165.005	0.182	112.968	0.363	141.29
0.183	82.493	0.367	167.118	0.183	113.605	0.367	142.12
0.185	82.209	0.37	165.938	0.185	113.928	0.37	144.057
0.186	84.043	0.373	163.499	0.187	114.377	0.373	144.834
0.188	84.533	0.377	164.465	0.188	115.859	0.377	145.975
0.19	85.182	0.38	165.107	0.19	116.574	0.38	147.311
0.191	86.056	0.383	166.505	0.192	117.174	0.383	147.712
0.193	85.272	0.387	167.768	0.193	117.671	0.387	150.228
0.195	88.061	0.39	169.472	0.195	119.035	0.39	150.949
0.196	87.99	0.393	170.182	0.197	119.713	0.393	152.144
0.198	88.197	0.396	171.57	0.198	119.328	0.397	154.144
0.2	89.435	0.4	172.202	0.2	120.737	0.4	154.596
0.201	90.271	0.403	173.732	0.202	121.046	0.403	155.898
0.203	90.655	0.407	174.544	0.203	122.536	0.407	157.203
0.205	91.888	0.41	175.959	0.205	122.829	0.41	159.126
0.206	91.028	0.413	178.001	0.207	123.725	0.413	159.59
0.208	92.289	0.416	178.482	0.208	124.605	0.417	161.357
0.21	93.813	0.42	179.891	0.21	124.906	0.42	162.521
0.211	93.999	0.423	181.204	0.212	126.121	0.424	163.173
0.213	94.305	0.427	181.689	0.213	125.842	0.427	164.605
0.215	95.791	0.43	183.429	0.215	127.899	0.43	166.069
0.216	96.022	0.433	186.358	0.217	128.087	0.434	167.226
0.218	96.065	0.436	186.412	0.218	127.615	0.437	169.421
0.22	97.248	0.44	187.038	0.22	129.171	0.44	170.131
0.222	97.338	0.443	188.979	0.222	129.883	0.444	171.538
0.223	98.755	0.447	190.733	0.223	130.608	0.447	172.782
0.225	98.658	0.45	190.747	0.225	131.336	0.45	173.409
0.227	100.32	0.453	192.462	0.227	132.273	0.454	174.869
0.228	100.642	0.457	193.172	0.228	133.037	0.457	176.03
0.23	100.279	0.46	194.272	0.23	132.793	0.46	177.815
0.232	102.191	0.464	196.345	0.232	134.452	0.464	178.96
0.233	103.15	0.467	196.699	0.233	135.267	0.467	179.907
0.235	102.378	0.47	198.274	0.235	135.746	0.47	180.967
0.236	104.303	0.474	198.742	0.237	136.156	0.473	182.241
0.238	104.422	0.477	200.316	0.238	137.037	0.477	183.427
0.24	105.303	0.48	200.837	0.24	137.727	0.48	185.016
0.242	105.155	0.484	202.441	0.242	138.286	0.483	185.272
0.243	106.265	0.487	202.998	0.243	138.747	0.487	187.369
0.245	107.251	0.49	204.16	0.245	140.167	0.49	187.458
0.247	108.342	0.493	205.973	0.247	141.073	0.493	189.752
0.248	108.518	0.497	205.775	0.248	142.019	0.497	190.073
0.25	109.66	0.5	207.254	0.25	141.839	0.5	191.861
0.252	110.255	0.503	207.734	0.252	142.399	0.503	192.824
0.253	111.637	0.506	208.855	0.253	143.656	0.507	194.097
0.255	111.139	0.51	209.822	0.255	144.065	0.51	195.142
0.256	112.433	0.513	210.31	0.257	145.442	0.513	195.902
0.258	112.166	0.516	211.97	0.258	145.558	0.517	197.513
0.26	112.217	0.52	213.494	0.26	146.801	0.52	198.638
0.261	114.055	0.523	214.501	0.262	147.311	0.524	199.81
0.263	114.712	0.526	215.166	0.263	147.594	0.527	200.424
0.265	115.827	0.53	216.034	0.265	149.077	0.53	201.85
0.266	116.025	0.533	216.901	0.267	149.421	0.533	202.747
0.268	116.672	0.536	217.417	0.268	150.173	0.537	203.664
0.27	117.227	0.54	219.489	0.27	150.682	0.54	205.1
0.271	119.08	0.543	221.018	0.272	152.067	0.543	206.22
0.273	119.141	0.547	220.949	0.273	151.465	0.547	207.269
0.275	119.732	0.55	221.286	0.275	153.065	0.55	208.109
0.276	119.473	0.553	219.122	0.277	153.207	0.553	208.893
0.278	120.274	0.556	220.189	0.278	153.978	0.557	210.137
0.28	120.888	0.56	220.549	0.28	155.185	0.56	211.628
0.281	121.87	0.563	220.047	0.282	155.505	0.564	212.589
0.283	121.671	0.567	218.226	0.283	156.521	0.567	213.032
0.285	124.43	0.57	204.779	0.285	157.235	0.57	214.942
0.286	124.491	0.573	119.756	0.287	157.82	0.574	215.719
0.288	125.065	0.576	115.444	0.288	157.746	0.577	216.341
0.29	126.588	0.58	115.086	0.29	159.242	0.58	217.501
0.291	126.443	0.583	116.781	0.292	159.88	0.583	218.802
0.293	126.335	0.587	116.262	0.293	160.718	0.587	220.347
0.295	132.461	0.59	116.575	0.295	161.511	0.59	221.689
0.296	128.49	0.593	116.955	0.297	161.565	0.594	222.556
0.298	130.152	0.597	117.101	0.298	162.642	0.597	223.435
0.3	129.246	0.6	117.847	0.3	163.483	0.6	224.745
0.301	129.734	0.603	117.735	0.302	164.196	0.604	225.066
0.303	130.625	0.607	117.999	0.303	164.947	0.607	225.827
0.305	130.75	0.61	119.26	0.305	165.356	0.61	226.462
0.306	132.717	0.613	119.19	0.307	165.984	0.614	227.121
0.308	133.36	0.617	120.676	0.308	166.833	0.617	226.777
0.31	132.735	0.62	121.78	0.31	167.513	0.62	219.554
0.311	134.017	0.623	121.188	0.312	169.055	0.624	210.403
0.313	136.072	0.627	122.239	0.313	169.164	0.627	207.06
0.315	135.753	0.63	122.479	0.315	169.854	0.63	203.004
0.316	135.435	0.634	122.777	0.317	169.73	0.634	197.751
0.318	136.562	0.637	122.414	0.318	171.223	0.637	192.752
0.32	137.755	0.64	124.204	0.32	171.846	0.64	171.843
0.322	138.861	0.644	123.362	0.322	171.895	0.644	125.679
0.323	139.105	0.647	124.087	0.323	172.573	0.647	125.308
0.325	139.06	0.65	126.138	0.325	173.301	0.65	124.725
0.326	139.506	0.654	125.596	0.327	173.612	0.653	124.22
0.328	140.976	0.657	126.183	0.328	174.491	0.657	124.536
0.33	142.76	0.66	126.3	0.33	175.325	0.66	124.371
0.331	141.551	0.663	126.974	0.332	176.408	0.663	124.961
0.333	142.544	0.667	127.339	0.333	176.739	0.666	124.969
0.335	142.92	0.67	127.732	0.335	177.648	0.67	124.986
0.336	144.666	0.673	127.408	0.337	178.25	0.673	124.825
0.338	145.098	0.676	128.553	0.338	178.723	0.677	124.793
0.34	146.235	0.68	127.431	0.34	178.748	0.68	124.23
0.342	146.725	0.683	128.229	0.342	179.82	0.683	123.721
0.343	146.707	0.686	129.518	0.343	180.488	0.687	122.867
0.345	148.205	0.69	129.761	0.345	181.284	0.69	121.58
0.347	150.038	0.693	129.337	0.347	182.291	0.694	121.125
0.348	148.327	0.696	128.446	0.348	182.363	0.697	120.255
0.35	150.274	0.7	126.222	0.35	183.093	0.7	119.838
0.351	149.85	0.703	126.349	0.352	183.507	0.704	119.222
0.353	152.097	0.706	124.092	0.353	184.011	0.707	118.139
0.355	152.317	0.71	119.858	0.355	184.683	0.71	118.854
0.356	153.037	0.713	119.177	0.357	185.332	0.714	118.213
0.358	153.959	0.717	117.921	0.358	186.276	0.717	117.957
0.36	154.535	0.72	116.844	0.36	186.54	0.72	117.552
0.361	154.143	0.723	116.189	0.362	187.518	0.724	117.543
0.363	155.444	0.727	113.769	0.363	187.443	0.727	117.152
0.365	156.267	0.73	112.88	0.365	188.031	0.73	117.493
0.366	156.285	0.733	112.141	0.367	188.352	0.734	117.546
0.368	158.178	0.737	111.734	0.368	188.187	0.737	116.865
0.37	158.593	0.74	111.099	0.37	181.873	0.74	117.153
0.372	159.871	0.743	109.263	0.372	181.651	0.744	116.535
0.373	159.774	0.747	108.625	0.373	181.466	0.747	116.842
0.375	160.639	0.75	107.097	0.375	181.726	0.75	116.727
0.376	161.764	0.754	107.063	0.377	182.24	0.753	115.691
0.378	162.419	0.757	106.304	0.378	182.615	0.757	116.433
0.38	163.279	0.76	103.942	0.38	182.93	0.76	115.511
0.381	163.601	0.763	103.637	0.382	181.049	0.763	115.567
0.383	163.78	0.767	102.271	0.383	181.399	0.767	115.976
0.385	164.993	0.77	100.961	0.385	181.349	0.77	115.317
0.386	165.027	0.773	100.016	0.387	181.398	0.773	115.913
0.388	165.965	0.777	99.58	0.388	180.25	0.777	115.117
0.39	167.547	0.78	97.593	0.39	179.393	0.78	114.619
0.391	167.997	0.783	97.879	0.392	180.275	0.783	115.451
0.393	168.335	0.787	96.256	0.393	180.378	0.787	114.787
0.395	168.611	0.79	96.246	0.395	181.093	0.79	115.365
0.396	168.716	0.793	94.74	0.397	181.52	0.794	114.84
0.398	169.526	0.797	90.095	0.398	182.431	0.797	113.75
0.4	170.596	0.8	85.15	0.4	182.525	0.8	113.881
0.401	171.919	0.803	78.246	0.402	183.384	0.803	114.094
0.403	173.44	0.806	74.595	0.403	183.668	0.807	113.654
0.405	172.451	0.81	71.472	0.405	184.13	0.81	113.012
0.406	173.681	0.813	68.183	0.407	184.198	0.814	113.094
0.408	173.747	0.817	66.3	0.408	184.276	0.817	111.841
0.41	174.827	0.82	63.878	0.41	184.015	0.82	112.34
0.411	175.804	0.823	61.185	0.412	184.234	0.824	111.928
0.413	176.229	0.827	60.622	0.413	182.824	0.827	110.545
0.415	177.005	0.83	59.673	0.415	183.597	0.83	106.17
0.416	177.373	0.833	59.317	0.417	183.39	0.834	102.064
0.418	177.265	0.837	58.957	0.418	183.796	0.837	99.521
0.42	178.835	0.84	59.827	0.42	184.555	0.84	95.466
0.421	178.89	0.843	59.137	0.422	184.677	0.844	87.952
0.423	180.64	0.847	59.086	0.423	185.21	0.847	80.691
0.425	181.885	0.85	58.096	0.425	185.417	0.85	61.297
0.426	181.26	0.853	58.614	0.427	186.084	0.854	50.555
0.428	181.8	0.857	56.616	0.428	186.652	0.857	41.145
0.43	180.873	0.86	57.085	0.43	185.211	0.86	37.647
0.431	182.631	0.863	57.867	0.432	181.26	0.864	37.329
0.433	184.299	0.867	58.498	0.433	181.115	0.867	36.204
0.435	184.747	0.87	58.178	0.435	181.979	0.87	34.413
0.436	184.485	0.873	58.583	0.437	181.986	0.874	34.487
0.438	186.042	0.877	57.716	0.438	182.755	0.877	34.527
0.44	185.74	0.88	58.69	0.44	182.635	0.88	33.816
0.441	186.421	0.883	57.908	0.442	182.547	0.884	33.678
0.443	187.297	0.887	60.564	0.443	183.814	0.887	34.116
0.445	187.256	0.89	58.177	0.445	184.236	0.89	33.706
0.446	188.435	0.893	58.287	0.446	185.252	0.894	34.312
0.448	188.141	0.897	59.578	0.448	185.364	0.897	33.925
0.45	188.866	0.9	60.473	0.45	185.453	0.9	33.384
0.451	190.211	0.903	60.183	0.452	186.996	0.904	33.198
0.453	188.241	0.907	57.835	0.453	186.889	0.907	33.627
0.455	188.614	0.91	58.952	0.455	187.21	0.91	33.561
0.456	186.441	0.913	60.656	0.457	187.792	0.913	33.546
0.458	185.125	0.917	58.911	0.458	188.153	0.917	33.527
0.46	185.58	0.92	59.306	0.46	188.993	0.92	33.644
0.462	186.034	0.923	61.501	0.462	189.319	0.923	34.38
0.463	185.685	0.927	60.165	0.463	190.2	0.927	33.824
0.465	185.441	0.93	59.202	0.465	190.455	0.93	33.672
0.467	186.52	0.933	60.27	0.467	191.276	0.933	33.784
0.468	185.941	0.937	61.122	0.468	190.649	0.937	33.583
0.47	186.254	0.94	61.187	0.47	192.258	0.94	34.615
0.472	187.129	0.943	60.937	0.472	192.009	0.943	34.579
0.474	185.86	0.947	60.101	0.474	192.635	0.947	34.224
0.475	186.283	0.95	60.49	0.475	192.775	0.95	34.286
0.477	187.015	0.953	59.236	0.477	193.431	0.953	33.728
0.478	187.288	0.956	61.457	0.478	194.031	0.957	34.055
0.48	187.177	0.96	60.862	0.48	193.975	0.96	34.205
0.482	185.832	0.963	61.05	0.482	193.682	0.964	34.643
0.483	186.827	0.966	61.08	0.484	193.242	0.967	34.616
0.485	186.251	0.97	61.587	0.485	192.14	0.97	34.807
0.487	186.545	0.973	61.457	0.487	191.586	0.974	34.937
0.488	186.42	0.976	61.81	0.489	190.806	0.977	35.248
0.49	186.955	0.98	62.263	0.49	188.954	0.98	34.722
0.492	188.029	0.983	61.911	0.492	188.674	0.984	35.315
0.493	186.232	0.987	62.284	0.494	187.034	0.987	35.08
0.495	188.134	0.99	61.192	0.495	177.957	0.99	34.458
0.496	187.674	0.993	62.299	0.497	165.952	0.994	35.595
0.498	187.015	0.997	62.071	0.499	116.066	0.997	35.27
0.5	187.282	1	62.37	0.5	114.155	1	35.371
0.501	186.984	1.003	61.446	0.502	110.63	1.004	36.303
0.503	186.917	1.007	62.163	0.503	109.717	1.007	35.44
0.505	185.979	1.01	61.257	0.505	110.328	1.01	36.014
0.506	186.347	1.013	61.978	0.507	109.906	1.013	36.033
0.508	184.858	1.017	61.912	0.508	110.066	1.017	35.739
0.51	184.596	1.02	60.986	0.51	110.867	1.02	36.184
0.511	182.631	1.023	62.825	0.512	109.891	1.024	36.194
0.513	180.693	1.027	61.306	0.513	110.723	1.027	36.657
0.514	179.156	1.03	61.794	0.515	111.047	1.03	36.208
0.516	177.333	1.033	63.074	0.517	110.779	1.033	36.579
0.518	174.159	1.036	61.659	0.518	111.587	1.037	35.866
0.52	168.375	1.04	62.227	0.52	112.214	1.04	34.431
0.521	166.067	1.043	62.41	0.521	111.004	1.044	32.933
0.523	165.595	1.047	62.586	0.523	112.294	1.047	32.69
0.525	165.16	1.05	61.774	0.525	113.742	1.05	31.793
0.526	164.548	1.053	62.33	0.526	114.061	1.053	31.266
0.528	165.506	1.056	62.193	0.528	112.887	1.057	30.322
0.53	164.287	1.06	61.615	0.53	113.109	1.06	30.195
0.531	166.132	1.063	61.678	0.531	113.974	1.063	30.007
0.533	166.31	1.067	61.94	0.533	113.859	1.067	29.813
0.535	167.285	1.07	62.187	0.535	113.345	1.07	29.056
0.536	167.195	1.073	61.713	0.536	114.278	1.074	29.099
0.538	166.691	1.077	61.406	0.538	114.389	1.077	28.826
0.54	168.586	1.08	60.707	0.54	114.772	1.08	28.691
0.541	167.855	1.083	62.177	0.541	115.442	1.083	28.506
0.543	167.286	1.086	61.816	0.543	115.811	1.087	27.852
0.545	168.84	1.09	61.396	0.545	115.01	1.09	27.661
0.546	168.86	1.093	61.252	0.546	115.514	1.094	27.392
0.548	167.937	1.097	60.996	0.548	116.388	1.097	27.006
0.55	170.175	1.1	61.793	0.55	115.583	1.1	26.701
0.551	170.162	1.103	60.933	0.552	116.135	1.104	26.43
0.553	170.443	1.106	61.089	0.553	117.512	1.107	25.516
0.555	169.28	1.11	61.253	0.555	116.605	1.11	25.582
0.556	171.259	1.113	60.387	0.557	116.804	1.114	25.369
0.558	172.188	1.117	59.523	0.558	116.986	1.117	25.557
0.56	171.982	1.12	60.701	0.56	117.895	1.12	25.403
0.561	171.846	1.123	60.169	0.562	117.92	1.124	25.861
0.563	172.559	1.127	58.718	0.563	118.112	1.127	25.184
0.565	173.041	1.13	59.984	0.565	117.791	1.13	24.922
0.566	173.436	1.133	59.688	0.566	118.224	1.134	25.506
0.568	174.456	1.137	57.964	0.568	118.67	1.137	25.093
0.57	174.327	1.14	60.005	0.57	118.572	1.14	24.546
0.571	174.941	1.143	59.476	0.572	119.141	1.144	25.331
0.573	174.983	1.147	59.87	0.573	119.298	1.147	24.44
0.575	175.131	1.15	59.699	0.575	120.252	1.15	24.365
0.576	175.967	1.153	59.691	0.577	120.6	1.154	23.694
0.578	175.929	1.157	60.042	0.578	119.36	1.157	22.855
0.58	176.193	1.16	59.827	0.58	120.225	1.16	22.009
0.581	177.236	1.163	60.574	0.582	120.897	1.163	21.325
0.583	177.689	1.167	59.999	0.583	121.075	1.167	20.728
0.585	177.619	1.17	59.674	0.585	120.475	1.17	20.475
0.586	178.022	1.173	60.316	0.586	121.884	1.174	20.316
0.588	178.582	1.177	60.306	0.588	121.289	1.177	19.58
0.59	180.581	1.18	60.781	0.59	122.251	1.18	19.094
0.591	179.163	1.183	60.714	0.592	122.144	1.183	19.22
0.593	179.87	1.187	59.773	0.593	121.939	1.187	18.569
0.595	179.709	1.19	61.291	0.595	122.369	1.19	18.031
0.596	180.905	1.193	59.676	0.596	123.201	1.194	17.697
0.598	180.182	1.197	59.632	0.598	123.005	1.197	17.42
0.6	181.202	1.2	60.626	0.6	123.13	1.2	16.94
0.602	181.117	1.203	59.724	0.602	124.536	1.204	16.43
0.603	182.271	1.207	60.53	0.603	123.882	1.207	16.357
0.605	182.691	1.21	59.708	0.605	123.639	1.21	15.518
0.606	182.423	1.213	59.794	0.607	124.136	1.214	14.999
0.608	182.213	1.217	59.711	0.608	124.199	1.217	14.834
0.61	181.544	1.22	59.16	0.61	124.338	1.22	14.37
0.612	183.597	1.223	60.316	0.612	125.049	1.224	13.872
0.613	182.175	1.227	60.159	0.613	124.899	1.227	11.568
0.615	183.782	1.23	59.997	0.615	125.197	1.23	10.664
0.616	182.431	1.233	59.075	0.617	124.72	1.234	11.208
0.618	182.83	1.237	59.96	0.618	124.876	1.237	10.447
0.62	183.756	1.24	58.555	0.62	125.512	1.24	10.264
0.621	184.572	1.243	60.738	0.622	124.799	1.244	8.98
0.623	183.782	1.247	60.338	0.623	126.309	1.247	8.444
0.625	184.3	1.25	60.469	0.625	126.299	1.25	8.091
0.627	182.484	1.253	60.52	0.627	125.693	1.254	7.509
0.628	181.772	1.257	60.811	0.628	126.123	1.257	7.186
0.63	182.227	1.26	60.981	0.63	125.654	1.26	6.855
0.632	181.425	1.263	60.189	0.632	125.001	1.264	7.357
0.633	181.562	1.267	59.412	0.633	124.733	1.267	7.76
0.635	182.131	1.27	60.479	0.635	124.518	1.27	6.817
0.637	181.855	1.273	61.099	0.637	124.082	1.274	6.94
0.638	182.928	1.277	60.332	0.638	124.801	1.277	7.072
0.64	182.025	1.28	59.761	0.64	125.334	1.28	7.44
0.642	182.285	1.283	60.315	0.642	124.098	1.284	7.479
0.643	182.196	1.287	60.72	0.643	123.428	1.287	7.528
0.645	181.594	1.29	60.355	0.645	122.366	1.29	7.424
0.647	182	1.293	60.174	0.647	121.616	1.294	7.378
0.648	181.749	1.297	60.62	0.649	121.665	1.297	7.968
0.65	182.202	1.3	60.519	0.65	121.162	1.3	7.415
0.652	182.562	1.303	59.879	0.652	120.241	1.303	6.981
0.653	182.107	1.307	61.842	0.654	119.969	1.307	7.73
0.655	182.721	1.31	60.714	0.655	120.891	1.31	6.819
0.657	182.389	1.313	60.685	0.657	119.787	1.313	6.58
0.658	182.297	1.317	61.197	0.659	121.063	1.317	7.534
0.66	181.962	1.32	61.274	0.66	120.156	1.32	6.915
0.662	182.641	1.323	61.386	0.662	120.613	1.324	7.262
0.663	182.549	1.326	61.001	0.664	120.145	1.327	6.989
0.665	183.151	1.33	61.338	0.665	120.436	1.33	7.016
0.666	181.982	1.333	61.14	0.667	121.05	1.333	6.283
0.668	183.437	1.336	61.958	0.668	120.701	1.337	7.136
0.67	183.037	1.34	61.327	0.67	120.795	1.34	6.94
0.671	182.244	1.343	61.801	0.672	120.664	1.344	6.803
0.673	183.685	1.346	60.281	0.673	121.438	1.347	7.732
0.675	183.447	1.35	62.22	0.675	121.65	1.35	6.91
0.676	183.821	1.353	60.667	0.677	121.077	1.353	7.34
0.678	183.688	1.356	61.516	0.678	121.772	1.357	7.458
0.68	183.963	1.36	62.393	0.68	122.583	1.36	6.629
0.681	184.321	1.363	61.144	0.682	122.178	1.364	6.702
0.683	184.097	1.367	61.366	0.683	121.898	1.367	6.697
0.684	183.871	1.37	63.186	0.685	121.805	1.37	7.213
0.686	183.887	1.373	62.641	0.686	122.855	1.373	7.149
0.688	185.604	1.377	62.553	0.688	122.999	1.377	6.894
0.689	185.723	1.38	63.036	0.69	122.411	1.38	6.754
0.691	184.517	1.383	61.973	0.691	123.277	1.383	6.692
0.693	184.522	1.387	62.162	0.693	123.444	1.387	7.32
0.694	184.626	1.39	62.702	0.695	123.891	1.39	7.353
0.696	185.167	1.393	62.985	0.696	123.858	1.394	6.728
0.698	184.951	1.397	62.668	0.698	124.03	1.397	6.82
0.7	184.948	1.4	62.899	0.7	123.203	1.4	6.721
0.701	185.23	1.403	63.155	0.701	124.212	1.404	6.377
0.703	185.215	1.406	63.154	0.703	123.65	1.407	6.648
0.705	185.11	1.41	63.16	0.705	124.159	1.41	6.496
0.706	185.628	1.413	62.615	0.706	124.226	1.414	6.7
0.708	184.835	1.417	62.849	0.708	124.024	1.417	6.749
0.71	185.65	1.42	62.558	0.71	124.062	1.42	7.304
0.711	184.839	1.423	62.831	0.711	123.82	1.423	6.761
0.713	181.635	1.427	62.82	0.713	125.166	1.427	7.212
0.715	179.115	1.43	63.212	0.715	124.299	1.43	6.927
0.716	177.531	1.433	63.18	0.716	124.572	1.433	7.038
0.718	177.202	1.437	63.045	0.718	124.129	1.437	6.657
0.72	175.293	1.44	63.181	0.72	125.131	1.44	7.002
0.721	173.281	1.443	63.191	0.722	125.229	1.443	7.474
0.723	167.329	1.447	63.532	0.723	125.259	1.447	7.176
0.725	160.877	1.45	62.571	0.725	124.871	1.45	6.955
0.726	153.019	1.453	62.504	0.727	126.022	1.453	6.812
0.728	149.76	1.457	62.927	0.728	124.768	1.457	7.053
0.73	140.706	1.46	62.64	0.73	126.153	1.46	7.446
0.732	137.526	1.463	64.1	0.732	125.134	1.464	7.458
0.733	136.253	1.467	63.441	0.733	125.755	1.467	7.033
0.735	131.653	1.47	62.505	0.735	125.625	1.47	6.831
0.736	101.95	1.473	64.897	0.737	125.761	1.473	7.011
0.738	86.861	1.476	61.958	0.738	126.176	1.477	7.077
0.74	84.818	1.48	64.018	0.74	126.372	1.48	7.236
0.742	83.078	1.483	60.678	0.742	126.347	1.484	6.776
0.743	81.528	1.487	60.699	0.743	126.1	1.487	7.385
0.745	81.086	1.49	60.662	0.745	126.776	1.49	6.722
0.747	80.071	1.493	59.991	0.747	126.676	1.494	6.976
0.748	79.019	1.497	60.066	0.748	126.81	1.497	7.428
0.75	78.826	1.5	60.357	0.75	126.361	1.5	7.015
0.752	78.454	1.503	57.864	0.752	126.8	1.503	7.336
0.753	77.843	1.507	59.658	0.753	126.948	1.507	7.481
0.755	77.532	1.51	57.46	0.755	127.134	1.51	7.384
0.757	77.177	1.513	58.218	0.757	126.862	1.514	7.735
0.758	76	1.517	56.993	0.759	126.72	1.517	7.363
0.76	75.986	1.52	57.967	0.76	127.409	1.52	6.911
0.762	74.645	1.523	57.087	0.762	125.184	1.523	7.301
0.763	73.474	1.526	56.954	0.764	124.645	1.527	7.621
0.765	71.754	1.53	57.289	0.765	123.317	1.53	7.979
0.766	71.837	1.533	56.997	0.767	122.004	1.534	7.526
0.768	69.625	1.537	56.245	0.768	121.347	1.537	7.259
0.77	51.855	1.54	56.43	0.77	122.189	1.54	7.2
0.772	50.039	1.543	55.54	0.772	120.642	1.544	7.461
0.773	49.255	1.546	55.946	0.773	120.58	1.547	7.682
0.775	49.783	1.55	55.968	0.775	120.042	1.55	7.523
0.777	49.185	1.553	55.804	0.777	121.091	1.554	7.599
0.778	49.3	1.557	54.944	0.778	120.992	1.557	7.339
0.78	49.074	1.56	56.077	0.78	121.625	1.56	7.745
0.781	48.622	1.563	55.846	0.782	120.937	1.564	7.832
0.783	49.403	1.567	56.94	0.783	120.679	1.567	7.382
0.785	49.4	1.57	55.933	0.785	121.209	1.57	7.708
0.786	48.91	1.573	56.232	0.787	120.755	1.573	7.36
0.788	48.78	1.577	56.862	0.788	120.343	1.577	6.973
0.79	48.784	1.58	56.429	0.79	120.829	1.58	8.133
0.791	49.318	1.583	57.618	0.792	121.206	1.583	8.456
0.793	49.503	1.587	57.565	0.793	121.161	1.587	7.672
0.795	48.206	1.59	57.343	0.795	120.592	1.59	8.101
0.796	49.082	1.593	57.383	0.797	120.449	1.593	7.749
0.798	48.512	1.596	57.001	0.798	119.922	1.597	7.369
0.8	48.886	1.6	57.16	0.8	121.203	1.6	8.26
0.801	48.888	1.603	57.411	0.802	121.256	1.603	7.9
0.803	49.002	1.606	55.976	0.803	120.49	1.607	7.667
0.805	49.313	1.61	56.964	0.805	121.241	1.61	7.828
0.806	49.753	1.613	57.737	0.807	120.67	1.613	7.562
0.808	50.893	1.616	57.343	0.808	120.603	1.617	8.039
0.81	49.068	1.62	58.5	0.81	121.422	1.62	7.779
0.811	49.32	1.623	57.205	0.812	120.771	1.624	7.413
0.813	49.167	1.626	57.829	0.813	120.554	1.627	6.873
0.815	50.269	1.63	58.105	0.815	121.051	1.63	7.653
0.816	49.414	1.633	58.637	0.816	121.274	1.634	7.629
0.818	50.12	1.636	58.722	0.818	120.446	1.637	7.414
0.82	49.362	1.64	57.881	0.82	120.491	1.64	7.847
0.821	50.369	1.643	59.429	0.822	120.775	1.644	8.394
0.823	50.544	1.646	58.104	0.823	121.323	1.647	7.8
0.825	50.317	1.65	57.497	0.825	121.232	1.65	8.713
0.826	49.795	1.653	57.723	0.827	120.123	1.654	7.616
0.828	50.298	1.657	58.732	0.828	120.52	1.657	7.583
0.83	50.204	1.66	57.482	0.83	121.381	1.66	8.019
0.831	50.536	1.664	57.408	0.832	120.925	1.664	8.634
0.833	50.416	1.667	58.926	0.833	121.113	1.667	7.783
0.835	50.695	1.67	57.73	0.835	120.993	1.67	8.25
0.836	50.678	1.674	57.906	0.837	120.47	1.673	7.775
0.838	50.957	1.677	59.081	0.838	121.126	1.677	8.086
0.84	50.382	1.68	59.334	0.84	120.475	1.68	7.7
0.841	50.891	1.684	59.606	0.842	120.363	1.683	7.666
0.843	51.292	1.687	59.734	0.843	120.681	1.686	7.96
0.845	52.116	1.69	59.049	0.845	121.623	1.69	8.388
0.846	51.324	1.693	59.587	0.847	119.852	1.693	8.05
0.848	51.801	1.697	60.197	0.848	121.252	1.697	8.024
0.85	51.083	1.7	60.458	0.85	120.771	1.7	8.054
0.852	51.6	1.703	60.304	0.852	120.966	1.703	7.666
0.853	51.494	1.706	59.742	0.853	120.514	1.707	8.221
0.855	50.635	1.71	60.732	0.855	120.284	1.71	8.408
0.856	51.934	1.713	59.968	0.857	121.159	1.713	8.486
0.858	52.438	1.716	60.518	0.858	120.473	1.717	8.402
0.86	51.674	1.72	60.067	0.86	120.419	1.72	8.946
0.862	52.015	1.723	58.857	0.862	120.551	1.724	9.224
0.863	51.431	1.726	59.258	0.863	120.492	1.727	8.808
0.865	52.697	1.73	60.551	0.865	120.528	1.73	8.123
0.866	52.572	1.733	60.196	0.867	120.484	1.733	8.032
0.868	52.797	1.736	60.676	0.868	120.29	1.737	8.284
0.87	52.892	1.74	60.639	0.87	119.842	1.74	7.938
0.871	51.826	1.743	60.558	0.872	120.127	1.743	7.987
0.873	51.784	1.747	62.217	0.873	120.374	1.747	8.468
0.875	52.063	1.75	60.981	0.875	120.531	1.75	7.697
0.876	52.563	1.753	61.323	0.877	119.565	1.754	7.691
0.878	52.073	1.756	61.855	0.878	119.573	1.757	8.097
0.88	52.544	1.76	61.123	0.88	120.091	1.76	7.865
0.882	52.532	1.763	61.301	0.882	119.474	1.763	8.152
0.883	53.275	1.766	61.315	0.883	119.385	1.767	8.697
0.885	53.215	1.77	61.308	0.885	119.051	1.77	8.453
0.886	53.037	1.773	61.94	0.887	118.837	1.774	8.002
0.888	53.043	1.777	61.508	0.888	118.572	1.777	8.501
0.89	53.177	1.78	62.049	0.89	118.037	1.78	8.462
0.891	52.996	1.783	62.326	0.892	116.832	1.783	9.04
0.893	53.027	1.786	61.232	0.893	115.841	1.787	8.92
0.895	52.465	1.79	61.191	0.895	115.36	1.79	8.019
0.896	52.349	1.793	61.72	0.897	114.74	1.794	8.434
0.898	54.283	1.797	61.59	0.898	113.847	1.797	8.16
0.9	52.691	1.8	61.826	0.9	113.399	1.8	8.23
0.902	52.611	1.803	62.039	0.902	113.388	1.804	8.524
0.903	54.434	1.807	62.65	0.903	112.289	1.807	7.965
0.905	53.894	1.81	62.75	0.905	111.184	1.81	8.157
0.907	54.501	1.813	62.177	0.907	105.716	1.814	7.899
0.908	54.056	1.817	63.3	0.908	100.301	1.817	8.201
0.91	53.15	1.82	62.712	0.91	54.712	1.82	8.462
0.912	54.286	1.823	62.586	0.912	53.991	1.824	9.216
0.913	54.134	1.827	61.871	0.913	53.304	1.827	8.578
0.915	56.113	1.83	62.825	0.915	53.458	1.83	8.198
0.917	53.585	1.834	62.678	0.917	52.414	1.834	7.799
0.918	54.127	1.837	61.909	0.918	52.178	1.837	9.057
0.92	54.04	1.84	63.829	0.92	51.662	1.84	8.634
0.921	54.368	1.844	62.64	0.922	51.119	1.843	8.346
0.923	53.985	1.847	63.193	0.923	49.944	1.847	8.343
0.925	54.6	1.85	62.1	0.925	44.877	1.85	8.722
0.926	54.485	1.854	63.247	0.927	45.422	1.853	8.923
0.928	54.861	1.857	62.98	0.928	44.264	1.856	8.772
0.93	53.737	1.86	62.978	0.93	44.181	1.86	8.852
0.932	55.655	1.863	63.221	0.932	41.64	1.863	8.606
0.933	55.546	1.867	64.033	0.933	40.856	1.867	8.594
0.935	54.939	1.87	63.513	0.935	41.353	1.87	7.907
0.936	54.792	1.873	63.75	0.937	40.911	1.873	9.12
0.938	54.622	1.876	64.101	0.938	40.891	1.877	8.715
0.94	54.094	1.88	63.997	0.94	40.921	1.88	8.456
0.941	55.295	1.883	63.575	0.942	40.779	1.884	9.484
0.943	54.352	1.886	64.123	0.943	40.668	1.887	9.028
0.945	55.571	1.89	63.867	0.945	40.576	1.89	8.421
0.946	55.459	1.893	63.775	0.947	41.399	1.891	8.869
0.948	55.503	1.896	64.126	0.948	40.001
0.95	55.144	1.9	64.466	0.95	41.07
0.951	55.325	1.903	64.032	0.952	40.171
0.953	55.074	1.906	64.538	0.953	40.342
0.955	56.205	1.91	64.944	0.955	40.738
0.956	55.269	1.913	64.993	0.957	39.47
0.958	56.717	1.917	64.273	0.958	39.706
0.96	54.376	1.92	64.371	0.96	39.644
0.961	55.6	1.923	7.94	0.962	39.081
0.963	56.171	1.927	7.07	0.963	40.387
0.965	55.676	1.93	7.232	0.965	40.663
0.966	55.974	1.933	8.229	0.966	40.123
0.968	55.955	1.937	7.816	0.968	40.028
0.97	55.864	1.94	7.4	0.97	39.675
0.971	55.307	1.943	7.483	0.972	39.729
0.973	56.523	1.947	6.709	0.973	39.511
0.975	55.997	1.95	7.093	0.975	40.352
0.976	55.677	1.954	7.814	0.977	39.833
0.978	56.62	1.957	6.837	0.978	40.55
0.98	56.007	1.96	7.99	0.98	40.133
0.982	56.66	1.963	6.435	0.982	39.947
0.983	57.306	1.967	7.969	0.983	39.804
0.985	56.612	1.97	7.375	0.985	39.882
0.986	55.319	1.973	7.378	0.987	39.355
0.988	56.716	1.977	7.759	0.988	39.351
0.99	56.57	1.98	7.773	0.99	39.136
0.991	56.242	1.983	8.607	0.992	40.009
0.993	56.291	1.986	7.914	0.993	39.243
0.995	56.619	1.99	8.432	0.995	39.511
0.996	56.545	1.993	7.22	0.997	40.229
0.998	58.608	1.996	8.901	0.998	39.985
1	57.531	2	8.534	1	39.467
1.002	57.306	2.003	8.965	1.002	39.435
1.003	57.284	2.006	8.415	1.003	40.083
1.005	56.631	2.01	7.158	1.005	39.227
1.006	57.53	2.013	9.08	1.007	39.393
1.008	57.206	2.017	8.277	1.008	39.756
1.01	56.831	2.02	9.646	1.01	39.736
1.012	56.379	2.023	7.883	1.012	39.906
1.013	56.587	2.027	8.093	1.013	39.182
1.015	56.552	2.03	8.033	1.015	39.954
1.016	56.846	2.033	8.689	1.017	39.395
1.018	57.841	2.037	8.153	1.018	41.341
1.02	56.779	2.04	9.13	1.02	40.028
1.021	55.719	2.043	8.872	1.022	39.607
1.023	57.056	2.047	9.075	1.023	40.072
1.025	56.905	2.05	8.599	1.025	40.128
1.026	56.662	2.053	8.817	1.027	40.28
1.028	57.492	2.057	8.878	1.028	39.624
1.03	56.848	2.06	9.401	1.03	40.297
1.031	55.849	2.063	8.884	1.032	40.459
1.033	55.55	2.067	8.769	1.033	40.513
1.035	56.435	2.07	8.995	1.035	39.891
1.036	55.703	2.073	9.043	1.037	40.307
1.038	56.431	2.077	9.239	1.038	40.404
1.04	56.307	2.08	8.46	1.04	40.457
1.041	55.984	2.083	8.896	1.042	40.537
1.043	55.54	2.086	8.644	1.043	41.27
1.045	54.826	2.09	8.024	1.045	40.388
1.046	55.026	2.093	9.43	1.047	40.897
1.048	55.582	2.097	8.096	1.048	40.457
1.05	55.916	2.1	8.499	1.05	40.789
1.051	54.145	2.103	9.118	1.052	40.928
1.053	54.947	2.107	9.664	1.053	40.978
1.055	56.656	2.11	9.151	1.055	41.223
1.056	54.061	2.113	8.773	1.057	41.124
1.058	55.316	2.117	8.979	1.058	41.338
1.06	54.159	2.12	9.105	1.06	40.52
1.061	54.259	2.123	8.504	1.062	40.575
1.063	54.156	2.127	9.777	1.063	40.548
1.065	54.353	2.13	8.461	1.065	40.78
1.066	53.642	2.133	8.449	1.067	40.404
1.068	53.241	2.137	8.406	1.068	40.556
1.07	53.257	2.14	9.219	1.07	39.949
1.071	52.948	2.143	8.61	1.072	39.334
1.073	52.331	2.147	9.207	1.073	40.174
1.075	52.374	2.15	7.557	1.075	40.013
1.076	52.222	2.153	8.556	1.077	39.97
1.078	52.085	2.156	9.62	1.078	39.787
1.08	52.187	2.16	9.094	1.08	40.579
1.081	52.902	2.163	8.829	1.082	39.981
1.083	51.224	2.167	9.175	1.083	40.715
1.085	51.249	2.17	9.014	1.085	40.037
1.086	50.881	2.173	8.071	1.087	40.711
1.088	49.979	2.177	8.596	1.088	39.998
1.09	50.947	2.18	8.969	1.09	40.381
1.091	51.475	2.183	10.02	1.092	40.304
1.093	50.362	2.187	8.859	1.093	40.375
1.095	49.339	2.19	9.539	1.095	41.003
1.096	50.162	2.193	9.043	1.096	40.604
1.098	49.734	2.197	9.262	1.098	40.275
1.1	49.882	2.2	9.212	1.1	40.208
1.101	49.353	2.203	8.4	1.102	40.607
1.103	50.083	2.207	7.451	1.103	40.931
1.105	48.761	2.21	8.223	1.105	40.73
1.106	49.147	2.213	9.329	1.107	40.976
1.108	48.646	2.217	9.631	1.108	40.922
1.11	48.806	2.22	9.258	1.11	40.685
1.112	49.221	2.223	9.295	1.112	41.423
1.113	47.877	2.227	8.925	1.113	40.214
1.115	46.811	2.23	8.786	1.115	41.359
1.116	45.279	2.233	8.242	1.116	41.02
1.118	46.272	2.236	9.253	1.118	41.007
1.12	45.012	2.24	9.966	1.12	41.241
1.121	40.984	2.243	10.125	1.122	41.036
1.123	39.998	2.247	9.639	1.123	41.157
1.125	39.237	2.25	9.819	1.125	40.703
1.126	39.676	2.253	9.479	1.127	41.058
1.128	39.19	2.256	8.869	1.128	40.889
1.13	39.498	2.26	9.514	1.13	40.927
1.132	39.521	2.263	8.412	1.132	41.822
1.133	39.854	2.267	9.776	1.133	40.902
1.135	39.453	2.27	9.023	1.135	41.504
1.136	39.112	2.273	9.879	1.137	41.424
1.138	39.582	2.277	8.436	1.138	41.634
1.14	39.985	2.28	8.985	1.14	41.214
1.142	38.493	2.283	11.058	1.142	41.498
1.143	39.889	2.287	9.866	1.143	41.33
1.145	39.49	2.29	9.899	1.145	41.658
1.146	38.968	2.293	9.357	1.147	42.292
1.148	39.114	2.297	9.095	1.148	41.459
1.15	39.415	2.3	8.735	1.15	41.104
1.152	39.151	2.303	9.687	1.152	41.721
1.153	38.596	2.307	9.656	1.153	41.482
1.155	39.162	2.31	9.097	1.155	41.546
1.156	38.529	2.313	9.536	1.157	40.834
1.158	38.097	2.317	9.459	1.158	41.151
1.16	39.371	2.32	10.622	1.16	41.68
1.162	39.067	2.323	8.986	1.162	41.735
1.163	38.852	2.327	9.212	1.163	41.891
1.165	38.131	2.33	8.757	1.165	40.043
1.167	38.181	2.333	9.66	1.167	41.496
1.168	38.612	2.337	9.48	1.168	40.595
1.17	38.27	2.34	9.605	1.17	42.025
1.171	39.003	2.343	10.647	1.172	41.398
1.173	38.786	2.347	9.515	1.173	41.775
1.175	38.467	2.35	10.555	1.175	41.241
1.176	38.155	2.353	9.586	1.177	41.368
1.178	38.296	2.357	10.215	1.178	41.889
1.18	37.674	2.36	10.467	1.18	41.43
1.181	37.941	2.363	9.335	1.182	41.732
1.183	38.725	2.367	11.48	1.183	41.599
1.185	38.369	2.37	9.838	1.185	40.801
1.186	38.716	2.373	8.817	1.187	41.985
1.188	37.545	2.377	10.718	1.188	41.901
1.19	38.887	2.38	9.275	1.19	41.898
1.191	38.205	2.383	9.2	1.192	41.758
1.193	38.22	2.384	9.523	1.193	41.848
1.195	39.386			1.195	41.503
1.196	38.383			1.197	41.918
1.198	37.624			1.198	42.202
1.2	37.914			1.2	41.272
1.201	37.128			1.202	41.581
1.203	37.779			1.203	41.654
1.205	37.45			1.205	42.489
1.206	36.99			1.207	41.422
1.208	37.328			1.208	41.901
1.21	36.666			1.21	41.891
1.211	37.252			1.212	41.676
1.213	37.779			1.213	41.74
1.215	37.657			1.215	41.981
1.216	36.862			1.217	42.249
1.218	36.104			1.218	42.201
1.22	36.06			1.22	41.419
1.221	37.029			1.222	41.464
1.223	36.181			1.223	42.638
1.225	36.239			1.225	41.463
1.226	36.389			1.227	41.613
1.228	35.719			1.228	42.039
1.23	35.557			1.23	41.737
1.231	34.312			1.232	41.447
1.233	36.593			1.233	42.171
1.235	35.334			1.235	42.147
1.237	35.014			1.237	41.229
1.238	36.105			1.238	42.624
1.24	34.1			1.24	41.115
1.242	35.308			1.242	42.205
1.243	34.56			1.243	41.561
1.245	34.838			1.245	42.135
1.247	34.734			1.247	41.348
1.248	34.909			1.248	42.025
1.25	34.328			1.25	41.475
1.252	34.289			1.252	41.07
1.253	34.677			1.253	41.211
1.255	34.603			1.255	41.019
1.257	34.541			1.257	40.769
1.258	33.389			1.258	41.174
1.26	34.31			1.26	41.819
1.262	33.97			1.262	41.411
1.263	33.557			1.263	41.808
1.265	34.729			1.265	41.224
1.266	33.523			1.267	40.894
1.268	32.723			1.268	40.656
1.27	33.383			1.27	40.567
1.272	32.502			1.272	41.846
1.273	32.125			1.273	41.74
1.275	32.253			1.275	40.896
1.276	31.367			1.277	41.61
1.278	31.095			1.278	41.834
1.28	30.718			1.28	40.888
1.282	31.198			1.282	40.251
1.283	31.502			1.283	40.196
1.285	31.014			1.285	39.889
1.286	29.73			1.287	39.086
1.288	29.976			1.288	38.922
1.29	29.727			1.29	39.568
1.291	29.697			1.292	39.043
1.293	29.382			1.293	39.409
1.295	29.08			1.295	38.829
1.296	28.516			1.297	38.626
1.298	26.516			1.298	38.465
1.3	26.243			1.3	39.766
1.301	24.173			1.302	38.637
1.303	22.788			1.303	38.762
1.305	18.655			1.305	37.415
1.306	16.464			1.307	37.78
1.308	14.39			1.308	37.845
1.31	13.609			1.31	37.629
1.312	12.435			1.312	37.988
1.313	11.951			1.313	37.833
1.315	12.179			1.315	36.006
1.316	11.866			1.317	36.82
1.318	11.233			1.318	36.848
1.32	12.229			1.32	35.894
1.321	11.991			1.322	35.461
1.323	12.3			1.323	35.057
1.325	12.554			1.325	36.115
1.326	11.985			1.327	34.018
1.328	11.816			1.328	35.288
1.33	11.872			1.33	33.679
1.331	11.101			1.332	34.96
1.333	12.09			1.333	33.79
1.335	11.655			1.335	32.693
1.336	11.237			1.337	27.56
1.338	11.675			1.338	25.897
1.34	11.571			1.34	23.995
1.341	11.606			1.342	19.818
1.343	12.27			1.343	17.217
1.345	12.366			1.345	18.607
1.346	11.427			1.346	16.627
1.348	11.821			1.348	16.473
1.35	12.232			1.35	15.481
1.351	12.43			1.352	15.122
1.353	12.261			1.353	14.975
1.355	11.682			1.355	15.347
1.356	10.416			1.357	14.599
1.358	13.106			1.358	15.795
1.36	10.788			1.36	14.943
1.361	11.3			1.362	14.802
1.363	10.008			1.363	14.1
1.365	11.688			1.365	14.933
1.366	12.007			1.366	14.282
1.368	11.238			1.368	14.302
1.37	12.802			1.37	14.337
1.371	11.682			1.372	14.738
1.373	12.185			1.373	13.713
1.375	10.762			1.375	13.123
1.376	12.134			1.377	12.967
1.378	11.784			1.378	12.906
1.38	11.686			1.38	11.722
1.382	10.354			1.382	11.727
1.383	11.924			1.383	10.388
1.385	12.23			1.385	9.559
1.386	11.749			1.387	10.657
1.388	11.018			1.388	10.137
1.39	12.061			1.39	10.415
1.391	12.31			1.392	8.699
1.393	12.504			1.393	8.331
1.395	11.327			1.395	8.77
1.396	11.755			1.397	8.697
1.398	10.409			1.398	8.284
1.4	11.336			1.4	8.954
1.401	11.905			1.402	8.303
1.403	11.426			1.403	8.7
1.405	10.702			1.405	7.687
1.406	12.221			1.407	7.475
1.408	10.764			1.408	7.928
1.41	11.471			1.41	9.373
1.411	12.05			1.412	8.669
1.413	11.262			1.413	8.094
1.415	11.909			1.415	8.346
1.416	12.821			1.417	7.799
1.418	11.677			1.418	8.805
1.42	11.093			1.42	7.446
1.421	11.867			1.422	8.339
1.423	11.909			1.423	7.534
1.425	11.297			1.425	7.277
1.427	11.415			1.427	9.045
1.428	11.042			1.428	8.028
1.43	10.87			1.43	7.625
1.432	10.853			1.432	9.241
1.433	10.553			1.433	8.531
1.435	12.001			1.435	8.006
1.437	11.762			1.437	7.743
1.438	10.919			1.438	8.587
1.44	11.731			1.44	8.472
1.441	12.125			1.442	7.966
1.443	10.041			1.443	8.3
1.445	11.374			1.445	8.369
1.446	11.703			1.447	8.24
1.448	11.374			1.448	8.273
1.45	11.599			1.45	7.559
1.451	11.179			1.452	7.365
1.453	10.37			1.453	8.003
1.455	11.207			1.455	8.211
1.456	10.603			1.457	8.508
1.458	10.441			1.458	8.111
1.46	11.583			1.46	7.929
1.461	11.491			1.462	8.685
1.463	11.233			1.463	8.132
1.465	11.015			1.465	8.691
1.466	11.104			1.467	8.069
1.468	11.083			1.468	7.421
1.47	11.159			1.47	8.864
1.471	11.388			1.472	8.21
1.473	11.04			1.473	8.047
1.475	12.162			1.475	8.477
1.476	11.113			1.477	7.566
1.478	11.006			1.478	7.728
1.48	11.333			1.48	8.69
1.481	10.853			1.482	7.591
1.483	11.405			1.483	7.913
1.485	11.19			1.485	8.666
1.486	11.912			1.486	8.189
1.488	11.112			1.488	8.719
1.49	11.867			1.49	8.178
1.491	11.564			1.492	7.292
1.493	11.114			1.493	7.612
1.495	10.886			1.495	8.162
1.496	11.423			1.497	7.816
1.498	11.485			1.498	8.344
1.5	11.354			1.5	8.739
1.501	10.857			1.502	7.521
1.503	11.995			1.503	7.277
1.505	11.002			1.505	7.887
1.506	10.395			1.507	8.402
1.508	11.408			1.508	8.315
1.51	11.421			1.51	8.036
1.511	11.138			1.512	8.853
1.513	12.028			1.513	7.593
1.515	11.339			1.515	8.526
1.516	12.181			1.517	7.49
1.518	11.212			1.518	8.196
1.52	10.47			1.52	6.461
1.521	10.997			1.522	8.07
1.523	11.631			1.523	7.945
1.525	11.182			1.525	8.859
1.526	11.386			1.527	7.877
1.528	11.203			1.528	7.997
1.53	11.611			1.53	8.904
1.531	11.486			1.532	8.637
1.533	11.836			1.533	8.21
1.535	12.064			1.535	8.25
1.536	11.823			1.537	8.055
1.538	11.443			1.538	8.353
1.54	11.639			1.54	8.155
1.541	11.563			1.542	8.009
1.543	11.087			1.543	8.548
1.545	11.046			1.545	8.437
1.546	12.099			1.547	8.949
1.548	11.835			1.548	8.149
1.55	11.871			1.55	8.879
1.552	11.013			1.552	7.81
1.553	11.508			1.553	8.045
1.555	11.617			1.555	8.491
1.556	12.049			1.557	8.533
1.558	12.066			1.558	8.258
1.56	10.972			1.56	7.797
1.561	11.076			1.562	8.78
1.563	11.285			1.563	8.719
1.565	11.813			1.565	8.379
1.566	10.968			1.567	8.37
1.568	11.919			1.568	8.626
1.57	10.592			1.57	8.865
1.572	11.72			1.572	7.577
1.573	11.623			1.573	8.738
1.575	12.341			1.575	8.344
1.576	11.293			1.577	8.946
1.578	11.402			1.578	8.42
1.58	10.705			1.58	8.17
1.581	10.601			1.582	9.571
1.583	11.23			1.583	8.607
1.585	10.874			1.585	8.533
1.586	10.464			1.587	8.123
1.588	11.81			1.588	8.366
1.59	11.532			1.59	8.802
1.591	12.334			1.592	8.831
1.593	12.047			1.593	8.911
1.595	10.877			1.595	9.013
1.596	12.181			1.595	8.046
1.598	12.16
1.6	10.798
1.601	11.419
1.603	11.076
1.605	11.129
1.606	11.745
1.608	10.679
1.61	10.759
1.61	11.166
