# Supplementary material for: Cell geometry regulates tissue fracture
Source: Nat Commun. 2023 Dec 13;14:8275. doi: 10.1038/s41467-023-44075-4 (PMC10719271; doi:10.1038/s41467-023-44075-4)
Supplement: Supplementary file 9 — Source Data [file 41467_2023_44075_MOESM9_ESM.zip › 410128_2_related_ms_8362255_s4spfg.xlsx]

## Sheet: Note
Plot data for Fig. 3, Numerical simulation of fracture of patterned isotropic material
Bidhendi et al. 2023, Cell Geometry Regulates Tissue Fracture.

## Sheet: Fig. 3A
mm	Control	Brick Long	Brick Trans	Wavy
0	0	0	0	0
0.015	10.2216	10.2216	10.2254	10.2346
0.03	20.4445	20.4444	20.4521	20.4706
0.045	30.6668	30.6666	30.6782	30.7058
0.06	40.8891	40.8888	40.9043	40.9411
0.075	51.1113	51.111	51.1304	51.1764
0.09	61.3336	61.3331	61.3564	61.4117
0.105	71.5559	71.5553	71.5825	71.6469
0.12	81.7781	81.7775	81.8085	81.8822
0.135	92.0004	91.9997	92.0345	92.1175
0.15	102.223	102.222	102.26	102.353
0.165	112.445	112.444	112.485	112.588
0.18	122.667	122.666	122.709	122.823
0.195	132.888	132.887	132.933	133.057
0.21	143.11	143.109	143.154	143.292
0.225	153.331	153.329	153.375	153.526
0.24	163.55	163.549	163.593	163.759
0.255	173.769	173.768	173.807	173.99
0.27	183.986	183.985	184.012	184.22
0.285	194.2	194.199	194.21	194.447
0.3	204.411	204.409	204.396	204.67
0.315	214.617	214.615	214.555	214.889
0.33	224.815	224.812	224.678	225.1
0.345	235	234.996	234.696	235.299
0.36	245.172	245.161	187.122	245.48
0.375	255.313	255.285	180.071	255.634
0.39	265.394	265.32	172.273	265.722
0.405	275.25	68.1566	163.419	275.582
0.42	162.213	59.4143	159.266	155.642
0.435	158.036	51.4946	156.036	157.961
0.45	147.516	50.3866	145.729	145.661
0.465	143.475	46.1029	137.599	140.815
0.48	133.6	46.8329	124.868	136.904
0.495	124.863	47.0923	126.573	129.346
0.51	119.93	33.7087	117.065	119.831
0.525	114.904	28.1892	81.7715	111.916
0.54	109.373	26.7219	83.8268	106.965
0.555	101.988	24.1619	85.6736	80.6624
0.57	94.3743	22.2607	87.4442	81.7956
0.585	92.8678	21.2995	88.9527	25.708
0.6	82.0299	20.2685	82.1256	23.8349
0.615	78.9485	19.7192	75.3276	21.0278
0.63	73.9866	18.7394	66.4285	20.395
0.645	69.3586	16.818	64.2435	19.6241
0.66	62.8079	15.4956	61.4423	19.5847
0.675	57.2805	14.4667	56.7372	19.0708
0.69	56.8416	13.8792	52.8174	18.6635
0.705	50.9814	12.759	46.184	18.7235
0.72	46.6207	12.7602	45.0542	18.9802
0.735	43.1851	11.3845	43.1969	19.2294
0.75	42.7645	11.2319	41.393	19.4019
0.765	41.0841	10.6137	37.5322	19.6178
0.78	38.7822	10.2061	36.0367	19.8258
0.795	35.8047	9.21936	34.2479	19.9334
0.81	32.5171	8.98962	28.9842	20.1394
0.825	30.8397	8.50453	29.2569	20.3097
0.84	29.9043	8.19516	28.6111	20.5309
0.855	27.8683	7.74421	26.6087	20.7689
0.87	26.2069	7.42752	26.1158	20.9389
0.885	24.7391	7.05286	25.0267	21.1764
0.9	24.9215	6.76967	24.468	21.4312
0.915	22.9418	6.59198	23.7883	21.6429
0.93	22.1402	6.41818	21.5742	21.59
0.945	21.4487	6.11785	20.9612	21.7348
0.96	20.7305	5.89513	20.2008	21.3191
0.975	19.1957	5.77353	19.8191	21.0575
0.99	18.6657	5.54632	15.3378	18.7326
1.005	18.4387	5.24479	15.4582	17.5073
1.02	17.1647	5.19729	15.5616	17.1539
1.035	17.0248	5.05	15.6639	16.5598
1.05	15.9667	4.74061	15.5735	15.6499
1.065	15.9792	4.6602	15.0499	15.721
1.08	15.3566	4.64481	11.1852	15.3936
1.095	14.6281	4.40265	11.2791	14.1255
1.11	13.8622	4.21798	11.3679	13.9679
1.125	13.78	4.09482	11.4475	13.8106
1.14	13.7685	3.99293	11.5249	13.1685
1.155	13.2081	3.91387	11.5679	12.6917
1.17	12.8525	3.81853	11.5778	12.6781
1.185	12.3002	3.71988	11.444	12.0114
1.2	12.2611	3.64051	11.4729	8.67655
1.215	11.6678	3.58132	10.9639	8.75111
1.23	10.8881	3.52013	10.912	8.82303
1.245	10.6156	3.42364	10.1813	8.89102
1.26	10.3872	3.41905	10.1931	8.95449
1.275	10.3839	3.34108	9.78398	9.00447
1.29	10.1683	3.32018	9.75936	8.92904
1.305	9.65505	3.30226	9.334	8.93508
1.32	9.47173	3.27546	9.13469	8.86566
1.335	9.32122	3.25558	9.09612	8.79158
1.35	8.91103	3.10278	9.05137	8.71562
1.365	8.87988	3.05747	5.91657	8.41484
1.38	8.85416	3.00793	5.92305	8.11321
1.395	8.03411	2.99107	5.92905	7.96432
1.41	8.01262	2.94931	5.93807	7.5622
1.425	7.98484	2.89765	5.95226	7.50099
1.44	7.96725	2.86016	5.964	7.51798
1.455	7.75644	2.82119	3.91687	7.49321
1.47	7.69891	2.78638	3.92394	7.40741
1.485	7.6107	2.75702	3.93968	6.99004
1.5	7.3829	2.72693	3.956	6.96007

## Sheet: Fig. 3B
mm	Control	Brick Long	Brick Trans	Wavy
0	0	0	0	0
0.015	10.2216	9.2853	9.22153	9.36035
0.03	20.4445	18.5717	18.4443	18.722
0.045	30.6668	27.8575	27.6665	28.083
0.06	40.8891	37.1434	36.8887	37.444
0.075	51.1113	46.4292	46.1109	46.805
0.09	61.3336	55.715	55.333	56.166
0.105	71.5559	65.0009	64.5552	65.527
0.12	81.7781	74.2867	73.7774	74.888
0.135	92.0004	83.5725	82.9995	84.249
0.15	102.223	92.8584	92.2216	93.61
0.165	112.445	102.144	101.444	102.971
0.18	122.667	111.43	110.665	112.332
0.195	132.888	120.716	119.886	121.692
0.21	143.11	130.001	129.107	131.052
0.225	153.331	139.286	138.327	140.411
0.24	163.55	148.571	147.546	149.77
0.255	173.769	157.856	156.764	159.127
0.27	183.986	167.14	165.981	168.483
0.285	194.2	176.423	175.195	177.835
0.3	204.411	185.705	184.403	187.183
0.315	214.617	194.985	193.607	196.528
0.33	224.815	204.262	202.804	205.863
0.345	235	213.537	211.988	215.186
0.36	245.172	222.807	221.154	224.491
0.375	255.313	232.068	230.285	233.767
0.39	265.394	241.316	239.348	242.972
0.405	275.25	250.544	190.501	251.77
0.42	162.213	259.723	197.225	166.904
0.435	158.036	268.761	203.733	172.4
0.45	147.516	53.6753	158.172	177.721
0.465	143.475	46.1632	163.19	96.6332
0.48	133.6	42.0316	168.174	99.2436
0.495	124.863	42.0379	172.996	100.726
0.51	119.93	42.8468	142.959	103.024
0.525	114.904	43.6173	146.965	101.913
0.54	109.373	44.4729	150.949	102.116
0.555	101.988	45.2362	154.897	104.137
0.57	94.3743	25.5659	158.667	106.4
0.585	92.8678	24.0432	129.853	108.754
0.6	82.0299	22.5329	132.977	110.91
0.615	78.9485	21.1703	135.987	113.285
0.63	73.9866	20.0552	82.7151	115.647
0.645	69.3586	18.9305	84.4489	118.079
0.66	62.8079	18.2044	86.0995	120.561
0.675	57.2805	17.7841	87.875	123.048
0.69	56.8416	17.4943	89.6424	125.486
0.705	50.9814	15.4492	91.366	66.1465
0.72	46.6207	14.1621	92.9816	67.3639
0.735	43.1851	13.2388	66.1249	68.5417
0.75	42.7645	12.7428	67.3824	69.7432
0.765	41.0841	11.9332	68.6296	70.9563
0.78	38.7822	11.5088	69.862	72.1865
0.795	35.8047	11.0139	71.0708	73.3594
0.81	32.5171	10.2657	72.2569	74.5564
0.825	30.8397	9.76182	47.0084	75.6546
0.84	29.9043	9.30772	47.7902	29.6411
0.855	27.8683	8.9306	48.5686	30.0421
0.87	26.2069	8.30922	49.3413	30.4507
0.885	24.7391	8.19162	50.1036	30.7956
0.9	24.9215	7.85186	50.8536	31.1945
0.915	22.9418	7.51324	51.6008	31.6023
0.93	22.1402	7.2347	52.3198	31.9977
0.945	21.4487	6.92718	29.2574	32.3635
0.96	20.7305	6.61191	29.6654	32.7284
0.975	19.1957	6.44438	30.0723	33.0866
0.99	18.6657	6.17768	30.4783	33.4312
1.005	18.4387	6.01648	30.882	33.777
1.02	17.1647	5.83509	31.2796	34.1005
1.035	17.0248	5.59891	31.666	20.0431
1.05	15.9667	5.41956	32.052	19.0168
1.065	15.9792	5.31343	32.43	18.4835
1.08	15.3566	5.12214	32.7572	18.1534
1.095	14.6281	4.89114	15.8865	17.5293
1.11	13.8622	4.80405	16.0587	17.2622
1.125	13.78	4.75072	16.2322	16.7333
1.14	13.7685	4.42788	16.4039	16.4709
1.155	13.2081	4.32425	16.5738	16.3322
1.17	12.8525	4.30339	16.742	16.1831
1.185	12.3002	4.25885	16.9066	15.5635
1.2	12.2611	4.05666	17.0667	15.3502
1.215	11.6678	3.90215	17.2196	15.1388
1.23	10.8881	3.79223	17.3217	14.686
1.245	10.6156	3.69974	17.454	14.1604
1.26	10.3872	3.63475	17.5828	12.9423
1.275	10.3839	3.56457	17.5578	12.5585
1.29	10.1683	3.49266	9.96823	12.0039
1.305	9.65505	3.42041	10.0258	11.7961
1.32	9.47173	3.3652	10.0718	11.5528
1.335	9.32122	3.31694	10.1007	11.5443
1.35	8.91103	3.24807	9.81332	10.9807
1.365	8.87988	3.20147	7.09601	10.799
1.38	8.85416	3.18817	7.14002	10.0438
1.395	8.03411	3.11495	7.18672	9.6521
1.41	8.01262	3.09619	7.23393	9.48995
1.425	7.98484	3.07542	7.28046	9.45056
1.44	7.96725	3.05481	7.31918	9.27897
1.455	7.75644	3.03726	7.34723	8.89807
1.47	7.69891	3.01304	7.38267	8.79123
1.485	7.6107	2.84647	7.41954	8.47688
1.5	7.3829	2.82349	7.453	8.32399
