# Supplementary material for: Cell geometry regulates tissue fracture
Source: Nat Commun. 2023 Dec 13;14:8275. doi: 10.1038/s41467-023-44075-4 (PMC10719271; doi:10.1038/s41467-023-44075-4)
Supplement: Supplementary file 9 — Source Data [file 41467_2023_44075_MOESM9_ESM.zip › 410128_2_related_ms_8362257_s4spfg.xlsx]

## Sheet: Notes
Data for Figure 4 relates to the center-notched tear test designed to assess the tear resistance of plant cellular structures. This test was performed on isolated onion epidermis samples.
Note 1: The area under the curve calculations correspond to tension-to-failure experiments, specifically from the time point at which micro-tears were observed to begin propagating in center-notched specimens. These observations were made in real time through tear propagation experiments conducted under a stereo microscope.
Note 2: Data units (grams, mm) were converted for plotting.
Bidhendi et al. 2023, Cell Geometry Regulates Tissue Fracture.

## Sheet: 4C
Crosshead Disp (mm)	Force (N)			Representative graph for Longitudinal
0.01	0.00823669
0.02	0.00626438
0.03	0.00823669
0.04	0.0080155
0.05	0.0077943
0.06	0.00976661
0.07	0.00823669
0.08	0.00954542
0.09	0.00998777
0.1	0.0121813
0.11	0.0110938
0.12	0.0106514
0.13	0.011315
0.14	0.0139509
0.15	0.013066
0.16	0.0146144
0.17	0.0150384
0.18	0.0154808
0.19	0.0183379
0.2	0.0178955
0.21	0.0178955
0.22	0.0207526
0.23	0.0209738
0.24	0.0214161
0.25	0.0238309
0.26	0.0271303
0.27	0.0253793
0.28	0.0264668
0.29	0.0262456
0.3	0.0282363
0.31	0.0293239
0.32	0.0310933
0.33	0.0324021
0.34	0.0354804
0.35	0.0357016
0.36	0.036144
0.37	0.0376739
0.38	0.0418582
0.39	0.0414158
0.4	0.0433881
0.41	0.0444941
0.42	0.048881
0.43	0.048881
0.44	0.0497659
0.45	0.0524018
0.46	0.054374
0.47	0.0557012
0.48	0.0557012
0.49	0.0590007
0.5	0.0605306
0.51	0.0616366
0.52	0.0669083
0.53	0.0671295
0.54	0.0691019
0.55	0.070853
0.56	0.0730649
0.57	0.074816
0.58	0.0757008
0.59	0.0800879
0.6	0.0818389
0.61	0.0833873
0.62	0.0853596
0.63	0.0875531
0.64	0.0899678
0.65	0.0930461
0.66	0.0939308
0.67	0.0967879
0.68	0.098981
0.69	0.0998659
0.7	0.103387
0.71	0.10689
0.72	0.106668
0.73	0.110188
0.74	0.112603
0.75	0.116124
0.76	0.116124
0.77	0.118981
0.78	0.122502
0.79	0.126446
0.8	0.127773
0.81	0.130188
0.82	0.13393
0.83	0.134796
0.84	0.138096
0.85	0.138317
0.86	0.141837
0.87	0.145783
0.88	0.147995
0.89	0.150851
0.9	0.152603
0.91	0.156989
0.92	0.157432
0.93	0.161616
0.94	0.163146
0.95	0.165118
0.96	0.168639
0.97	0.170188
0.98	0.173247
0.99	0.175238
1	0.175901
1.01	0.180731
1.02	0.183367
1.03	0.185782
1.04	0.189081
1.05	0.189948
1.06	0.193911
1.07	0.195016
1.08	0.200509
1.09	0.20226
1.1	0.203588
1.11	0.204896
1.12	0.209504
1.13	0.213026
1.14	0.219403
1.15	0.219182
1.16	0.222039
1.17	0.224233
1.18	0.228638
1.19	0.229283
1.2	0.232804
1.21	0.236104
1.22	0.237633
1.23	0.240269
1.24	0.243348
1.25	0.247311
1.26	0.248619
1.27	0.250168
1.28	0.254334
1.29	0.254775
1.3	0.257854
1.31	0.260048
1.32	0.264876
1.33	0.268619
1.34	0.26731
1.35	0.271697
1.36	0.274333
1.37	0.276305
1.38	0.281577
1.39	0.282904
1.4	0.285319
1.41	0.287734
1.42	0.290812
1.43	0.291917
1.44	0.294775
1.45	0.29719
1.46	0.301576
1.47	0.304434
1.48	0.305098
1.49	0.307512
1.5	0.314554
1.51	0.31542
1.52	0.317632
1.53	0.321134
1.54	0.323991
1.55	0.326848
1.56	0.329705
1.57	0.331032
1.58	0.337613
1.59	0.336083
1.6	0.342018
1.61	0.343991
1.62	0.348174
1.63	0.349484
1.64	0.354534
1.65	0.356728
1.66	0.359806
1.67	0.361354
1.68	0.367511
1.69	0.368156
1.7	0.371234
1.71	0.376285
1.72	0.377612
1.73	0.379141
1.74	0.384635
1.75	0.387271
1.76	0.389704
1.77	0.391012
1.78	0.39387
1.79	0.399584
1.8	0.40069
1.81	0.402883
1.82	0.406828
1.83	0.409464
1.84	0.412985
1.85	0.41562
1.86	0.418256
1.87	0.424192
1.88	0.42574
1.89	0.428597
1.9	0.431454
1.91	0.43562
1.92	0.440449
1.93	0.440671
1.94	0.444855
1.95	0.445076
1.96	0.449685
1.97	0.451878
1.98	0.455178
1.99	0.458256
2	0.461776
2.01	0.464634
2.02	0.466384
2.03	0.47055
2.04	0.469463
2.05	0.473408
2.06	0.478698
2.07	0.478476
2.08	0.481334
2.09	0.485057
2.1	0.487914
2.11	0.490108
2.12	0.494734
2.13	0.497591
2.14	0.501094
2.15	0.503084
2.16	0.506162
2.17	0.509886
2.18	0.512964
2.19	0.512521
2.2	0.516706
2.21	0.52065
2.22	0.523508
2.23	0.523305
2.24	0.526143
2.25	0.530328
2.26	0.53077
2.27	0.534714
2.28	0.537794
2.29	0.538457
2.3	0.542641
2.31	0.542641
2.32	0.549221
2.33	0.549664
2.34	0.551636
2.35	0.554936
2.36	0.557129
2.37	0.559765
2.38	0.561314
2.39	0.561977
2.4	0.566143
2.41	0.570327
2.42	0.570751
2.43	0.573608
2.44	0.574272
2.45	0.579544
2.46	0.582622
2.47	0.583507
2.48	0.585921
2.49	0.589663
2.5	0.592299
2.51	0.593608
2.52	0.597571
2.53	0.599764
2.54	0.602843
2.55	0.604593
2.56	0.608336
2.57	0.608778
2.58	0.611635
2.59	0.613829
2.6	0.618437
2.61	0.6191
2.62	0.625036
2.63	0.624593
2.64	0.629423
2.65	0.632059
2.66	0.635579
2.67	0.637994
2.68	0.641957
2.69	0.643045
2.7	0.644815
2.71	0.648335
2.72	0.649201
2.73	0.653386
2.74	0.653386
2.75	0.655579
2.76	0.65733
2.77	0.661072
2.78	0.663044
2.79	0.664593
2.8	0.667228
2.81	0.670086
2.82	0.6725
2.83	0.673385
2.84	0.67733
2.85	0.681735
2.86	0.684795
2.87	0.68568
2.88	0.686343
2.89	0.690509
2.9	0.691615
2.91	0.693809
2.92	0.695136
2.93	0.698417
2.94	0.705901
2.95	0.703265
2.96	0.704794
2.97	0.7092
2.98	0.709421
2.99	0.711614
3	0.71578
3.01	0.716887
3.02	0.720186
3.03	0.720628
3.04	0.72238
3.05	0.723688
3.06	0.729402
3.07	0.729624
3.08	0.732259
3.09	0.731393
3.1	0.736444
3.11	0.736444
3.12	0.738416
3.13	0.739522
3.14	0.744573
3.15	0.745458
3.16	0.749181
3.17	0.750508
3.18	0.753587
3.19	0.755558
3.2	0.755558
3.21	0.756665
3.22	0.75908
3.23	0.761273
3.24	0.760388
3.25	0.766544
3.26	0.766544
3.27	0.769622
3.28	0.770065
3.29	0.772037
3.3	0.775115
3.31	0.774673
3.32	0.77731
3.33	0.77731
3.34	0.78083
3.35	0.781715
3.36	0.783466
3.37	0.786323
3.38	0.788074
3.39	0.787632
3.4	0.788517
3.41	0.790267
3.42	0.793788
3.43	0.796645
3.44	0.796866
3.45	0.797973
3.46	0.798618
3.47	0.799723
3.48	0.798415
3.49	0.801051
3.5	0.801917
3.51	0.802802
3.52	0.804111
3.53	0.805438
3.54	0.806322
3.55	0.809179
3.56	0.81093
3.57	0.81246
3.58	0.81423
3.59	0.815981
3.6	0.815539
3.61	0.818396
3.62	0.821032
3.63	0.820166
3.64	0.825659
3.65	0.826101
3.66	0.828074
3.67	0.828958
3.68	0.83093
3.69	0.830267
3.7	0.832903
3.71	0.829825
3.72	0.831372
3.73	0.830267
3.74	0.795981
3.75	0.75248
3.76	0.713808
3.77	0.701938
3.78	0.689643
3.79	0.00757311

## Sheet: 4D
Crosshead Disp (mm)	Force (N)			Representative graph for Transverse
0.01	0.0126237
0.02	0.0128449
0.03	0.0126237
0.04	0.0126237
0.05	0.0126237
0.06	0.013066
0.07	0.0121813
0.08	0.0119785
0.09	0.0119785
0.1	0.0126237
0.11	0.0128449
0.12	0.0126237
0.13	0.0126237
0.14	0.0159231
0.15	0.0194439
0.16	0.0216373
0.17	0.0216373
0.18	0.0247156
0.19	0.0271303
0.2	0.0297662
0.21	0.0315174
0.22	0.0315174
0.23	0.0341717
0.24	0.0374528
0.25	0.0392222
0.26	0.0392222
0.27	0.0418582
0.28	0.0444941
0.29	0.0477935
0.3	0.0508718
0.31	0.0508718
0.32	0.0539317
0.33	0.0572311
0.34	0.0603094
0.35	0.0603094
0.36	0.0642724
0.37	0.0684383
0.38	0.0715166
0.39	0.0715166
0.4	0.0754796
0.41	0.0796455
0.42	0.0836085
0.43	0.0882167
0.44	0.0882167
0.45	0.092401
0.46	0.0974515
0.47	0.102281
0.48	0.102281
0.49	0.106023
0.5	0.111073
0.51	0.115681
0.52	0.121175
0.53	0.121175
0.54	0.127331
0.55	0.131718
0.56	0.137008
0.57	0.137008
0.58	0.143147
0.59	0.14864
0.6	0.153045
0.61	0.153045
0.62	0.15898
0.63	0.16381
0.64	0.169966
0.65	0.175017
0.66	0.175017
0.67	0.18051
0.68	0.186445
0.69	0.191717
0.7	0.191717
0.71	0.196104
0.72	0.20073
0.73	0.206223
0.74	0.206223
0.75	0.211496
0.76	0.216767
0.77	0.222039
0.78	0.22709
0.79	0.22709
0.8	0.232804
0.81	0.237412
0.82	0.242683
0.83	0.242683
0.84	0.248195
0.85	0.253467
0.86	0.259182
0.87	0.264876
0.88	0.264876
0.89	0.269504
0.9	0.274112
0.91	0.278738
0.92	0.278738
0.93	0.283346
0.94	0.287512
0.95	0.29236
0.96	0.29236
0.97	0.298498
0.98	0.301576
0.99	0.306424
1	0.311696
1.01	0.311696
1.02	0.315198
1.03	0.319603
1.04	0.325318
1.05	0.325318
1.06	0.329262
1.07	0.33411
1.08	0.338718
1.09	0.338718
1.1	0.343327
1.11	0.347732
1.12	0.352562
1.13	0.357613
1.14	0.357613
1.15	0.361796
1.16	0.366184
1.17	0.37057
1.18	0.37057
1.19	0.374313
1.2	0.378275
1.21	0.381133
1.22	0.385741
1.23	0.385741
1.24	0.389704
1.25	0.392763
1.26	0.395418
1.27	0.395418
1.28	0.398921
1.29	0.402441
1.3	0.406183
1.31	0.406183
1.32	0.409685
1.33	0.413648
1.34	0.416948
1.35	0.421998
1.36	0.421998
1.37	0.42574
1.38	0.430348
1.39	0.433869
1.4	0.433869
1.41	0.437593
1.42	0.441776
1.43	0.444855
1.44	0.447933
1.45	0.447933
1.46	0.450569
1.47	0.453647
1.48	0.456505
1.49	0.456505
1.5	0.460228
1.51	0.463085
1.52	0.466384
1.53	0.466384
1.54	0.469463
1.55	0.471656
1.56	0.475619
1.57	0.479564
1.58	0.479564
1.59	0.4822
1.6	0.484412
1.61	0.487914
1.62	0.487914
1.63	0.489241
1.64	0.49254
1.65	0.496043
1.66	0.496043
1.67	0.4989
1.68	0.501536
1.69	0.503747
1.7	0.506384
1.71	0.506384
1.72	0.507913
1.73	0.510771
1.74	0.513628
1.75	0.513628
1.76	0.516706
1.77	0.519563
1.78	0.521314
1.79	0.523508
1.8	0.523508
1.81	0.525057
1.82	0.527028
1.83	0.529001
1.84	0.529001
1.85	0.531433
1.86	0.534291
1.87	0.536263
1.88	0.536263
1.89	0.537351
1.9	0.539121
1.91	0.541756
1.92	0.543287
1.93	0.543287
1.94	0.545055
1.95	0.547028
1.96	0.548779
1.97	0.548779
1.98	0.550548
1.99	0.552521
2	0.554272
2.01	0.554272
2.02	0.555599
2.03	0.556908
2.04	0.558899
2.05	0.559987
2.06	0.559987
2.07	0.560207
2.08	0.561756
2.09	0.563507
2.1	0.56548
2.11	0.567028
2.12	0.569443
2.13	0.572299
2.14	0.574493
2.15	0.578234
2.16	0.578456
2.17	0.579986
2.18	0.581092
2.19	0.583064
2.2	0.58417
2.21	0.583507
2.22	0.585921
2.23	0.586143
2.24	0.588558
2.25	0.589221
2.26	0.591414
2.27	0.591636
2.28	0.593166
2.29	0.593829
2.3	0.594492
2.31	0.597349
2.32	0.596907
2.33	0.597792
2.34	0.599985
2.35	0.600207
2.36	0.601737
2.37	0.604593
2.38	0.607893
2.39	0.608778
2.4	0.607893
2.41	0.611414
2.42	0.612722
2.43	0.611193
2.44	0.611193
2.45	0.61228
2.46	0.615359
2.47	0.616907
2.48	0.61558
2.49	0.617995
2.5	0.620427
2.51	0.619542
2.52	0.619542
2.53	0.619764
2.54	0.621737
2.55	0.623488
2.56	0.622178
2.57	0.626344
2.58	0.626142
2.59	0.62592
2.6	0.625478
2.61	0.627671
2.62	0.630308
2.63	0.630308
2.64	0.629423
2.65	0.634492
2.66	0.632059
2.67	0.631634
2.68	0.633386
2.69	0.635579
2.7	0.638215
2.71	0.634492
2.72	0.637773
2.73	0.634492
2.74	0.634492
2.75	0.636022
2.76	0.639985
2.77	0.639985
2.78	0.640188
2.79	0.64063
2.8	0.64415
2.81	0.641735
2.82	0.641735
2.83	0.643266
2.84	0.645681
2.85	0.64415
2.86	0.640408
2.87	0.645035
2.88	0.643266
2.89	0.64415
2.9	0.64415
2.91	0.647229
2.92	0.647229
2.93	0.645257
2.94	0.645035
2.95	0.64745
2.96	0.646786
2.97	0.648335
2.98	0.647893
2.99	0.647893
3	0.644815
3.01	0.644593
3.02	0.647671
3.03	0.648759
3.04	0.646123
3.05	0.648335
3.06	0.651394
3.07	0.64898
3.08	0.648759
3.09	0.648113
3.1	0.649644
3.11	0.652059
3.12	0.648335
3.13	0.651174
3.14	0.654694
3.15	0.654252
3.16	0.654252
3.17	0.6558
3.18	0.6591
3.19	0.661735
3.2	0.657772
3.21	0.661735
3.22	0.663265
3.23	0.660187
3.24	0.6558
3.25	0.6558
3.26	0.657552
3.27	0.655137
3.28	0.653828
3.29	0.656242
3.3	0.655579
3.31	0.654252
3.32	0.650749
3.33	0.651394
3.34	0.653164
3.35	0.652501
3.36	0.651616
3.37	0.650971
3.38	0.649864
3.39	0.645901
3.4	0.641735
3.41	0.614492
3.42	0.604815
3.43	0.597792
3.44	0.594492
3.45	0.593166
3.46	0.593829
3.47	0.589
3.48	0.5857
3.49	0.587027
3.5	0.588336
3.51	0.583728
3.52	0.57735
3.53	0.571414
3.54	0.56417
3.55	0.556263
3.56	0.553185
3.57	0.550106
3.58	0.548134
3.59	0.540872
3.6	0.54065
3.61	0.534936
3.62	0.530549
3.63	0.527692
3.64	0.52572
3.65	0.52395
3.66	0.520872
3.67	0.519121
3.68	0.518457
3.69	0.516706
3.7	0.51407
3.71	0.509665
3.72	0.507913
3.73	0.503747
3.74	0.497813
3.75	0.494734
3.76	0.495821
3.77	0.492762
3.78	0.486384
3.79	0.484835
3.8	0.483527
3.81	0.479785
3.82	0.476061
3.83	0.46397
3.84	0.427934
3.85	0.41057
3.86	0.396063
3.87	0.388155
3.88	0.375418
3.89	0.350147
3.9	0.323769
3.91	0.305761
3.92	0.252361
3.93	0.235882
3.94	0.231495
3.95	0.234776
3.96	0.236546
3.97	0.239182
3.98	0.240048
3.99	0.239845
4	0.230168
4.01	0.226648
4.02	0.223145
4.03	0.221375
4.04	0.224453
4.05	0.223145
4.06	0.22379
4.07	0.228638
4.08	0.227974
4.09	0.228841
4.1	0.229946
4.11	0.232582
4.12	0.235219
4.13	0.234131
4.14	0.235661
4.15	0.238075
4.16	0.234997
4.17	0.238297
4.18	0.241375
4.19	0.243126
4.2	0.24226
4.21	0.237633
4.22	0.240269
4.23	0.24226
4.24	0.229946
4.25	0.219624
4.26	0.214997
4.27	0.209726
4.28	0.203588
4.29	0.171939
4.3	0.12711
4.31	0.111737
4.32	0.107995
4.33	0.107553
4.34	0.109746
4.35	0.106244
4.36	0.105802
4.37	0.103387
4.38	0.10558
4.39	0.108216
4.4	0.104917
4.41	0.10689
4.42	0.109304
4.43	0.109101
4.44	0.103166
4.45	0.0983175
4.46	0.0917374
4.47	0.00340729
4.48	0.00274371
4.49	0.00405244
4.5	0.00493722
4.51	0.0053796

## Sheet: 4E
Long (grams.mm)	Trans (grams.mm)
45.84	136.8
116.7	140.6
21.19	74.34
30.78	81.98
18.02	171
30.03	143.5
19	100.9
92.87	74.46
26.75	94.08
23.7	149.6
41.5	90.96
49.94	527.8
	114.3
	331.7
	94.59
	80.58
n=12	n=16

## Sheet: Raw-Tension to failure-Trans
Disp (mm)	g-force (g)	Disp (mm)	g-force (g)	Disp (mm)	g-force (g)	Disp (mm)	g-force (g)	Disp (mm)	g-force (g)	Disp (mm)	g-force (g)	Disp (mm)	g-force (g)	Disp (mm)	g-force (g)	Disp (mm)	g-force (g)	Disp (mm)	g-force (g)	Disp (mm)	g-force (g)	Disp (mm)	g-force (g)	Disp (mm)	g-force (g)	Disp (mm)	g-force (g)	Disp (mm)	g-force (g)	Disp (mm)	g-force (g)
0.01	1.28813	0.01	3.46433	0.01	4.09067	0.01	2.09504	0.01	1.53453	0.01	0.795337	0.01	0.347683	0.01	0.0335726	0.01	0.413514	0.01	0.302541	0.01	1.2223	0.01	1.13202	0.01	1.08688	0.01	1.44613	0.01	1.06431	0.01	1.2223
0.02	1.3107	0.02	3.23863	0.02	6.40042	0.02	2.32075	0.02	1.76024	0.02	0.974023	0.02	0.86305	0.02	0.144546	0.02	0.548939	0.02	0.436085	0.02	1.24299	0.02	1.26556	0.02	1.42356	0.02	1.40099	0.02	1.17716	0.02	1.44613
0.03	1.28813	0.03	3.46433	0.03	7.4556	0.03	2.65555	0.03	1.82607	0.03	1.15459	0.03	1.33327	0.03	0.325112	0.03	0.705054	0.03	0.436085	0.03	1.3107	0.03	1.44613	0.03	1.04173	0.03	1.5571	0.03	1.28813	0.03	1.87121
0.04	1.28813	0.04	3.35148	0.04	13.3522	0.04	2.56714	0.04	1.82607	0.04	1.19973	0.04	3.23863	0.04	0.526368	0.04	0.86305	0.04	0.594081	0.04	1.15459	0.04	1.49127	0.04	1.04173	0.04	1.49127	0.04	1.19973	0.04	1.84864
0.05	1.28813	0.05	3.19537	0.05	14.9209	0.05	2.90383	0.05	1.78281	0.05	1.44613	0.05	6.13145	0.05	0.639222	0.05	0.951452	0.05	0.57151	0.05	1.33327	0.05	1.4687	0.05	1.37842	0.05	1.51196	0.05	1.28813	0.05	2.70069
0.06	1.33327	0.06	3.15022	0.06	3.35148	0.06	3.17279	0.06	1.93892	0.06	1.53453	0.06	4.13582	0.06	0.974023	0.06	1.08688	0.06	0.727625	0.06	1.35585	0.06	1.66996	0.06	1.33327	0.06	1.66996	0.06	1.35585	0.06	2.74583
0.07	1.24299	0.07	3.28377	0.07	3.32891	0.07	3.41919	0.07	1.98407	0.07	1.89378	0.07	7.52144	0.07	1.5571	0.07	1.28813	0.07	0.951452	0.07	1.53453	0.07	1.76024	0.07	1.53453	0.07	1.53453	0.07	1.40099	0.07	3.19537
0.08	1.2223	0.08	3.0148	0.08	3.32891	0.08	3.57531	0.08	2.05178	0.08	2.18532	0.08	7.74714	0.08	1.87121	0.08	1.49127	0.08	0.908191	0.08	1.26556	0.08	1.8035	0.08	1.5571	0.08	1.35585	0.08	1.37842	0.08	3.71073
0.09	1.2223	0.09	3.19537	0.09	3.32891	0.09	3.62045	0.09	2.00664	0.09	2.47686	0.09	8.53148	0.09	2.38658	0.09	1.87121	0.09	1.15459	0.09	1.33327	0.09	1.82607	0.09	1.5571	0.09	1.69253	0.09	1.28813	0.09	4.4725
0.1	1.28813	0.1	3.50759	0.1	3.55274	0.1	4.15839	0.1	2.34332	0.1	3.23863	0.1	8.80045	0.1	3.08251	0.1	2.14018	0.1	1.40099	0.1	1.53453	0.1	1.91635	0.1	1.66996	0.1	1.69253	0.1	1.35585	0.1	4.96529
0.11	1.3107	0.11	3.23863	0.11	3.71073	0.11	4.00227	0.11	2.38658	0.11	3.37405	0.11	9.4061	0.11	3.50759	0.11	2.36401	0.11	1.4687	0.11	1.82607	0.11	2.11761	0.11	1.98407	0.11	1.64738	0.11	1.4687	0.11	5.75151
0.12	1.28813	0.12	3.35148	0.12	3.44176	0.12	4.56278	0.12	2.43172	0.12	3.84428	0.12	10.6155	0.12	4.04741	0.12	2.83611	0.12	1.60224	0.12	1.60224	0.12	2.34332	0.12	2.02921	0.12	1.53453	0.12	1.5571	0.12	6.02048
0.13	1.28813	0.13	3.12765	0.13	3.50759	0.13	4.58535	0.13	2.43172	0.13	4.09067	0.13	11.4243	0.13	4.62861	0.13	2.99223	0.13	1.64738	0.13	1.60224	0.13	2.32075	0.13	2.23046	0.13	1.57967	0.13	1.42356	0.13	6.7371
0.14	1.62481	0.14	3.30634	0.14	3.59788	0.14	4.71889	0.14	2.85868	0.14	4.67375	0.14	11.9171	0.14	5.4374	0.14	3.57531	0.14	2.09504	0.14	1.7151	0.14	2.54457	0.14	2.27561	0.14	1.51196	0.14	1.51196	0.14	7.38789
0.15	1.98407	0.15	3.88942	0.15	3.64302	0.15	4.83175	0.15	2.88126	0.15	5.21169	0.15	11.8494	0.15	5.79477	0.15	3.93456	0.15	2.18532	0.15	1.76024	0.15	2.58972	0.15	2.54457	0.15	1.49127	0.15	1.57967	0.15	8.05937
0.16	2.20789	0.16	4.60792	0.16	3.57531	0.16	5.39226	0.16	3.08251	0.16	5.54837	0.16	13.3297	0.16	6.40042	0.16	4.15839	0.16	2.47686	0.16	1.87121	0.16	2.67812	0.16	2.81354	0.16	1.66996	0.16	1.62481	0.16	8.66502
0.17	2.20789	0.17	4.94272	0.17	3.62045	0.17	5.5258	0.17	3.05994	0.17	5.86248	0.17	13.3297	0.17	7.00607	0.17	4.76404	0.17	2.67812	0.17	1.7151	0.17	2.74583	0.17	3.21606	0.17	1.62481	0.17	1.91635	0.17	9.53964
0.18	2.522	0.18	5.70637	0.18	3.53017	0.18	5.72894	0.18	3.41919	0.18	6.33271	0.18	15.7278	0.18	7.61172	0.18	5.41483	0.18	3.21606	0.18	1.91635	0.18	2.83611	0.18	3.35148	0.18	1.76024	0.18	1.73767	0.18	10.0324
0.19	2.7684	0.19	5.90762	0.19	3.50759	0.19	5.95276	0.19	3.57531	0.19	6.71453	0.19	15.5265	0.19	8.41862	0.19	5.93019	0.19	3.37405	0.19	2.02921	0.19	3.41919	0.19	3.2612	0.19	1.57967	0.19	1.84864	0.19	10.7058
0.2	3.03737	0.2	6.55841	0.2	3.68816	0.2	6.28945	0.2	3.68816	0.2	7.32018	0.2	16.7378	0.2	8.95656	0.2	6.55841	0.2	3.46433	0.2	2.20789	0.2	3.28377	0.2	3.66559	0.2	1.64738	0.2	2.11761	0.2	11.4017
0.21	3.21606	0.21	6.96093	0.21	4.29381	0.21	6.31202	0.21	4.24867	0.21	7.81298	0.21	18.7786	0.21	9.56221	0.21	6.9835	0.21	3.64302	0.21	2.25303	0.21	3.41919	0.21	3.82171	0.21	1.62481	0.21	2.11761	0.21	11.9397
0.22	3.21606	0.22	7.4556	0.22	5.41483	0.22	6.55841	0.22	4.65118	0.22	8.53148	0.22	18.1504	0.22	10.4594	0.22	7.7904	0.22	3.93456	0.22	2.56714	0.22	3.7333	0.22	4.15839	0.22	1.60224	0.22	2.09504	0.22	12.1635
0.23	3.48691	0.23	7.56658	0.23	5.72894	0.23	6.9835	0.23	4.87689	0.23	9.13713	0.23	19.2488	0.23	11.3114	0.23	8.53148	0.23	4.18096	0.23	2.65555	0.23	4.00227	0.23	4.31638	0.23	1.76024	0.23	2.40915	0.23	13.3071
0.24	3.82171	0.24	8.26251	0.24	6.60356	0.24	7.18475	0.24	5.01043	0.24	9.94403	0.24	20.2137	0.24	11.8042	0.24	9.06942	0.24	4.51764	0.24	2.85868	0.24	4.09067	0.24	4.60792	0.24	1.78281	0.24	2.25303	0.24	14.0463
0.25	4.00227	0.25	8.71016	0.25	6.8951	0.25	7.32018	0.25	5.54837	0.25	10.324	0.25	21.9385	0.25	12.5886	0.25	9.7409	0.25	5.05558	0.25	3.10508	0.25	4.38221	0.25	5.05558	0.25	1.69253	0.25	2.29818	0.25	14.6294
0.26	4.00227	0.26	9.22553	0.26	7.49886	0.26	7.76783	0.26	5.79477	0.26	10.9973	0.26	22.3881	0.26	13.3748	0.26	10.2356	0.26	5.5258	0.26	3.10508	0.26	4.92015	0.26	5.34712	0.26	1.84864	0.26	2.36401	0.26	15.2801
0.27	4.27124	0.27	9.83118	0.27	8.17223	0.27	8.32834	0.27	6.26688	0.27	11.7158	0.27	24.1599	0.27	14.1817	0.27	10.8638	0.27	6.2443	0.27	3.50759	0.27	5.10072	0.27	5.61608	0.27	2.00664	0.27	2.47686	0.27	15.9084
0.28	4.54021	0.28	10.1453	0.28	9.0017	0.28	8.37348	0.28	6.33271	0.28	12.4325	0.28	26.3116	0.28	15.1673	0.28	11.7158	0.28	6.46813	0.28	3.75587	0.28	5.4374	0.28	6.15402	0.28	1.87121	0.28	2.70069	0.28	16.7604
0.29	4.87689	0.29	10.4368	0.29	9.72021	0.29	8.82302	0.29	6.7371	0.29	12.8143	0.29	28.3524	0.29	15.8181	0.29	12.4099	0.29	7.20733	0.29	3.88942	0.29	5.57094	0.29	6.75967	0.29	1.78281	0.29	2.67812	0.29	17.3661
0.3	5.191	0.3	10.8845	0.3	10.2356	0.3	9.1597	0.3	7.34275	0.3	13.7999	0.3	27.2765	0.3	16.8262	0.3	13.1284	0.3	7.52144	0.3	4.2261	0.3	6.02048	0.3	7.2299	0.3	1.89378	0.3	2.58972	0.3	18.0601
0.31	5.191	0.31	11.3792	0.31	10.9296	0.31	9.42867	0.31	7.76783	0.31	14.383	0.31	28.6891	0.31	17.5448	0.31	13.7999	0.31	8.41862	0.31	4.56278	0.31	6.2443	0.31	7.38789	0.31	1.93892	0.31	3.17279	0.31	18.7335
0.32	5.50323	0.32	11.6707	0.32	11.7365	0.32	9.85375	0.32	8.12709	0.32	15.235	0.32	31.0872	0.32	18.4645	0.32	14.4732	0.32	8.80045	0.32	4.85432	0.32	6.64682	0.32	7.67943	0.32	1.82607	0.32	3.15022	0.32	19.3166
0.33	5.83991	0.33	12.2086	0.33	12.4325	0.33	10.0776	0.33	8.53148	0.33	15.8858	0.33	32.2985	0.33	19.2037	0.33	15.1447	0.33	9.53964	0.33	5.21169	0.33	7.18475	0.33	8.01611	0.33	2.07435	0.33	3.28377	0.33	20.1009
0.34	6.15402	0.34	12.8575	0.34	12.9704	0.34	10.3691	0.34	9.18039	0.34	16.6476	0.34	33.4421	0.34	20.1235	0.34	16.0645	0.34	10.0324	0.34	5.75151	0.34	7.49886	0.34	9.02427	0.34	2.00664	0.34	3.44176	0.34	20.7743
0.35	6.15402	0.35	13.1491	0.35	13.845	0.35	10.7509	0.35	9.83118	0.35	17.2532	0.35	35.0108	0.35	21.2219	0.35	16.4689	0.35	10.9071	0.35	6.26688	0.35	7.99354	0.35	9.20296	0.35	2.11761	0.35	3.82171	0.35	21.2671
0.36	6.55841	0.36	13.7547	0.36	14.3152	0.36	11.3566	0.36	10.4143	0.36	18.0601	0.36	36.2221	0.36	22.0288	0.36	17.052	0.36	11.5127	0.36	6.40042	0.36	8.41862	0.36	9.56221	0.36	2.05178	0.36	3.88942	0.36	22.3429
0.37	6.9835	0.37	14.2927	0.37	15.1222	0.37	11.7365	0.37	10.7735	0.37	19.0702	0.37	37.1418	0.37	22.9711	0.37	18.015	0.37	12.1635	0.37	6.80481	0.37	8.82302	0.37	10.2356	0.37	2.18532	0.37	4.18096	0.37	22.9937
0.38	7.29761	0.38	14.7422	0.38	15.393	0.38	11.9622	0.38	11.334	0.38	19.8094	0.38	39.7431	0.38	23.6878	0.38	18.9573	0.38	12.7691	0.38	7.61172	0.38	9.58478	0.38	10.6832	0.38	2.14018	0.38	4.31638	0.38	23.5994
0.39	7.29761	0.39	15.1899	0.39	16.1322	0.39	12.1635	0.39	12.1635	0.39	20.6163	0.39	41.1331	0.39	24.8765	0.39	19.6081	0.39	14.0463	0.39	8.17223	0.39	10.0324	0.39	11.3566	0.39	2.40915	0.39	4.78661	0.39	24.0019
0.4	7.702	0.4	15.8181	0.4	16.7604	0.4	12.6563	0.4	12.4325	0.4	21.1542	0.4	41.6259	0.4	25.6157	0.4	20.3022	0.4	14.5184	0.4	8.46377	0.4	10.3014	0.4	11.9171	0.4	2.34332	0.4	4.98786	0.4	24.8314
0.41	8.12709	0.41	16.245	0.41	17.2984	0.41	13.1284	0.41	13.0833	0.41	21.9837	0.41	42.4328	0.41	26.7593	0.41	21.1091	0.41	15.235	0.41	8.95656	0.41	10.7735	0.41	11.9848	0.41	2.29818	0.41	5.32454	0.41	25.3919
0.42	8.53148	0.42	16.625	0.42	17.746	0.42	13.5309	0.42	13.7547	0.42	22.9486	0.42	44.5865	0.42	27.679	0.42	22.2075	0.42	16.1322	0.42	10.0324	0.42	11.5353	0.42	13.0155	0.42	2.54457	0.42	5.41483	0.42	26.1104
0.43	9.0017	0.43	17.3868	0.43	18.4194	0.43	13.8225	0.43	14.2927	0.43	23.4639	0.43	46.4918	0.43	28.6891	0.43	22.9711	0.43	16.894	0.43	10.5045	0.43	11.7591	0.43	13.5309	0.43	2.38658	0.43	6.46813	0.43	26.8044
0.44	9.0017	0.44	17.9491	0.44	18.7109	0.44	14.2494	0.44	14.9435	0.44	24.5172	0.44	46.9169	0.44	29.8552	0.44	23.7103	0.44	17.7009	0.44	10.8638	0.44	12.455	0.44	14.3378	0.44	2.522	0.44	6.7371	0.44	27.0734
0.45	9.42867	0.45	18.3065	0.45	19.1811	0.45	14.541	0.45	15.5265	0.45	25.1906	0.45	50.1915	0.45	30.5719	0.45	24.4063	0.45	18.6206	0.45	11.603	0.45	12.7691	0.45	14.6519	0.45	2.522	0.45	6.69196	0.45	27.5681
0.46	9.94403	0.46	18.9347	0.46	19.7191	0.46	14.8532	0.46	16.4463	0.46	26.2439	0.46	49.4072	0.46	31.8057	0.46	25.6157	0.46	19.6965	0.46	11.9848	0.46	13.4406	0.46	15.504	0.46	2.65555	0.46	7.2299	0.46	28.1286
0.47	10.4368	0.47	19.294	0.47	20.3473	0.47	15.2124	0.47	17.2081	0.47	27.0508	0.47	51.5589	0.47	32.7236	0.47	26.3116	0.47	20.1912	0.47	12.9704	0.47	13.8676	0.47	16.1999	0.47	2.70069	0.47	7.83555	0.47	28.7323
0.48	10.4368	0.48	20.0783	0.48	20.6163	0.48	15.5491	0.48	17.8363	0.48	28.0157	0.48	52.68	0.48	33.6434	0.48	27.1411	0.48	21.1316	0.48	13.4181	0.48	14.6745	0.48	16.5573	0.48	2.67812	0.48	8.23994	0.48	29.2722
0.49	10.8187	0.49	20.257	0.49	21.378	0.49	16.0193	0.49	18.5981	0.49	28.5311	0.49	55.3922	0.49	34.3167	0.49	27.7919	0.49	21.9178	0.49	13.9579	0.49	14.9209	0.49	17.1855	0.49	2.74583	0.49	8.66502	0.49	29.9211
0.5	11.334	0.5	21.0432	0.5	21.9611	0.5	16.4012	0.5	19.3166	0.5	29.607	0.5	54.7885	0.5	35.5055	0.5	29.1819	0.5	23.1273	0.5	14.5184	0.5	15.662	0.5	18.1053	0.5	2.65555	0.5	9.06942	0.5	30.2352
0.51	11.8042	0.51	21.378	0.51	22.3655	0.51	16.7604	0.51	20.0106	0.51	30.4816	0.51	56.7389	0.51	36.5362	0.51	29.9662	0.51	23.8232	0.51	15.4588	0.51	16.1548	0.51	18.5981	0.51	3.0148	0.51	9.58478	0.51	30.6396
0.52	12.3648	0.52	21.7824	0.52	22.8132	0.52	16.9391	0.52	20.7291	0.52	31.4013	0.52	57.2317	0.52	37.298	0.52	30.7957	0.52	24.585	0.52	15.9535	0.52	17.1629	0.52	19.2263	0.52	3.12765	0.52	10.1227	0.52	31.2885
0.53	12.3648	0.53	22.5668	0.53	23.1047	0.53	17.4093	0.53	21.1768	0.53	32.1405	0.53	59.9666	0.53	38.308	0.53	31.5593	0.53	25.326	0.53	16.5798	0.53	17.6125	0.53	19.7868	0.53	3.15022	0.53	10.8187	0.53	31.6026
0.54	12.993	0.54	23.0596	0.54	23.8006	0.54	17.7234	0.54	22.0514	0.54	33.0152	0.54	60.4387	0.54	38.5318	0.54	32.4772	0.54	26.0878	0.54	17.3209	0.54	18.3291	0.54	20.6163	0.54	3.23863	0.54	10.9973	0.54	32.2985
0.55	13.4406	0.55	23.6878	0.55	22.7248	0.55	18.1504	0.55	22.3655	0.55	33.9575	0.55	60.8638	0.55	40.1456	0.55	32.9493	0.55	26.7593	0.55	17.9491	0.55	18.9122	0.55	21.4457	0.55	3.2612	0.55	11.6933	0.55	32.4772
0.56	13.9804	0.56	24.0245	0.56	23.5542	0.56	18.6432	0.56	23.2401	0.56	34.7644	0.56	62.2537	0.56	40.819	0.56	33.9575	0.56	27.7919	0.56	18.6432	0.56	19.6307	0.56	21.9385	0.56	3.59788	0.56	12.2312	0.56	33.0377
0.57	13.9804	0.57	24.743	0.57	23.8458	0.57	18.8896	0.57	24.0245	0.57	35.528	0.57	64.4732	0.57	41.6936	0.57	34.5406	0.57	28.5085	0.57	19.3617	0.57	20.684	0.57	22.5216	0.57	3.59788	0.57	13.1717	0.57	33.5982
0.58	14.6068	0.58	25.2132	0.58	24.474	0.58	19.405	0.58	24.8765	0.58	36.2672	0.58	66.2902	0.58	42.4102	0.58	35.4829	0.58	29.4283	0.58	20.1235	0.58	21.1316	0.58	23.4865	0.58	3.64302	0.58	13.4406	0.58	34.0703
0.59	15.1673	0.59	25.6157	0.59	25.0778	0.59	19.563	0.59	25.706	0.59	37.1644	0.59	68.0845	0.59	43.2623	0.59	36.1769	0.59	30.3932	0.59	20.7743	0.59	21.8501	0.59	24.1599	0.59	3.93456	0.59	14.2043	0.59	34.3619
0.6	15.6168	0.6	26.3793	0.6	25.4596	0.6	20.0558	0.6	26.6032	0.6	38.0842	0.6	68.3535	0.6	44.3382	0.6	37.029	0.6	31.0647	0.6	21.6037	0.6	22.7699	0.6	24.8765	0.6	4.09067	0.6	14.6519	0.6	34.8547
0.61	15.6168	0.61	26.558	0.61	26.0201	0.61	20.415	0.61	27.1862	0.61	39.0472	0.61	69.5197	0.61	45.1695	0.61	37.7475	0.61	32.0296	0.61	22.1417	0.61	23.1724	0.61	25.6157	0.61	4.13582	0.61	15.393	0.61	35.3475
0.62	16.2225	0.62	27.254	0.62	26.1781	0.62	20.8175	0.62	28.1511	0.62	40.0347	0.62	71.5811	0.62	45.8862	0.62	38.3964	0.62	32.6804	0.62	22.8357	0.62	23.7103	0.62	26.5355	0.62	4.4725	0.62	16.1773	0.62	35.7293
0.63	16.7153	0.63	27.7468	0.63	26.827	0.63	21.2219	0.63	28.8226	0.63	40.8867	0.63	74.6545	0.63	46.8059	0.63	39.0472	0.63	33.3067	0.63	23.5542	0.63	24.3837	0.63	27.6565	0.63	4.65118	0.63	16.625	0.63	36.2898
0.64	17.3435	0.64	28.2395	0.64	27.3424	0.64	21.4909	0.64	29.9436	0.64	41.6485	0.64	74.1373	0.64	47.4548	0.64	39.698	0.64	34.3167	0.64	24.0245	0.64	24.9894	0.64	28.2395	0.64	4.98786	0.64	17.1404	0.64	36.5136
0.65	17.8589	0.65	28.7117	0.65	27.6565	0.65	21.8727	0.65	30.5719	0.65	42.3877	0.65	74.4062	0.65	48.4423	0.65	40.3488	0.65	34.8772	0.65	24.8991	0.65	25.8188	0.65	28.8452	0.65	4.96529	0.65	17.6576	0.65	37.2528
0.66	17.8589	0.66	29.1367	0.66	28.1718	0.66	22.0288	0.66	31.6252	0.66	43.4861	0.66	75.9091	0.66	49.4956	0.66	41.2667	0.66	35.5713	0.66	25.6608	0.66	26.3568	0.66	30.0791	0.66	5.4374	0.66	18.0601	0.66	37.456
0.67	18.4194	0.67	29.7875	0.67	28.5988	0.67	22.5668	0.67	32.4321	0.67	44.5413	0.67	77.3893	0.67	50.0787	0.67	41.9175	0.67	36.1544	0.67	26.5355	0.67	26.8721	0.67	30.9311	0.67	5.57094	0.67	18.8219	0.67	37.8585
0.68	19.025	0.68	30.1468	0.68	28.8226	0.68	22.9937	0.68	33.8446	0.68	45.0792	0.68	79.4301	0.68	51.0436	0.68	42.478	0.68	36.8955	0.68	26.985	0.68	27.7693	0.68	31.849	0.68	5.99791	0.68	19.3617	0.68	38.3306
0.69	19.563	0.69	30.5267	0.69	29.2045	0.69	23.3511	0.69	34.7644	0.69	45.7959	0.69	77.6357	0.69	52.0066	0.69	43.3752	0.69	37.9036	0.69	27.6565	0.69	28.5537	0.69	32.8816	0.69	6.22173	0.69	19.7191	0.69	38.5544
0.7	19.563	0.7	30.9085	0.7	29.9888	0.7	23.5317	0.7	35.528	0.7	46.8511	0.7	81.0439	0.7	52.8586	0.7	44.1595	0.7	38.6879	0.7	28.3975	0.7	29.6747	0.7	33.4873	0.7	6.44556	0.7	20.1235	0.7	38.8234
0.71	20.0106	0.71	31.5142	0.71	30.1468	0.71	23.7781	0.71	36.7149	0.71	47.7031	0.71	81.6044	0.71	53.5772	0.71	45.1902	0.71	39.4967	0.71	29.1593	0.71	29.6972	0.71	34.4503	0.71	7.05121	0.71	20.8852	0.71	39.5174
0.72	20.4827	0.72	32.2534	0.72	30.6621	0.72	24.2257	0.72	37.5011	0.72	48.352	0.72	82.8609	0.72	54.6305	0.72	45.73	0.72	40.2359	0.72	30.0339	0.72	30.6621	0.72	35.0559	0.72	7.16406	0.72	21.378	0.72	39.9444
0.73	21.0432	0.73	32.2985	0.73	30.886	0.73	24.4947	0.73	38.5093	0.73	49.2041	0.73	82.6577	0.73	55.0574	0.73	46.4467	0.73	40.9526	0.73	30.7506	0.73	31.6026	0.73	36.4233	0.73	7.54401	0.73	21.6921	0.73	40.1231
0.74	21.0432	0.74	32.9719	0.74	31.2678	0.74	24.8539	0.74	39.2052	0.74	50.1464	0.74	85.2816	0.74	56.0656	0.74	47.4774	0.74	41.8497	0.74	31.3336	0.74	32.2534	0.74	37.2096	0.74	8.01611	0.74	22.1417	0.74	40.6178
0.75	21.5812	0.75	33.2409	0.75	31.6252	0.75	25.1229	0.75	40.0347	0.75	51.1997	0.75	86.5155	0.75	56.7615	0.75	48.3972	0.75	42.4554	0.75	32.2082	0.75	32.7462	0.75	38.2177	0.75	8.4412	0.75	22.8583	0.75	41.0654
0.76	22.1191	0.76	33.8898	0.76	31.9844	0.76	25.437	0.76	40.9526	0.76	51.984	0.76	86.1111	0.76	57.5233	0.76	48.7564	0.76	43.2849	0.76	33.1731	0.76	33.4873	0.76	38.9137	0.76	8.86816	0.76	23.2853	0.76	41.2215
0.77	22.657	0.77	34.2265	0.77	32.4546	0.77	25.8188	0.77	41.7162	0.77	53.0392	0.77	87.3224	0.77	58.1289	0.77	49.4956	0.77	44.0034	0.77	33.8014	0.77	34.6534	0.77	40.3036	0.77	9.06942	0.77	23.3511	0.77	41.6033
0.78	23.1724	0.78	34.5406	0.78	32.6804	0.78	25.6834	0.78	42.4328	0.78	53.8236	0.78	87.0083	0.78	58.7797	0.78	50.3928	0.78	44.7651	0.78	34.6308	0.78	35.3023	0.78	40.9751	0.78	9.67507	0.78	24.0922	0.78	42.0529
0.79	23.1724	0.79	35.1236	0.79	33.2409	0.79	26.1988	0.79	43.3977	0.79	54.7659	0.79	87.9957	0.79	59.7653	0.79	50.7069	0.79	45.572	0.79	35.3926	0.79	36.0208	0.79	42.0077	0.79	9.94403	0.79	24.6527	0.79	42.3651
0.8	23.7555	0.8	35.6164	0.8	32.9926	0.8	26.4677	0.8	44.2046	0.8	55.4148	0.8	89.4516	0.8	60.5948	0.8	51.6944	0.8	45.999	0.8	36.1995	0.8	36.7375	0.8	42.9482	0.8	10.5929	0.8	24.8765	0.8	42.9933
0.81	24.2257	0.81	35.8196	0.81	33.6659	0.81	26.827	0.81	45.0792	0.81	56.3346	0.81	90.1701	0.81	61.3359	0.81	52.2097	0.81	46.8059	0.81	37.0741	0.81	37.5444	0.81	43.9131	0.81	10.7284	0.81	25.437	0.81	43.0836
0.82	24.7636	0.82	36.3124	0.82	33.9575	0.82	27.1637	0.82	46.4241	0.82	57.1189	0.82	90.9544	0.82	61.9848	0.82	53.0166	0.82	47.1426	0.82	37.7701	0.82	38.4867	0.82	45.0341	0.82	11.3566	0.82	26.2891	0.82	43.4429
0.83	24.7636	0.83	36.76	0.83	34.4503	0.83	27.3198	0.83	47.389	0.83	58.3076	0.83	91.8064	0.83	62.4776	0.83	53.7107	0.83	47.8592	0.83	38.577	0.83	39.2485	0.83	45.7733	0.83	11.8268	0.83	26.5355	0.83	43.5764
0.84	25.326	0.84	37.298	0.84	34.1587	0.84	27.7242	0.84	48.2862	0.84	59.092	0.84	92.7939	0.84	63.6005	0.84	54.3163	0.84	48.5984	0.84	39.0021	0.84	40.0121	0.84	46.9846	0.84	12.1635	0.84	26.7386	0.84	43.8679
0.85	25.864	0.85	37.4334	0.85	35.1011	0.85	27.9029	0.85	49.1589	0.85	59.9666	0.85	93.6234	0.85	63.9127	0.85	55.1233	0.85	49.1815	0.85	39.8992	0.85	40.819	0.85	47.9269	0.85	12.6337	0.85	27.1185	0.85	44.2046
0.86	26.4471	0.86	37.9036	0.86	34.7644	0.86	28.3298	0.86	50.1012	0.86	60.7528	0.86	94.6316	0.86	64.9002	0.86	55.6631	0.86	49.6762	0.86	40.7062	0.86	41.3569	0.86	48.8015	0.86	13.1717	0.86	27.9254	0.86	44.9213
0.87	27.0282	0.87	38.5995	0.87	35.4152	0.87	28.5085	0.87	50.7069	0.87	61.6707	0.87	94.9231	0.87	65.4832	0.87	56.4248	0.87	50.1238	0.87	41.2892	0.87	41.9852	0.87	49.9677	0.87	13.8225	0.87	28.1944	0.87	45.0115
0.88	27.0282	0.88	38.8911	0.88	35.4152	0.88	28.8452	0.88	51.7828	0.88	62.5679	0.88	96.2021	0.88	66.0438	0.88	56.8499	0.88	51.132	0.88	41.8497	0.88	42.9256	0.88	50.7972	0.88	14.0011	0.88	28.5537	0.88	45.1018
0.89	27.5004	0.89	39.2485	0.89	35.8628	0.89	29.069	0.89	52.4336	0.89	63.0607	0.89	96.3357	0.89	67.0293	0.89	57.4556	0.89	51.5589	0.89	42.6134	0.89	43.3977	0.89	52.0743	0.89	14.7648	0.89	28.8678	0.89	45.4818
0.9	27.9706	0.9	39.8315	0.9	35.9757	0.9	29.2947	0.9	53.3533	0.9	64.0707	0.9	96.4936	0.9	67.5899	0.9	58.3302	0.9	52.0517	0.9	43.3526	0.9	44.0692	0.9	52.9489	0.9	15.4588	0.9	29.338	0.9	45.8184
0.91	28.4427	0.91	39.8315	0.91	36.4233	0.91	29.3154	0.91	53.9364	0.91	64.6989	0.91	96.4485	0.91	68.1729	0.91	58.9133	0.91	52.7025	0.91	43.9808	0.91	44.6974	0.91	53.9797	0.91	15.8181	0.91	29.9436	0.91	46.2228
0.92	28.4427	0.92	40.7739	0.92	36.5588	0.92	29.6521	0.92	54.8769	0.92	65.6168	0.92	96.9187	0.92	68.5322	0.92	59.3402	0.92	53.2856	0.92	44.3607	0.92	45.2805	0.92	54.8317	0.92	16.4914	0.92	30.19	0.92	46.2905
0.93	28.9129	0.93	40.9526	0.93	36.9613	0.93	29.9662	0.93	55.5051	0.93	66.3127	0.93	97.3231	0.93	69.4971	0.93	60.2355	0.93	54.2054	0.93	45.1018	0.93	46.0216	0.93	55.932	0.93	16.8056	0.93	30.3932	0.93	46.5369
0.94	29.338	0.94	41.2215	0.94	37.4108	0.94	30.19	0.94	56.2236	0.94	67.3209	0.94	97.8611	0.94	69.9673	0.94	60.8638	0.94	54.6305	0.94	45.841	0.94	46.5595	0.94	56.8725	0.94	17.4996	0.94	30.8408	0.94	47.0297
0.95	29.8327	0.95	41.6485	0.95	37.5011	0.95	30.7073	0.95	57.322	0.95	68.0845	0.95	98.4216	0.95	70.573	0.95	61.4468	0.95	55.3038	0.95	46.4692	0.95	47.0523	0.95	57.9051	0.95	18.015	0.95	31.1324	0.95	47.1426
0.96	29.8327	0.96	42.1187	0.96	37.7926	0.96	30.7506	0.96	57.9051	0.96	69.1153	0.96	99.0931	0.96	71.156	0.96	62.0751	0.96	56.0656	0.96	47.0297	0.96	47.5902	0.96	59.0035	0.96	18.5303	0.96	31.8057	0.96	47.4341
0.97	30.459	0.97	42.7244	0.97	38.0165	0.97	30.9763	0.97	58.6669	0.97	69.5422	0.97	99.4072	0.97	71.7843	0.97	62.4776	0.97	56.47	0.97	47.6128	0.97	48.6436	0.97	60.5045	0.97	19.2263	0.97	32.007	0.97	47.6805
0.98	30.7731	0.98	42.478	0.98	38.4867	0.98	31.2227	0.98	59.3835	0.98	70.2814	0.98	99.9451	0.98	72.4106	0.98	62.882	0.98	57.164	0.98	48.1056	0.98	49.2718	0.98	61.3359	0.98	19.7191	0.98	32.0521	0.98	47.7915
0.99	31.2678	0.99	43.5313	0.99	38.5093	0.99	31.4916	0.99	59.9666	0.99	71.3573	0.99	99.789	0.99	72.8601	0.99	63.5328	0.99	57.5684	0.99	48.9351	0.99	49.9	0.99	62.4776	0.99	20.3924	0.99	32.5901	0.99	48.1733
1	31.8057	1	43.8679	1	38.7105	1	31.7606	1	61.1102	1	72.2093	1	100.462	1	73.4206	1	64.2494	1	58.443	1	49.5407	1	50.6843	1	63.5553	1	20.8852	1	32.8139	1	48.1733
1.01	31.8057	1.01	43.9357	1.01	39.3613	1.01	32.1857	1.01	61.8287	1.01	72.5912	1.01	100.955	1.01	73.8457	1.01	64.5183	1.01	58.8456	1.01	50.1012	1.01	51.1546	1.01	64.6086	1.01	21.5812	1.01	33.0829	1.01	48.6661
1.02	32.1631	1.02	44.2272	1.02	39.3839	1.02	32.4772	1.02	63.1058	1.02	73.5768	1.02	101.202	1.02	74.5191	1.02	65.1014	1.02	59.2274	1.02	50.5508	1.02	51.6267	1.02	65.8199	1.02	22.074	1.02	33.2841	1.02	48.8467
1.03	32.6126	1.03	44.5639	1.03	39.7883	1.03	32.6126	1.03	63.892	1.03	74.2501	1.03	101.627	1.03	74.9235	1.03	65.8425	1.03	60.1246	1.03	51.3803	1.03	52.2323	1.03	66.6268	1.03	22.6119	1.03	33.7788	1.03	49.0254
1.04	33.1957	1.04	44.9438	1.04	39.8541	1.04	33.1957	1.04	64.4958	1.04	75.326	1.04	101.875	1.04	75.595	1.04	66.1999	1.04	60.4387	1.04	51.9182	1.04	52.68	1.04	67.5899	1.04	23.0596	1.04	34.0929	1.04	49.2041
1.05	33.1957	1.05	45.1902	1.05	40.1908	1.05	33.4195	1.05	65.3478	1.05	75.8639	1.05	101.896	1.05	75.9542	1.05	66.6043	1.05	61.0443	1.05	52.4561	1.05	53.2179	1.05	68.756	1.05	23.8232	1.05	34.249	1.05	49.5633
1.06	33.5982	1.06	45.4818	1.06	40.4598	1.06	33.4421	1.06	65.8651	1.06	76.1329	1.06	101.918	1.06	76.6276	1.06	66.9409	1.06	61.4694	1.06	52.9715	1.06	53.4192	1.06	69.7886	1.06	24.2934	1.06	34.676	1.06	49.7646
1.07	34.0929	1.07	45.8184	1.07	40.7062	1.07	33.9801	1.07	66.8958	1.07	76.985	1.07	102.21	1.07	76.9191	1.07	67.4563	1.07	62.1653	1.07	53.801	1.07	54.0925	1.07	70.7742	1.07	24.743	1.07	35.1462	1.07	49.8774
1.08	34.5631	1.08	46.0423	1.08	40.819	1.08	34.1362	1.08	67.4337	1.08	77.568	1.08	102.3	1.08	77.3216	1.08	67.8156	1.08	62.613	1.08	54.2279	1.08	54.5627	1.08	71.8501	1.08	25.3693	1.08	35.3023	1.08	50.1464
1.09	34.5631	1.09	46.2003	1.09	40.9977	1.09	34.4051	1.09	68.2406	1.09	78.4427	1.09	102.951	1.09	78.0401	1.09	68.2406	1.09	62.7917	1.09	54.811	1.09	55.3922	1.09	72.9053	1.09	25.6608	1.09	35.6164	1.09	50.4605
1.1	35.0334	1.1	46.5369	1.1	41.2667	1.1	34.6967	1.1	69.1153	1.1	79.116	1.1	103.107	1.1	78.6232	1.1	68.756	1.1	63.6889	1.1	55.6838	1.1	56.47	1.1	73.6896	1.1	26.0427	1.1	35.9983	1.1	50.6843
1.11	35.4829	1.11	47.12	1.11	41.2008	1.11	34.8547	1.11	70.2589	1.11	79.6991	1.11	102.546	1.11	79.0032	1.11	69.3165	1.11	64.161	1.11	56.2236	1.11	56.9628	1.11	74.8106	1.11	26.7819	1.11	36.3124	1.11	50.9984
1.12	35.9757	1.12	47.1426	1.12	41.4905	1.12	35.0785	1.12	70.7968	1.12	80.2822	1.12	102.413	1.12	79.2721	1.12	69.7209	1.12	64.4958	1.12	56.7164	1.12	57.702	1.12	75.5724	1.12	26.9624	1.12	36.5588	1.12	50.9307
1.13	36.4911	1.13	47.5902	1.13	41.6485	1.13	35.4829	1.13	71.2012	1.13	81.2452	1.13	102.592	1.13	80.0565	1.13	70.146	1.13	64.9227	1.13	57.1415	1.13	58.1966	1.13	76.605	1.13	27.3649	1.13	36.4685	1.13	51.3577
1.14	36.4911	1.14	48.1282	1.14	41.8723	1.14	35.528	1.14	71.8727	1.14	81.8283	1.14	102.973	1.14	80.4157	1.14	70.5504	1.14	65.282	1.14	58.1741	1.14	58.8907	1.14	77.3893	1.14	27.837	1.14	36.8729	1.14	51.2448
1.15	36.918	1.15	48.1508	1.15	42.209	1.15	35.639	1.15	72.4783	1.15	82.5693	1.15	102.479	1.15	80.8653	1.15	71.2012	1.15	65.9535	1.15	58.5314	1.15	59.1597	1.15	78.264	1.15	28.5762	1.15	37.1193	1.15	51.8053
1.16	37.3657	1.16	48.5984	1.16	42.5457	1.16	36.0885	1.16	73.1291	1.16	83.175	1.16	102.546	1.16	81.2452	1.16	71.5811	1.16	66.2224	1.16	59.0713	1.16	60.1471	1.16	79.4076	1.16	28.9129	1.16	37.3431	1.16	52.0743
1.17	37.8133	1.17	49.0479	1.17	42.5005	1.17	36.4008	1.17	73.5109	1.17	84.0477	1.17	102.435	1.17	81.9186	1.17	71.7617	1.17	66.5591	1.17	59.6092	1.17	60.4161	1.17	80.3706	1.17	29.5637	1.17	37.7475	1.17	51.9633
1.18	37.8133	1.18	49.5633	1.18	42.6134	1.18	36.2672	1.18	74.0263	1.18	84.9224	1.18	102.3	1.18	82.2778	1.18	72.1868	1.18	67.0745	1.18	60.213	1.18	61.1327	1.18	81.2678	1.18	30.19	1.18	38.1274	1.18	52.2097
1.19	38.1952	1.19	49.5633	1.19	43.0836	1.19	36.4685	1.19	74.9235	1.19	85.5731	1.19	101.649	1.19	82.7255	1.19	72.7247	1.19	67.5466	1.19	60.7735	1.19	61.8738	1.19	82.165	1.19	30.5042	1.19	38.3964	1.19	52.5013
1.2	38.5995	1.2	49.8323	1.2	42.8372	1.2	36.6697	1.2	75.4163	1.2	85.8421	1.2	101.358	1.2	82.8383	1.2	73.2852	1.2	67.9491	1.2	61.0218	1.2	62.2312	1.2	83.5324	1.2	31.1324	1.2	38.5995	1.2	52.7025
1.21	38.8911	1.21	50.2141	1.21	43.3074	1.21	36.9613	1.21	76.1329	1.21	86.5155	1.21	101.425	1.21	83.4872	1.21	73.6445	1.21	68.4419	1.21	61.4694	1.21	63.1735	1.21	84.2509	1.21	31.2885	1.21	38.8234	1.21	52.9715
1.22	39.3613	1.22	50.4154	1.22	43.4429	1.22	37.0516	1.22	76.985	1.22	86.6264	1.22	101.089	1.22	83.8916	1.22	73.9812	1.22	69.0024	1.22	62.2312	1.22	63.9353	1.22	85.1687	1.22	31.8716	1.22	39.0021	1.22	53.0166
1.23	39.3613	1.23	50.5715	1.23	43.6215	1.23	37.4785	1.23	77.4345	1.23	87.3901	1.23	100.887	1.23	84.1832	1.23	74.7655	1.23	69.2733	1.23	62.5227	1.23	64.4074	1.23	85.955	1.23	32.4114	1.23	39.3839	1.23	53.3759
1.24	39.7657	1.24	50.7295	1.24	43.757	1.24	37.5218	1.24	78.1737	1.24	88.0164	1.24	101.156	1.24	84.565	1.24	75.1022	1.24	69.8996	1.24	63.0832	1.24	65.0563	1.24	86.918	1.24	32.6352	1.24	39.6077	1.24	53.6674
1.25	40.0779	1.25	50.9082	1.25	44.0918	1.25	37.3431	1.25	78.689	1.25	88.5337	1.25	100.462	1.25	85.0126	1.25	75.4163	1.25	69.9447	1.25	63.6437	1.25	65.9535	1.25	88.0164	1.25	33.4421	1.25	40.0779	1.25	53.7784
1.26	40.3488	1.26	51.2223	1.26	44.2272	1.26	38.039	1.26	79.7875	1.26	88.8478	1.26	100.171	1.26	85.3493	1.26	75.5724	1.26	70.6181	1.26	64.0933	1.26	66.1566	1.26	88.5563	1.26	34.0252	1.26	40.2811	1.26	53.959
1.27	40.3488	1.27	51.5138	1.27	44.3175	1.27	37.7926	1.27	80.079	1.27	89.429	1.27	99.6761	1.27	85.686	1.27	76.2458	1.27	70.998	1.27	64.4732	1.27	66.9184	1.27	89.3857	1.27	34.4503	1.27	40.1682	1.27	54.1828
1.28	40.7062	1.28	51.9408	1.28	44.5413	1.28	38.1952	1.28	80.775	1.28	90.1024	1.28	99.6987	1.28	86.1111	1.28	76.6934	1.28	71.3799	1.28	65.1014	1.28	67.524	1.28	90.1926	1.28	34.8321	1.28	40.3695	1.28	54.0925
1.29	41.0654	1.29	51.984	1.29	44.8328	1.29	38.1726	1.29	80.9311	1.29	90.3487	1.29	99.7438	1.29	86.6716	1.29	76.7837	1.29	71.6714	1.29	65.6168	1.29	68.2181	1.29	91.1124	1.29	35.1688	1.29	40.8867	1.29	54.4518
1.3	41.4472	1.3	52.2097	1.3	45.2579	1.3	38.5318	1.3	81.8057	1.3	90.7983	1.3	99.362	1.3	86.5813	1.3	77.3668	1.3	72.0532	1.3	66.134	1.3	68.9366	1.3	91.8967	1.3	35.6842	1.3	41.0654	1.3	54.3389
1.31	41.4472	1.31	52.4336	1.31	45.2579	1.31	38.4641	1.31	82.2101	1.31	91.5826	1.31	99.4974	1.31	87.1211	1.31	77.8821	1.31	72.7699	1.31	66.403	1.31	69.4519	1.31	92.95	1.31	36.1769	1.31	40.9526	1.31	54.5402
1.32	41.8046	1.32	52.5238	1.32	45.5043	1.32	39.1601	1.32	82.5693	1.32	91.829	1.32	99.362	1.32	87.2772	1.32	78.106	1.32	72.7247	1.32	66.7378	1.32	69.7435	1.32	94.1388	1.32	36.5813	1.32	41.2008	1.32	54.7885
1.33	42.209	1.33	52.8361	1.33	45.7507	1.33	39.2485	1.33	83.1299	1.33	92.0303	1.33	99.362	1.33	87.9506	1.33	78.0834	1.33	73.0614	1.33	67.2983	1.33	70.2363	1.33	94.8554	1.33	37.1193	1.33	41.5582	1.33	55.08
1.34	42.5457	1.34	52.9489	1.34	45.73	1.34	39.4967	1.34	83.3537	1.34	92.367	1.34	98.9144	1.34	88.3305	1.34	78.9806	1.34	73.2627	1.34	67.6801	1.34	71.1786	1.34	95.7074	1.34	37.5669	1.34	41.6936	1.34	55.2361
1.35	43.061	1.35	53.1276	1.35	46.4692	1.35	39.6077	1.35	84.4296	1.35	92.6811	1.35	97.9269	1.35	88.5111	1.35	79.4076	1.35	74.0037	1.35	68.0168	1.35	71.8501	1.35	96.5595	1.35	37.9488	1.35	41.8949	1.35	55.3715
1.36	43.061	1.36	53.3533	1.36	46.1326	1.36	39.5174	1.36	84.7662	1.36	93.1061	1.36	97.1651	1.36	88.8026	1.36	79.496	1.36	74.3404	1.36	68.4419	1.36	72.2545	1.36	97.6147	1.36	38.5995	1.36	41.9852	1.36	55.7515
1.37	43.4429	1.37	53.801	1.37	46.3112	1.37	39.7657	1.37	84.8772	1.37	93.4654	1.37	96.4259	1.37	89.3857	1.37	80.079	1.37	74.363	1.37	68.6902	1.37	73.0388	1.37	98.5551	1.37	38.4641	1.37	42.2993	1.37	56.1107
1.38	43.9131	1.38	53.7333	1.38	46.4241	1.38	40.1456	1.38	85.7086	1.38	93.6685	1.38	95.1921	1.38	89.8108	1.38	80.1016	1.38	74.9235	1.38	69.2281	1.38	73.9134	1.38	99.2736	1.38	39.0246	1.38	42.4102	1.38	56.1333
1.39	44.2723	1.39	53.8687	1.39	46.8736	1.39	40.1456	1.39	86.3349	1.39	94.071	1.39	94.9908	1.39	90.0121	1.39	80.3931	1.39	75.3711	1.39	69.6306	1.39	74.5642	1.39	100.372	1.39	39.698	1.39	42.6134	1.39	56.312
1.4	44.2723	1.4	53.9364	1.4	46.9169	1.4	40.55	1.4	87.2547	1.4	94.3852	1.4	95.2823	1.4	90.2603	1.4	80.6395	1.4	75.9091	1.4	69.9222	1.4	75.0345	1.4	101.292	1.4	40.1005	1.4	43.0159	1.4	56.7615
1.41	44.6523	1.41	54.5195	1.41	47.1633	1.41	40.6178	1.41	87.77	1.41	94.7896	1.41	95.0811	1.41	90.6629	1.41	81.0665	1.41	76.2683	1.41	70.3266	1.41	75.3486	1.41	101.807	1.41	40.6178	1.41	43.4203	1.41	56.7615
1.42	45.0792	1.42	54.6305	1.42	47.2536	1.42	40.7287	1.42	88.466	1.42	95.1695	1.42	94.609	1.42	90.8641	1.42	81.4483	1.42	76.1555	1.42	70.5955	1.42	75.9542	1.42	102.838	1.42	40.7964	1.42	43.4654	1.42	56.6712
1.43	45.3934	1.43	54.811	1.43	47.658	1.43	40.9977	1.43	88.8252	1.43	95.5965	1.43	93.8698	1.43	91.0447	1.43	81.7831	1.43	76.5373	1.43	70.7517	1.43	76.3135	1.43	103.534	1.43	41.1557	1.43	43.4429	1.43	56.8499
1.44	45.7075	1.44	54.9671	1.44	47.8592	1.44	41.0203	1.44	89.3632	1.44	95.7977	1.44	93.4654	1.44	91.4698	1.44	81.8283	1.44	76.7837	1.44	71.3122	1.44	76.6708	1.44	104.542	1.44	41.6259	1.44	43.757	1.44	57.0531
1.45	45.7075	1.45	55.191	1.45	47.7031	1.45	41.3344	1.45	89.7882	1.45	96.1118	1.45	93.5783	1.45	91.6278	1.45	82.4565	1.45	77.4796	1.45	71.6037	1.45	77.0978	1.45	105.125	1.45	41.8497	1.45	43.9131	1.45	57.591
1.46	45.9764	1.46	55.3038	1.46	47.7257	1.46	41.1557	1.46	90.3713	1.46	96.4711	1.46	92.9049	1.46	92.2334	1.46	82.3229	1.46	77.7919	1.46	72.3448	1.46	77.9724	1.46	105.955	1.46	42.1864	1.46	43.9131	1.46	57.5007
1.47	46.2905	1.47	55.774	1.47	47.8818	1.47	41.5808	1.47	91.2459	1.47	97.12	1.47	92.5908	1.47	92.6134	1.47	82.3229	1.47	78.4652	1.47	72.3448	1.47	78.3975	1.47	106.919	1.47	42.478	1.47	44.0692	1.47	57.4556
1.48	46.5821	1.48	55.6405	1.48	48.3746	1.48	41.6936	1.48	91.829	1.48	97.2554	1.48	92.1883	1.48	92.7262	1.48	83.7129	1.48	78.6006	1.48	72.5686	1.48	79.0709	1.48	107.457	1.48	42.7469	1.48	44.3382	1.48	57.9709
1.49	46.5821	1.49	56.201	1.49	48.1282	1.49	41.8046	1.49	91.9851	1.49	97.7256	1.49	91.3814	1.49	93.0177	1.49	83.5098	1.49	78.847	1.49	73.1968	1.49	79.496	1.49	108.488	1.49	43.1739	1.49	44.5865	1.49	57.9051
1.5	46.962	1.5	56.0656	1.5	48.6661	1.5	42.1639	1.5	93.0403	1.5	97.8836	1.5	90.55	1.5	93.2867	1.5	84.296	1.5	79.116	1.5	73.2852	1.5	80.2596	1.5	108.893	1.5	43.3977	1.5	44.72	1.5	58.0161
1.51	47.2536	1.51	56.1107	1.51	48.7564	1.51	42.0961	1.51	93.5557	1.51	98.0849	1.51	89.3406	1.51	93.646	1.51	84.5198	1.51	79.654	1.51	73.7348	1.51	80.9311	1.51	109.543	1.51	43.9131	1.51	45.0341	1.51	58.0612
1.52	47.5902	1.52	56.4474	1.52	48.8015	1.52	42.3651	1.52	94.34	1.52	98.7131	1.52	89.2729	1.52	93.9375	1.52	84.8998	1.52	79.8778	1.52	74.1373	1.52	81.2903	1.52	110.147	1.52	44.1595	1.52	45.1695	1.52	58.285
1.53	47.5902	1.53	56.4474	1.53	48.8467	1.53	42.3425	1.53	94.9908	1.53	99.0046	1.53	87.6591	1.53	94.229	1.53	85.5054	1.53	79.9681	1.53	74.4965	1.53	82.0314	1.53	110.642	1.53	44.7651	1.53	45.2579	1.53	58.5089
1.54	47.9044	1.54	56.6938	1.54	49.1157	1.54	42.3651	1.54	95.7074	1.54	99.3846	1.54	85.7293	1.54	94.3626	1.54	85.5731	1.54	80.4157	1.54	75.0345	1.54	82.5693	1.54	111.336	1.54	45.1018	1.54	45.5269	1.54	58.5314
1.55	48.1282	1.55	56.9402	1.55	49.2266	1.55	42.7921	1.55	96.0215	1.55	99.7438	1.55	84.3167	1.55	94.8328	1.55	85.8421	1.55	80.5286	1.55	75.0345	1.55	83.017	1.55	112.323	1.55	45.2579	1.55	45.9087	1.55	58.8004
1.56	48.5326	1.56	57.1189	1.56	49.4298	1.56	42.7018	1.56	96.6272	1.56	99.789	1.56	83.444	1.56	94.9457	1.56	86.0885	1.56	80.4383	1.56	75.2583	1.56	83.2634	1.56	112.726	1.56	45.7075	1.56	45.9764	1.56	59.0487
1.57	48.9351	1.57	57.1415	1.57	49.5407	1.57	43.0159	1.57	97.0748	1.57	100.035	1.57	82.9493	1.57	95.3049	1.57	86.3349	1.57	80.7073	1.57	75.5066	1.57	84.1606	1.57	113.241	1.57	46.11	1.57	46.11	1.57	59.2951
1.58	48.9351	1.58	57.5233	1.58	49.9	1.58	43.3752	1.58	97.7934	1.58	100.103	1.58	82.3888	1.58	95.5062	1.58	86.6716	1.58	80.8878	1.58	76.2458	1.58	84.2734	1.58	113.623	1.58	46.5369	1.58	46.2905	1.58	58.8907
1.59	49.2041	1.59	57.702	1.59	49.6536	1.59	43.2623	1.59	98.399	1.59	100.44	1.59	82.2552	1.59	94.878	1.59	86.9631	1.59	80.8427	1.59	76.4696	1.59	84.9901	1.59	114.364	1.59	46.7156	1.59	46.6479	1.59	58.9584
1.6	49.4298	1.6	57.6361	1.6	49.6762	1.6	43.4203	1.6	98.8918	1.6	100.686	1.6	81.8508	1.6	94.3174	1.6	87.0308	1.6	81.2452	1.6	76.5599	1.6	85.5957	1.6	114.789	1.6	46.9395	1.6	46.8285	1.6	58.9133
1.61	49.7871	1.61	57.86	1.61	49.9	1.61	43.2397	1.61	99.3394	1.61	100.978	1.61	81.8734	1.61	94.34	1.61	87.5913	1.61	81.5593	1.61	76.7386	1.61	85.9775	1.61	115.036	1.61	47.5	1.61	46.7833	1.61	59.0261
1.62	49.7871	1.62	58.1064	1.62	50.0787	1.62	43.6441	1.62	99.52	1.62	101.134	1.62	81.6044	1.62	94.2065	1.62	87.5913	1.62	81.7399	1.62	77.1204	1.62	86.3349	1.62	115.551	1.62	47.7689	1.62	47.0523	1.62	58.9358
1.63	49.9226	1.63	58.0161	1.63	50.0561	1.63	43.5538	1.63	100.259	1.63	101.785	1.63	80.5963	1.63	93.2416	1.63	87.5688	1.63	81.7606	1.63	77.3668	1.63	86.6264	1.63	116.157	1.63	48.1056	1.63	47.5	1.63	59.1371
1.64	50.2592	1.64	58.2192	1.64	50.3025	1.64	43.9808	1.64	100.775	1.64	102.144	1.64	79.8101	1.64	93.3544	1.64	87.928	1.64	81.7606	1.64	77.5022	1.64	87.1437	1.64	116.516	1.64	48.5777	1.64	47.658	1.64	59.1597
1.65	50.6166	1.65	58.3302	1.65	50.3928	1.65	44.0034	1.65	101.179	1.65	102.435	1.65	79.0934	1.65	91.5149	1.65	88.3305	1.65	81.7173	1.65	77.9724	1.65	87.4127	1.65	117.031	1.65	48.9802	1.65	47.658	1.65	59.2951
1.66	50.6166	1.66	58.3528	1.66	50.5508	1.66	43.8228	1.66	101.493	1.66	102.187	1.66	78.2865	1.66	90.8415	1.66	88.5769	1.66	82.0314	1.66	78.1737	1.66	87.7475	1.66	117.569	1.66	49.2492	1.66	47.7464	1.66	59.3609
1.67	50.9082	1.67	58.443	1.67	50.6843	1.67	43.9357	1.67	101.649	1.67	102.323	1.67	78.1511	1.67	90.8415	1.67	88.7801	1.67	82.0972	1.67	78.6006	1.67	88.039	1.67	118.333	1.67	49.473	1.67	48.241	1.67	59.5189
1.68	51.1771	1.68	58.5089	1.68	50.7295	1.68	47.7464	1.68	101.807	1.68	102.614	1.68	77.3216	1.68	90.5726	1.68	89.1374	1.68	82.1424	1.68	78.6006	1.68	88.7124	1.68	118.959	1.68	50.1238	1.68	48.3069	1.68	59.9666
1.69	51.4028	1.69	58.6217	1.69	50.9082	1.69	43.9357	1.69	102.368	1.69	102.501	1.69	76.4922	1.69	90.9093	1.69	89.2503	1.69	82.2327	1.69	78.9148	1.69	89.2954	1.69	119.409	1.69	50.3476	1.69	48.5777	1.69	59.675
1.7	51.6718	1.7	58.554	1.7	51.2448	1.7	44.6523	1.7	102.793	1.7	102.637	1.7	75.7755	1.7	91.3136	1.7	89.6096	1.7	82.2778	1.7	79.1837	1.7	89.7431	1.7	119.969	1.7	50.8423	1.7	48.779	1.7	59.8556
1.71	51.6718	1.71	58.7797	1.71	51.2448	1.71	44.609	1.71	103.175	1.71	102.973	1.71	74.8332	1.71	91.0898	1.71	89.9011	1.71	82.5919	1.71	79.4527	1.71	90.1475	1.71	120.17	1.71	51.132	1.71	48.8674	1.71	60.1471
1.72	51.8279	1.72	58.6669	1.72	51.1113	1.72	44.5865	1.72	103.579	1.72	103.062	1.72	74.205	1.72	91.2459	1.72	89.9011	1.72	82.5919	1.72	79.654	1.72	90.3262	1.72	120.575	1.72	51.4912	1.72	48.8467	1.72	60.1923
1.73	52.1195	1.73	58.7346	1.73	51.4028	1.73	44.8103	1.73	103.667	1.73	102.77	1.73	73.7122	1.73	91.2685	1.73	90.1249	1.73	82.8835	1.73	79.9681	1.73	90.8867	1.73	120.776	1.73	51.7602	1.73	49.0931	1.73	60.2355
1.74	52.411	1.74	58.554	1.74	51.5589	1.74	44.8328	1.74	104.363	1.74	102.951	1.74	73.4658	1.74	90.8209	1.74	90.6177	1.74	82.5693	1.74	79.9906	1.74	91.3814	1.74	121.291	1.74	52.1195	1.74	49.3169	1.74	60.1697
1.75	52.411	1.75	58.823	1.75	51.6492	1.75	45.2579	1.75	104.341	1.75	102.838	1.75	73.1968	1.75	90.281	1.75	90.7983	1.75	82.5016	1.75	80.3931	1.75	91.7162	1.75	121.741	1.75	52.2323	1.75	49.2718	1.75	60.4161
1.76	52.7251	1.76	58.8907	1.76	51.6718	1.76	45.4159	1.76	104.542	1.76	102.815	1.76	72.4106	1.76	89.9237	1.76	90.7306	1.76	82.5693	1.76	80.3706	1.76	92.0528	1.76	122.053	1.76	52.7477	1.76	49.4505	1.76	60.2355
1.77	53.0166	1.77	63.9804	1.77	51.9633	1.77	45.3934	1.77	104.811	1.77	102.39	1.77	70.6858	1.77	89.2729	1.77	91.0221	1.77	82.4339	1.77	80.6847	1.77	92.4347	1.77	122.053	1.77	52.9038	1.77	49.5407	1.77	60.3258
1.78	53.1953	1.78	71.8952	1.78	51.8731	1.78	45.5043	1.78	105.193	1.78	102.501	1.78	70.1253	1.78	88.7575	1.78	91.2685	1.78	82.7255	1.78	81.0439	1.78	92.9049	1.78	122.256	1.78	53.2405	1.78	49.6987	1.78	60.3033
1.79	53.4192	1.79	72.546	1.79	51.9408	1.79	45.73	1.79	105.283	1.79	102.121	1.79	68.8012	1.79	87.9732	1.79	91.3362	1.79	83.017	1.79	81.1116	1.79	93.3093	1.79	122.435	1.79	53.263	1.79	49.7646	1.79	60.4612
1.8	53.4192	1.8	71.694	1.8	52.0743	1.8	45.999	1.8	105.575	1.8	102.323	1.8	67.6801	1.8	87.7249	1.8	91.7387	1.8	83.1073	1.8	81.4483	1.8	93.646	1.8	122.636	1.8	53.5997	1.8	49.6987	1.8	60.4161
1.81	53.5772	1.81	71.9178	1.81	52.5013	1.81	46.0423	1.81	105.844	1.81	102.748	1.81	67.6124	1.81	87.345	1.81	92.1206	1.81	82.8383	1.81	81.7173	1.81	94.2723	1.81	122.57	1.81	54.0925	1.81	50.2367	1.81	60.213
1.82	53.7784	1.82	71.9855	1.82	52.3207	1.82	46.268	1.82	106.314	1.82	102.637	1.82	67.0519	1.82	87.2095	1.82	92.4347	1.82	82.0972	1.82	82.0314	1.82	94.4754	1.82	122.772	1.82	54.0474	1.82	50.0787	1.82	59.8782
1.83	53.9797	1.83	72.4106	1.83	52.4561	1.83	46.5821	1.83	106.156	1.83	102.86	1.83	65.9986	1.83	86.4026	1.83	92.5908	1.83	81.6044	1.83	82.3004	1.83	95.036	1.83	122.704	1.83	54.4292	1.83	50.1915	1.83	59.833
1.84	53.9797	1.84	72.8827	1.84	52.4561	1.84	46.4241	1.84	106.942	1.84	103.039	1.84	65.6394	1.84	84.9449	1.84	92.6585	1.84	81.1794	1.84	82.6126	1.84	95.3501	1.84	123.063	1.84	54.5853	1.84	50.4605	1.84	59.9233
1.85	54.2279	1.85	72.8827	1.85	52.7251	1.85	46.4918	1.85	107.367	1.85	103.175	1.85	64.8099	1.85	84.5876	1.85	92.8823	1.85	80.3931	1.85	83.0621	1.85	95.9538	1.85	123.377	1.85	54.6756	1.85	50.3702	1.85	59.8556
1.86	54.5195	1.86	73.1968	1.86	52.7702	1.86	46.7608	1.86	107.905	1.86	103.265	1.86	64.1158	1.86	84.0929	1.86	93.3319	1.86	80.4383	1.86	83.0621	1.86	96.4259	1.86	123.4	1.86	54.9897	1.86	50.9082	1.86	59.8782
1.87	54.7207	1.87	61.6932	1.87	52.7702	1.87	46.8285	1.87	108.377	1.87	103.084	1.87	63.9578	1.87	82.1875	1.87	94.4529	1.87	79.6088	1.87	83.6001	1.87	96.7175	1.87	123.848	1.87	55.1684	1.87	51.0436	1.87	59.9007
1.88	54.7207	1.88	60.213	1.88	52.9715	1.88	46.9169	1.88	108.825	1.88	103.175	1.88	63.2638	1.88	81.6947	1.88	95.0811	1.88	79.4753	1.88	83.7562	1.88	96.6498	1.88	124.363	1.88	55.5276	1.88	51.2674	1.88	60.2355
1.89	54.8317	1.89	60.0343	1.89	53.1953	1.89	47.0749	1.89	109.162	1.89	103.622	1.89	63.04	1.89	79.5185	1.89	93.5783	1.89	79.1386	1.89	83.9368	1.89	97.2103	1.89	124.275	1.89	55.7289	1.89	51.3125	1.89	59.8556
1.9	55.0123	1.9	59.9666	1.9	53.1728	1.9	47.231	1.9	109.385	1.9	103.622	1.9	62.613	1.9	78.4878	1.9	93.3544	1.9	78.5781	1.9	84.2283	1.9	97.4792	1.9	124.498	1.9	55.932	1.9	51.4235	1.9	59.9666
1.91	55.2812	1.91	59.9007	1.91	53.2405	1.91	47.1426	1.91	109.609	1.91	103.376	1.91	61.7609	1.91	77.7035	1.91	94.2497	1.91	78.264	1.91	84.3393	1.91	97.7256	1.91	125.014	1.91	56.4248	1.91	51.3351	1.91	59.7653
1.92	55.4374	1.92	59.675	1.92	53.3533	1.92	47.1859	1.92	109.521	1.92	103.308	1.92	59.7427	1.92	76.0445	1.92	94.1839	1.92	78.3542	1.92	84.7211	1.92	97.7708	1.92	125.147	1.92	56.2443	1.92	51.6492	1.92	60.0794
1.93	55.4374	1.93	59.3609	1.93	53.1276	1.93	47.3664	1.93	109.923	1.93	103.444	1.93	56.4248	1.93	74.4965	1.93	94.4077	1.93	78.0176	1.93	84.7211	1.93	98.3313	1.93	125.35	1.93	56.7164	1.93	52.2097	1.93	59.7653
1.94	55.6179	1.94	59.4061	1.94	53.3985	1.94	47.658	1.94	110.283	1.94	103.062	1.94	53.9364	1.94	74.0263	1.94	94.5638	1.94	77.9724	1.94	84.3393	1.94	98.6003	1.94	125.17	1.94	57.1415	1.94	52.2097	1.94	59.1597
1.95	55.8192	1.95	59.675	1.95	53.3308	1.95	47.7257	1.95	110.26	1.95	103.039	1.95	52.0969	1.95	73.8457	1.95	94.767	1.95	77.0527	1.95	84.6985	1.95	98.8015	1.95	125.396	1.95	57.2995	1.95	52.1872	1.95	59.1145
1.96	55.9979	1.96	59.3402	1.96	53.2179	1.96	47.7915	1.96	110.685	1.96	103.062	1.96	48.8467	1.96	74.094	1.96	94.878	1.96	76.874	1.96	85.0803	1.96	98.8918	1.96	125.484	1.96	57.3879	1.96	52.411	1.96	59.2274
1.97	55.9979	1.97	59.3402	1.97	53.3759	1.97	47.9044	1.97	111.18	1.97	103.242	1.97	46.4241	1.97	73.8909	1.97	94.8102	1.97	76.7386	1.97	85.1913	1.97	99.4072	1.97	125.73	1.97	57.7697	1.97	52.6574	1.97	59.2499
1.98	56.1784	1.98	59.2048	1.98	53.4192	1.98	48.1056	1.98	111.404	1.98	103.197	1.98	44.2498	1.98	74.1147	1.98	94.9457	1.98	76.5824	1.98	85.1687	1.98	99.7664	1.98	125.665	1.98	58.1289	1.98	52.5464	1.98	59.2048
1.99	56.3797	1.99	58.7572	1.99	53.4192	1.99	47.9044	1.99	111.516	1.99	103.197	1.99	41.4472	1.99	73.4884	1.99	95.2146	1.99	76.3135	1.99	85.3493	1.99	99.9018	1.99	125.552	1.99	58.2399	1.99	52.6348	1.99	58.8681
2	56.5584	2	58.8681	2	53.6449	2	48.3746	2	111.763	2	103.22	2	33.6659	2	73.4884	2	94.9908	2	75.9994	2	85.4829	2	100.035	2	125.418	2	58.6669	2	52.7251	2	59.0713
2.01	56.5584	2.01	58.285	2.01	53.7558	2.01	48.3294	2.01	112.032	2.01	103.018	2.01	30.7957	2.01	73.7122	2.01	95.2372	2.01	75.3486	2.01	85.528	2.01	100.126	2.01	125.081	2.01	58.981	2.01	52.9941	2.01	58.981
2.02	56.6938	2.02	58.0161	2.02	53.7333	2.02	48.4874	2.02	112.368	2.02	103.152	2.02	30.4816	2.02	73.4884	2.02	95.461	2.02	75.0119	2.02	85.955	2.02	100.372	2.02	124.969	2.02	59.1371	2.02	53.0844	2.02	58.4656
2.03	56.8273	2.03	58.3076	2.03	53.9138	2.03	48.5326	2.03	112.412	2.03	103.308	2.03	29.9211	2.03	73.3078	2.03	95.5513	2.03	74.6752	2.03	86.1788	2.03	100.551	2.03	124.835	2.03	59.2951	2.03	52.8812	2.03	57.9709
2.04	57.0305	2.04	58.4882	2.04	54.2505	2.04	49.0028	2.04	112.592	2.04	103.331	2.04	29.5411	2.04	73.4206	2.04	95.5287	2.04	74.6545	2.04	86.2239	2.04	100.506	2.04	124.654	2.04	59.4286	2.04	53.1276	2.04	58.0838
2.05	57.1415	2.05	58.1289	2.05	54.1602	2.05	48.9802	2.05	112.839	2.05	103.556	2.05	29.4283	2.05	72.546	2.05	95.5287	2.05	74.5191	2.05	86.4478	2.05	100.731	2.05	124.431	2.05	59.5415	2.05	53.5094	2.05	58.0838
2.06	57.1415	2.06	58.285	2.06	54.2712	2.06	48.89	2.06	112.794	2.06	103.353	2.06	28.4427	2.06	71.3347	2.06	95.5062	2.06	74.474	2.06	86.1788	2.06	101.089	2.06	124.476	2.06	59.944	2.06	53.4643	2.06	57.8825
2.07	57.164	2.07	57.9051	2.07	54.4292	2.07	49.0705	2.07	113.175	2.07	103.22	2.07	27.7016	2.07	70.3491	2.07	95.3501	2.07	74.9667	2.07	86.38	2.07	101.224	2.07	124.386	2.07	59.8782	2.07	53.4869	2.07	57.6361
2.08	57.322	2.08	57.5684	2.08	54.3389	2.08	49.2492	2.08	113.13	2.08	103.308	2.08	27.2765	2.08	69.4519	2.08	95.1244	2.08	74.7655	2.08	86.4478	2.08	101.516	2.08	124.049	2.08	60.3484	2.08	53.6223	2.08	57.7697
2.09	57.5007	2.09	56.9176	2.09	54.4969	2.09	49.8323	2.09	112.57	2.09	103.062	2.09	26.3568	2.09	69.2056	2.09	95.1469	2.09	74.3404	2.09	86.38	2.09	101.269	2.09	123.757	2.09	60.4161	2.09	53.7784	2.09	57.7922
2.1	57.702	2.1	56.0656	2.1	54.7659	2.1	49.6536	2.1	112.748	2.1	102.614	2.1	26.6032	2.1	69.0701	2.1	94.7896	2.1	74.3855	2.1	86.649	2.1	101.941	2.1	123.443	2.1	60.4161	2.1	53.8687	2.1	57.6794
2.11	57.86	2.11	55.5276	2.11	54.7659	2.11	49.9451	2.11	112.794	2.11	102.524	2.11	26.4903	2.11	69.0927	2.11	94.9005	2.11	74.4062	2.11	86.8296	2.11	101.896	2.11	123.018	2.11	60.6174	2.11	53.8687	2.11	57.6568
2.12	58.1064	2.12	55.0123	2.12	54.5402	2.12	49.9903	2.12	112.95	2.12	102.054	2.12	23.8232	2.12	69.1153	2.12	94.9005	2.12	73.5109	2.12	86.8296	2.12	101.986	2.12	122.098	2.12	60.9992	2.12	54.0925	2.12	57.9484
2.13	58.3979	2.13	54.8317	2.13	54.7207	2.13	49.8549	2.13	113.153	2.13	99.0705	2.13	17.052	2.13	68.8914	2.13	94.767	2.13	72.9504	2.13	87.187	2.13	102.546	2.13	119.969	2.13	61.3791	2.13	54.2054	2.13	57.8374
2.14	58.6217	2.14	54.9897	2.14	54.7433	2.14	50.4605	2.14	112.771	2.14	96.1118	2.14	12.5227	2.14	68.2858	2.14	94.2949	2.14	71.7843	2.14	86.9631	2.14	102.435	2.14	119.386	2.14	61.4243	2.14	54.3389	2.14	57.702
2.15	59.0035	2.15	54.5853	2.15	54.5402	2.15	50.3928	2.15	112.592	2.15	94.4077	2.15	10.1227	2.15	67.3886	2.15	94.34	2.15	71.4024	2.15	87.3224	2.15	102.951	2.15	118.602	2.15	61.6481	2.15	54.1602	2.15	57.7697
2.16	59.0261	2.16	54.1602	2.16	54.7433	2.16	50.3928	2.16	112.57	2.16	93.7118	2.16	1.73767	2.16	66.1566	2.16	94.2065	2.16	70.8194	2.16	87.3224	2.16	102.906	2.16	118.22	2.16	61.7609	2.16	54.1828	2.16	57.9709
2.17	59.1822	2.17	54.0248	2.17	54.811	2.17	50.6392	2.17	112.726	2.17	93.4428	2.17	1.76024	2.17	64.4732	2.17	93.6892	2.17	69.5422	2.17	87.345	2.17	103.039	2.17	117.614	2.17	61.9396	2.17	54.6982	2.17	57.8374
2.18	59.2951	2.18	54.2712	2.18	54.8769	2.18	50.9759	2.18	113.017	2.18	92.7939	2.18	1.89378	2.18	62.5679	2.18	93.2641	2.18	69.4068	2.18	87.187	2.18	103.331	2.18	117.3	2.18	62.0073	2.18	54.6756	2.18	57.5459
2.19	59.4963	2.19	54.3841	2.19	54.7433	2.19	50.9082	2.19	112.771	2.19	91.6503	2.19	1.8035	2.19	58.5089	2.19	92.8165	2.19	69.1378	2.19	87.1211	2.19	103.376	2.19	116.584	2.19	62.2989	2.19	54.811	2.19	57.0305
2.2	59.6092	2.2	54.2505	2.2	55.1026	2.2	50.7972	2.2	113.399	2.2	90.977	2.2	1.62481	2.2	54.7433	2.2	92.5024	2.2	69.1604	2.2	87.2321	2.2	103.421	2.2	116.358	2.2	62.5453	2.2	54.7207	2.2	56.8499
2.21	59.5415	2.21	54.0022	2.21	55.0574	2.21	50.7972	2.21	113.781	2.21	90.5726	2.21	1.64738	2.21	50.9082	2.21	92.3444	2.21	68.8689	2.21	87.345	2.21	103.6	2.21	115.596	2.21	62.7691	2.21	55.1458	2.21	56.6712
2.22	59.7879	2.22	53.3308	2.22	55.1026	2.22	51.132	2.22	113.96	2.22	90.6177	2.22	1.82607	2.22	46.962	2.22	92.1883	2.22	69.1378	2.22	86.8296	2.22	103.78	2.22	114.834	2.22	62.882	2.22	55.0574	2.22	56.3797
2.23	59.8105	2.23	53.2405	2.23	55.191	2.23	51.2223	2.23	114.274	2.23	89.2052	2.23	1.73767	2.23	45.7075	2.23	92.1657	2.23	68.8463	2.23	87.0534	2.23	104.049	2.23	114.834	2.23	63.1735	2.23	54.8994	2.23	56.3797
2.24	60.0569	2.24	52.9941	2.24	55.7966	2.24	51.3577	2.24	114.319	2.24	88.1519	2.24	1.19973	2.24	45.1902	2.24	91.7387	2.24	68.3084	2.24	86.7844	2.24	104.117	2.24	114.879	2.24	63.2864	2.24	55.0123	2.24	56.47
2.25	60.1246	2.25	52.4561	2.25	55.349	2.25	51.4235	2.25	114.767	2.25	87.5462	2.25	1.08688	2.25	43.0159	2.25	91.4021	2.25	67.793	2.25	86.8522	2.25	104.431	2.25	114.588	2.25	63.6212	2.25	55.2135	2.25	55.9979
2.26	60.3484	2.26	52.4561	2.26	55.4374	2.26	51.3803	2.26	114.789	2.26	87.8829	2.26	1.33327	2.26	39.2052	2.26	90.9318	2.26	67.6576	2.26	86.8296	2.26	104.834	2.26	114.385	2.26	63.4425	2.26	55.2587	2.26	55.9753
2.27	60.371	2.27	51.7828	2.27	55.5276	2.27	51.5815	2.27	115.103	2.27	87.2998	2.27	1.2223	2.27	36.4911	2.27	91.0673	2.27	67.8381	2.27	86.5813	2.27	104.969	2.27	113.781	2.27	63.6663	2.27	54.9897	2.27	55.349
2.28	60.5271	2.28	51.6267	2.28	55.7063	2.28	51.8053	2.28	115.103	2.28	86.1788	2.28	1.26556	2.28	36.1995	2.28	91.1124	2.28	66.5591	2.28	86.4026	2.28	105.261	2.28	113.264	2.28	63.7566	2.28	55.1684	2.28	55.3038
2.29	60.5948	2.29	51.1997	2.29	55.7289	2.29	51.9633	2.29	115.216	2.29	85.7293	2.29	1.4687	2.29	35.0334	2.29	91.2911	2.29	65.976	2.29	86.2691	2.29	105.439	2.29	112.771	2.29	64.003	2.29	55.1684	2.29	55.3264
2.3	60.6625	2.3	50.594	2.3	55.9527	2.3	52.0292	2.3	115.282	2.3	85.8195	2.3	1.33327	2.3	34.0703	2.3	90.977	2.3	64.9227	2.3	85.8421	2.3	105.798	2.3	111.919	2.3	64.1158	2.3	55.2135	2.3	55.1458
2.31	60.954	2.31	50.0787	2.31	55.774	2.31	52.0517	2.31	115.327	2.31	84.7437	2.31	1.35585	2.31	31.9393	2.31	91.1331	2.31	65.393	2.31	85.7744	2.31	105.844	2.31	111.605	2.31	64.4074	2.31	55.349	2.31	55.1458
2.32	60.9089	2.32	49.6085	2.32	55.5728	2.32	51.8279	2.32	115.417	2.32	83.444	2.32	1.51196	2.32	30.617	2.32	90.8867	2.32	64.4525	2.32	84.9901	2.32	105.932	2.32	111.358	2.32	64.2494	2.32	55.2361	2.32	55.5728
2.33	60.9992	2.33	49.3846	2.33	55.7063	2.33	52.0969	2.33	115.081	2.33	83.175	2.33	1.7151	2.33	29.6747	2.33	90.4842	2.33	64.3397	2.33	84.8998	2.33	106.404	2.33	111.268	2.33	64.5861	2.33	55.4148	2.33	55.6838
2.34	61.223	2.34	48.6436	2.34	55.8418	2.34	52.5013	2.34	115.013	2.34	82.8835			2.34	29.1142	2.34	89.8785	2.34	63.892	2.34	84.4973	2.34	106.628	2.34	110.439	2.34	64.9453	2.34	55.1684	2.34	55.5502
2.35	61.2456	2.35	48.1508	2.35	55.9095	2.35	52.411	2.35	114.857	2.35	82.748			2.35	27.096	2.35	89.4967	2.35	63.4876	2.35	83.9819	2.35	106.784	2.35	109.767	2.35	64.8099	2.35	55.1458	2.35	55.5728
2.36	61.4017	2.36	47.8141	2.36	55.8869	2.36	52.4787	2.36	115.148	2.36	81.358			2.36	26.4471	2.36	89.2503	2.36	62.6807	2.36	83.8013	2.36	107.211	2.36	109.79	2.36	65.1014	2.36	54.9897	2.36	55.7966
2.37	61.6932	2.37	47.5	2.37	55.9527	2.37	52.7251	2.37	115.395	2.37	80.775			2.37	24.8314	2.37	89.1826	2.37	62.1428	2.37	83.5775	2.37	107.749	2.37	109.79	2.37	65.3253	2.37	55.3038	2.37	55.8869
2.38	62.0299	2.38	47.5677	2.38	55.9095	2.38	52.7702	2.38	114.925	2.38	80.7524			2.38	23.5317	2.38	88.8252	2.38	61.5823	2.38	83.3988	2.38	107.95	2.38	109.116	2.38	65.3704	2.38	55.1684	2.38	55.7289
2.39	62.1202	2.39	46.962	2.39	56.1559	2.39	53.1276	2.39	114.565	2.39	80.5511			2.39	20.0106	2.39	88.7575	2.39	61.4243	2.39	83.1524	2.39	108.063	2.39	108.624	2.39	65.551	2.39	54.922	2.39	55.6838
2.4	62.0299	2.4	47.0297	2.4	56.201	2.4	52.8812	2.4	114.498	2.4	80.1467			2.4	1.06431	2.4	88.308	2.4	61.2456	2.4	83.1524	2.4	108.108	2.4	108.018	2.4	65.6394	2.4	55.0349	2.4	55.3264
2.41	62.3892	2.41	46.7382	2.41	55.9979	2.41	53.2405	2.41	114.206	2.41	77.1655			2.41	1.13202	2.41	88.5111	2.41	60.8412	2.41	83.1957	2.41	108.624	2.41	107.279	2.41	66.0438	2.41	55.1026	2.41	54.9897
2.42	62.5227	2.42	46.7608	2.42	56.1107	2.42	53.3082	2.42	113.04	2.42	76.3135			2.42	1.10945	2.42	88.6221	2.42	60.8186	2.42	82.9493	2.42	108.938	2.42	107.053	2.42	66.2676	2.42	54.7885	2.42	54.7433
2.43	62.3666	2.43	46.7156	2.43	56.201	2.43	53.1276	2.43	112.839	2.43	75.484			2.43	0.86305	2.43	88.5995	2.43	60.1246	2.43	83.0621	2.43	109.207	2.43	105.753	2.43	66.3127	2.43	54.6756	2.43	54.2712
2.44	62.3666	2.44	46.5821	2.44	56.3346	2.44	53.4417	2.44	112.099	2.44	74.8783			2.44	1.06431	2.44	87.8603	2.44	58.5766	2.44	82.8835	2.44	109.34	2.44	103.308	2.44	66.4914	2.44	54.5402	2.44	52.9941
2.45	62.4776	2.45	46.7382	2.45	56.1107	2.45	53.5772	2.45	110.26	2.45	74.2501			2.45	0.930762	2.45	87.8152	2.45	58.1064	2.45	83.0396	2.45	109.139	2.45	101.672	2.45	66.5591	2.45	54.3615	2.45	52.2097
2.46	62.7917	2.46	46.1551	2.46	55.8643	2.46	53.6674	2.46	109.564	2.46	73.8909			2.46	0.930762	2.46	87.2095	2.46	57.9277	2.46	82.7255	2.46	109.34	2.46	100.349	2.46	66.7378	2.46	54.0474	2.46	51.8956
2.47	62.9497	2.47	45.7507	2.47	56.2236	2.47	53.8687	2.47	109.026	2.47	73.7573			2.47	1.08688	2.47	86.0434	2.47	57.0531	2.47	81.1342	2.47	109.252	2.47	95.3933	2.47	66.8958	2.47	54.0699	2.47	51.8956
2.48	62.8143	2.48	44.7426	2.48	56.0882	2.48	54.0925	2.48	108.287	2.48	72.0307			2.48	1.04173	2.48	85.7086	2.48	56.5358	2.48	80.348	2.48	109.385	2.48	91.1331	2.48	66.8732	2.48	54.1151	2.48	51.4235
2.49	63.0607	2.49	44.4285	2.49	55.9979	2.49	53.8461	2.49	106.987	2.49	70.2137			2.49	0.840479	2.49	84.9224	2.49	55.5276	2.49	79.9003	2.49	109.677	2.49	89.429	2.49	67.0087	2.49	54.3615	2.49	51.0887
2.5	63.3089	2.5	44.2498	2.5	56.1333	2.5	54.1151	2.5	104.969	2.5	69.4971			2.5	0.840479	2.5	84.676	2.5	54.9671	2.5	79.654	2.5	109.745	2.5	88.8026	2.5	67.366	2.5	54.3163	2.5	51.1113
2.51	63.2186	2.51	43.8679	2.51	56.043	2.51	54.0022	2.51	103.308	2.51	69.2507			2.51	1.15459	2.51	84.296	2.51	54.5853	2.51	79.4753	2.51	109.856	2.51	88.2854	2.51	67.524	2.51	54.0925	2.51	50.6843
2.52	63.2186	2.52	43.1946	2.52	56.1559	2.52	54.4066	2.52	102.277	2.52	68.645			2.52	0.88562	2.52	83.5324	2.52	54.0248	2.52	79.496	2.52	109.946	2.52	87.1437	2.52	67.9265	2.52	53.7107	2.52	50.3476
2.53	63.2412	2.53	43.061	2.53	56.201	2.53	54.4292	2.53	101.694	2.53	67.9943			2.53	0.996593	2.53	83.3311	2.53	53.9797	2.53	78.847	2.53	110.395	2.53	86.0434	2.53	67.8156	2.53	53.8461	2.53	49.6085
2.54	63.4425	2.54	42.5682	2.54	56.1333	2.54	54.4969	2.54	101.335	2.54	67.4789			2.54	1.04173	2.54	83.0621	2.54	54.2938	2.54	78.6665	2.54	110.506	2.54	84.6082	2.54	67.9491	2.54	53.7107	2.54	49.1157
2.55	63.6212	2.55	42.478	2.55	55.774	2.55	54.6982	2.55	101.785	2.55	66.9184			2.55	1.01916	2.55	82.7706	2.55	54.3389	2.55	78.8696	2.55	110.753	2.55	83.2634	2.55	68.0845	2.55	53.4192	2.55	48.8015
2.56	63.4876	2.56	41.5131	2.56	55.7289	2.56	54.4292	2.56	101.963	2.56	66.8732			2.56	1.06431	2.56	82.2327	2.56	53.9797	2.56	79.0257	2.56	110.977	2.56	81.5593	2.56	68.2858	2.56	53.3759	2.56	48.0153
2.57	63.9127	2.57	41.5356	2.57	55.5051	2.57	54.6756	2.57	101.941	2.57	66.9861			2.57	0.840479	2.57	81.9637	2.57	54.0474	2.57	79.1837	2.57	111.247	2.57	79.0032	2.57	68.1297	2.57	53.5772	2.57	46.8511
2.58	63.892	2.58	41.0428	2.58	54.922	2.58	54.653	2.58	101.918	2.58	67.3435			2.58	0.88562	2.58	81.3355	2.58	53.7558	2.58	79.5185	2.58	111.157	2.58	77.4571	2.58	68.5322	2.58	53.8913	2.58	46.8059
2.59	63.8694	2.59	40.3695	2.59	55.0349	2.59	54.922	2.59	102.076	2.59	67.3886			2.59	0.974023	2.59	80.5286	2.59	53.5546	2.59	79.2721	2.59	111.313	2.59	75.9542	2.59	68.4212	2.59	53.5094	2.59	45.1902
2.6	63.8243	2.6	39.967	2.6	54.922	2.6	55.0574	2.6	100.775	2.6	66.9635			2.6	0.795337	2.6	80.4383	2.6	52.9941	2.6	78.4201	2.6	111.336	2.6	75.1247	2.6	68.6902	2.6	53.5997	2.6	44.878
2.61	64.0481	2.61	40.2359	2.61	54.9671	2.61	54.9446	2.61	99.8116	2.61	67.0971			2.61	1.04173	2.61	80.0565	2.61	52.8361	2.61	78.0176	2.61	111.404	2.61	73.4658	2.61	68.914	2.61	53.6223	2.61	44.609
2.62	64.3171	2.62	39.1601	2.62	54.3615	2.62	54.8543	2.62	99.3188	2.62	66.8055			2.62	0.951452	2.62	78.7568	2.62	51.9408	2.62	77.5229	2.62	111.627	2.62	71.5811	2.62	68.7334	2.62	53.6881	2.62	44.5865
2.63	64.3171	2.63	38.5093	2.63	54.2505	2.63	54.7433	2.63	98.6228	2.63	65.9535			2.63	0.86305	2.63	77.0978	2.63	51.29	2.63	75.1699	2.63	111.582	2.63	68.9592	2.63	68.9366	2.63	53.5772	2.63	43.7118
2.64	64.2268	2.64	37.456	2.64	54.0474	2.64	54.7885	2.64	97.9946	2.64	65.3478					2.64	75.9542	2.64	51.1771	2.64	74.5642	2.64	111.763	2.64	67.6576	2.64	69.2507	2.64	53.5997	2.64	43.1739
2.65	64.7441	2.65	36.8729	2.65	53.7558	2.65	55.3715	2.65	96.74	2.65	63.9804					2.65	74.9235	2.65	50.4605	2.65	74.4288	2.65	111.785	2.65	66.514	2.65	69.3617	2.65	53.2856	2.65	42.5908
2.66	64.4958	2.66	36.6039	2.66	53.801	2.66	55.1026	2.66	95.6849	2.66	62.5453					2.66	73.8025	2.66	50.1915	2.66	74.0263	2.66	111.964	2.66	65.0563	2.66	69.5855	2.66	53.0844	2.66	41.6259
2.67	64.4525	2.67	35.4829	2.67	53.3759	2.67	55.1233	2.67	95.1695	2.67	61.4468					2.67	73.3529	2.67	50.2141	2.67	73.7122	2.67	112.009	2.67	64.161	2.67	70.0125	2.67	52.4336	2.67	40.5275
2.68	64.6312	2.68	35.5939	2.68	52.9941	2.68	55.2361	2.68	94.0936	2.68	59.9891					2.68	71.9404	2.68	50.3251	2.68	73.7799	2.68	112.278	2.68	62.4776	2.68	70.0576	2.68	52.1872	2.68	40.1682
2.69	64.855	2.69	34.6967	2.69	52.9715	2.69	55.2361	2.69	92.8165	2.69	58.4882					2.69	71.694	2.69	50.3025	2.69	74.1147	2.69	112.525	2.69	60.4612	2.69	70.2814	2.69	52.142	2.69	39.5626
2.7	65.124	2.7	34.1587	2.7	52.9715	2.7	55.3264	2.7	91.3814	2.7	57.5233					2.7	71.8501	2.7	50.2592	2.7	74.205	2.7	112.726	2.7	58.3979	2.7	70.5504	2.7	52.0743	2.7	39.2485
2.71	64.7441	2.71	34.2039	2.71	52.7477	2.71	55.3264	2.71	90.3487	2.71	56.2894					2.71	70.9322	2.71	49.3846	2.71	73.6445	2.71	112.816	2.71	57.2317	2.71	70.7968	2.71	52.0969	2.71	38.8911
2.72	65.0789	2.72	34.0929	2.72	51.9633	2.72	55.2812	2.72	89.9237	2.72	54.5402					2.72	69.5422	2.72	48.4874	2.72	73.5335	2.72	113.175	2.72	55.1233	2.72	70.9322	2.72	51.5815	2.72	37.8359
2.73	64.7441	2.73	33.9801	2.73	51.8956	2.73	55.5954	2.73	89.2277	2.73	52.6123					2.73	68.5999	2.73	48.4874	2.73	73.9812	2.73	113.399	2.73	52.9489	2.73	71.3122	2.73	51.2223	2.73	37.5218
2.74	64.7441	2.74	33.6885	2.74	51.5815	2.74	55.6405	2.74	88.1744	2.74	51.3351					2.74	68.7786	2.74	48.5326	2.74	73.7573	2.74	113.623	2.74	51.8053	2.74	71.2463	2.74	50.9307	2.74	36.6265
2.75	64.9002	2.75	33.5324	2.75	51.3577	2.75	55.6838	2.75	86.4703	2.75	49.5407					2.75	68.487	2.75	48.4874	2.75	73.3755	2.75	113.399	2.75	51.1546	2.75	71.4702	2.75	50.7746	2.75	35.9305
2.76	65.3046	2.76	33.4195	2.76	50.9533	2.76	55.7289	2.76	85.259	2.76	46.4918					2.76	66.514	2.76	48.1733	2.76	73.3304	2.76	113.892	2.76	48.4197	2.76	71.5586	2.76	50.1012	2.76	35.4378
2.77	65.3046	2.77	33.1957	2.77	50.3702	2.77	55.8192	2.77	84.2509	2.77	43.4654					2.77	66.4463	2.77	47.5902	2.77	72.9504	2.77	113.937	2.77	40.0779	2.77	71.6714	2.77	49.5633	2.77	34.1813
2.78	65.3253	2.78	33.3067	2.78	49.7871	2.78	55.932	2.78	83.3311	2.78	40.1005					2.78	66.1999	2.78	46.6931	2.78	72.9711	2.78	113.937	2.78	28.3298	2.78	71.7617	2.78	49.2266	2.78	33.6885
2.79	65.3704	2.79	33.3067	2.79	49.1157	2.79	56.1559	2.79	80.9537	2.79	30.0339					2.79	65.8425	2.79	45.147	2.79	72.5912	2.79	113.781	2.79	27.096	2.79	72.0307	2.79	49.4956	2.79	32.9493
2.8	65.7296	2.8	33.1506	2.8	49.0705	2.8	55.9095	2.8	79.4301	2.8	29.4734					2.8	64.4732	2.8	43.3526	2.8	72.7021	2.8	113.937	2.8	26.5129	2.8	72.0081	2.8	49.2041	2.8	33.0377
2.81	65.4832	2.81	32.4546	2.81	49.1589	2.81	56.3346	2.81	78.4427	2.81	29.0916					2.81	63.4876	2.81	40.0572	2.81	71.7391	2.81	114.138	2.81	26.2891	2.81	72.0984	2.81	49.1815	2.81	31.6929
2.82	65.4832	2.82	32.0296	2.82	49.1157	2.82	56.043	2.82	76.5824	2.82	26.6483					2.82	61.5146	2.82	29.3154	2.82	71.8952	2.82	114.274	2.82	25.8865	2.82	72.2996	2.82	47.9946	2.82	31.4013
2.83	65.6394	2.83	31.2001	2.83	48.51	2.83	56.1107	2.83	75.1022	2.83	25.864					2.83	60.5045	2.83	28.6891	2.83	71.1335	2.83	114.161	2.83	25.1003	2.83	72.5686	2.83	47.6128	2.83	30.9311
2.84	65.8858	2.84	30.9988	2.84	48.5777	2.84	56.4023	2.84	73.4658	2.84	24.9894					2.84	58.3528	2.84	27.9029	2.84	70.0576	2.84	114.43	2.84	24.1599	2.84	72.5686	2.84	47.3439	2.84	29.9211
2.85	65.7296	2.85	30.4816	2.85	48.51	2.85	56.4023	2.85	70.5053	2.85	24.1147					2.85	56.4474	2.85	27.7468	2.85	69.7661	2.85	114.588	2.85	23.5542	2.85	72.5912	2.85	47.2987	2.85	21.7598
2.86	65.3478	2.86	29.9662	2.86	47.8818	2.86	56.4925	2.86	68.3535	2.86	23.0596					2.86	54.7207	2.86	26.2665	2.86	69.6081	2.86	114.342	2.86	22.8132	2.86	72.9937	2.86	46.7156	2.86	18.867
2.87	65.8199	2.87	29.5411	2.87	47.0523	2.87	56.6712	2.87	67.3435	2.87	21.9385					2.87	52.8812	2.87	25.6834	2.87	68.487	2.87	114.364	2.87	22.1417	2.87	72.8376	2.87	46.4918	2.87	17.7686
2.88	65.6394	2.88	29.0032	2.88	46.9846	2.88	56.8273	2.88	66.5817	2.88	21.1993					2.88	50.5282	2.88	24.8314	2.88	67.6801	2.88	114.319	2.88	21.647	2.88	73.1291	2.88	46.11	2.88	17.3661
2.89	65.7296	2.89	28.6214	2.89	46.8059	2.89	56.7164	2.89	50.863	2.89	21.0207					2.89	49.9903	2.89	24.0019	2.89	67.2099	2.89	114.699	2.89	20.5053	2.89	73.3304	2.89	46.2003	2.89	16.6701
2.9	65.7296	2.9	29.0239	2.9	46.6028	2.9	56.8273	2.9	47.0072	2.9	20.8627					2.9	49.6085	2.9	23.4188	2.9	67.4789	2.9	114.789	2.9	20.1235	2.9	73.4658	2.9	46.4467	2.9	15.8407
2.91	66.0438	2.91	29.0032	2.91	46.268	2.91	56.9628	2.91	42.3425	2.91	21.1091					2.91	49.5633	2.91	22.1417	2.91	67.4112	2.91	114.767	2.91	20.0332	2.91	73.7122	2.91	46.5595	2.91	15.7052
2.92	66.0438	2.92	28.4634	2.92	46.2228	2.92	56.8725	2.92	41.5131	2.92	20.2796					2.92	49.4072	2.92	19.2488	2.92	66.4914	2.92	115.194	2.92	19.8545	2.92	73.6896	2.92	46.4241	2.92	15.4363
2.93	65.8425	2.93	27.5455	2.93	46.5595	2.93	56.8273	2.93	40.8416	2.93	19.7642					2.93	48.7113	2.93	13.9579	2.93	66.3579	2.93	115.194	2.93	19.4727	2.93	74.0037	2.93	46.3338	2.93	15.5717
2.94	65.8199	2.94	18.9122	2.94	46.2905	2.94	57.0305	2.94	40.8867	2.94	18.9799					2.94	48.0379	2.94	0.817908	2.94	65.2594	2.94	115.35	2.94	19.3391	2.94	74.0037	2.94	46.268	2.94	15.3253
2.95	66.0663	2.95	17.2306	2.95	45.8184	2.95	56.9402	2.95	40.9093	2.95	17.7009					2.95	45.7507	2.95	0.772766	2.95	64.3397	2.95	115.259	2.95	19.1811	2.95	74.1373	2.95	46.2003	2.95	15.235
2.96	65.9986	2.96	17.2306	2.96	45.1695	2.96	57.0756	2.96	40.7964	2.96	16.245					2.96	43.6667	2.96	0.682483	2.96	63.4425	2.96	115.485	2.96	19.3824	2.96	74.094	2.96	45.8862	2.96	15.2801
2.97	66.1566	2.97	16.6476	2.97	44.2498	2.97	57.3672	2.97	40.392	2.97	15.4363					2.97	42.0077	2.97	0.659912	2.97	62.2312	2.97	115.485	2.97	19.0476	2.97	74.3178	2.97	45.3482	2.97	14.8758
2.98	66.1115	2.98	16.1322	2.98	43.4861	2.98	57.1866	2.98	40.0347	2.98	14.1817					2.98	39.0472	2.98	0.930762	2.98	61.8287	2.98	115.485	2.98	18.8896	2.98	74.6094	2.98	45.3708	2.98	14.5842
2.99	66.1115	2.99	15.8858	2.99	43.0159	2.99	57.322	2.99	39.9895	2.99	13.8902					2.99	37.2321	2.99	0.705054	2.99	61.0443	2.99	115.485	2.99	18.9799	2.99	74.6978	2.99	45.1695	2.99	13.9804
3	65.7974	3	15.393	3	42.8146	3	57.5684	3	39.429	3	10.9296					3	35.6842	3	0.817908	3	60.8412	3	115.664	3	18.6432	3	74.9667	3	44.989	3	13.9127
3.01	65.7748	3.01	14.6294	3.01	41.4698	3.01	57.3446	3.01	39.0923	3.01	0.951452					3.01	35.37	3.01	0.705054	3.01	59.7879	3.01	115.485	3.01	18.3517	3.01	75.1699	3.01	44.5865	3.01	13.6889
3.02	66.0889	3.02	14.1817	3.02	41.0203	3.02	57.7471	3.02	38.8459	3.02	1.01916					3.02	27.6565	3.02	0.951452	3.02	58.8456	3.02	115.528	3.02	17.9266	3.02	75.1473	3.02	44.2272	3.02	12.8575
3.03	66.1999	3.03	13.8225	3.03	40.1682	3.03	57.8374	3.03	38.6654	3.03	0.930762					3.03	26.0878	3.03	0.57151	3.03	56.8499	3.03	115.485	3.03	16.8262	3.03	75.4163	3.03	43.8002	3.03	12.455
3.04	65.9309	3.04	13.2168	3.04	39.54	3.04	57.9935	3.04	38.15	3.04	0.86305					3.04	24.7204	3.04	0.727625	3.04	55.6405	3.04	115.664	3.04	16.514	3.04	75.7078	3.04	43.599	3.04	12.455
3.05	66.1566	3.05	12.2312	3.05	39.0021	3.05	57.9935	3.05	37.187	3.05	0.930762					3.05	24.0019	3.05	0.86305	3.05	55.2812	3.05	115.754	3.05	16.1322	3.05	75.5724	3.05	42.7469	3.05	12.5002
3.06	66.4688	3.06	11.6933	3.06	38.7782	3.06	58.3076	3.06	36.2672	3.06	0.795337					3.06	23.3304	3.06	0.659912	3.06	54.6982	3.06	115.797	3.06	15.9968	3.06	75.6627	3.06	41.8949	3.06	11.8494
3.07	66.2224	3.07	10.8638	3.07	38.3964	3.07	58.0386	3.07	32.6352	3.07	0.57151					3.07	22.6796	3.07	0.840479	3.07	53.9138	3.07	115.978	3.07	15.8407	3.07	75.7981	3.07	40.8867	3.07	11.5804
3.08	66.1999	3.08	10.5497	3.08	37.6572	3.08	58.1741	3.08	31.2227							3.08	21.647	3.08	0.705054	3.08	53.4192	3.08	116.179	3.08	14.7422	3.08	75.8188	3.08	40.392	3.08	11.3792
3.09	66.134	3.09	10.213	3.09	37.2096	3.09	58.0612	3.09	29.9662							3.09	20.4376	3.09	0.795337	3.09	52.4787	3.09	115.933	3.09	14.0237	3.09	76.0671	3.09	40.2134	3.09	11.3114
3.1	66.2902	3.1	8.91142	3.1	36.3349	3.1	57.8148	3.1	29.5844							3.1	19.0702	3.1	0.639222	3.1	52.0517	3.1	115.641	3.1	13.4858	3.1	76.2683	3.1	39.7883	3.1	11.0876
3.11	66.5366	3.11	7.81298	3.11	35.797	3.11	57.9935	3.11	29.6521							3.11	18.2614			3.11	51.9408	3.11	115.82	3.11	12.1861	3.11	76.3135	3.11	39.7431	3.11	10.482
3.12	66.1566	3.12	0.594081	3.12	35.1914	3.12	58.0612	3.12	29.496							3.12	17.6576			3.12	50.1464	3.12	116.179	3.12	11.5127	3.12	76.5147	3.12	39.3387	3.12	9.51707
3.13	66.4463	3.13	0.57151	3.13	34.4051	3.13	58.2399	3.13	29.069							3.13	17.1855			3.13	48.5984	3.13	116.269	3.13	10.7961	3.13	76.6934	3.13	38.4867	3.13	1.26556
3.14	66.8055	3.14	0.594081	3.14	33.9801	3.14	58.3528	3.14	29.2722							3.14	16.1999			3.14	46.7156	3.14	116.224	3.14	9.98918	3.14	76.7611	3.14	37.9262	3.14	1.35585
3.15	66.7604	3.15	0.481227	3.15	33.5982	3.15	58.285	3.15	29.2722							3.15	14.966			3.15	43.6215	3.15	116.224	3.15	8.64245	3.15	77.0752	3.15	37.3431	3.15	1.2223
3.16	66.7604	3.16	0.436085	3.16	33.6885	3.16	58.554	3.16	29.069							3.16	14.4055			3.16	16.8262	3.16	116.471	3.16	7.88069	3.16	76.985	3.16	36.9406	3.16	1.24299
3.17	66.9184	3.17	0.436085	3.17	33.1506	3.17	58.443	3.17	28.9581							3.17	13.9127			3.17	15.1447	3.17	116.561	3.17	2.18532	3.17	77.1881	3.17	36.8277	3.17	1.28813
3.18	67.2551			3.18	32.5901	3.18	58.5314	3.18	26.6483							3.18	13.5761			3.18	13.7773	3.18	116.941	3.18	1.37842	3.18	77.2314	3.18	36.5813	3.18	1.35585
3.19	67.524			3.19	31.5142	3.19	58.8456	3.19	26.1104							3.19	12.724			3.19	11.872	3.19	116.963	3.19	1.28813	3.19	77.3893	3.19	35.9305	3.19	1.42356
3.2	67.1196			3.2	30.6396	3.2	58.4205	3.2	25.6834							3.2	10.5497			3.2	9.67507	3.2	117.21	3.2	1.24299	3.2	77.6809	3.2	35.7519	3.2	1.40099
3.21	67.524			3.21	29.5411	3.21	58.5314	3.21	25.7963							3.21	9.20296			3.21	1.19973	3.21	117.167	3.21	1.3107	3.21	77.5455	3.21	35.3475	3.21	1.19973
3.22	67.6801			3.22	28.8226	3.22	58.712	3.22	25.3919							3.22	1.01916			3.22	1.26556	3.22	117.121	3.22	1.13202	3.22	77.726	3.22	34.9224	3.22	1.24299
3.23	67.366			3.23	28.106	3.23	58.823	3.23	1.01916							3.23	0.840479			3.23	1.26556	3.23	117.167	3.23	1.24299	3.23	77.726	3.23	34.5631	3.23	1.2223
3.24	66.9184			3.24	26.9173	3.24	58.5089	3.24	1.01916							3.24	0.750195			3.24	1.15459	3.24	117.659	3.24	1.19973	3.24	77.995	3.24	34.2265	3.24	1.37842
3.25	66.9184			3.25	25.9524	3.25	58.823	3.25	1.08688							3.25	0.772766			3.25	1.04173	3.25	117.659	3.25	1.17716	3.25	78.0834	3.25	33.3293
3.26	67.0971			3.26	24.6978	3.26	58.7346	3.26	1.19973											3.26	1.24299	3.26	117.75	3.26	1.10945	3.26	77.9273	3.26	32.9719
3.27	66.8507			3.27	24.4288	3.27	58.7346	3.27	0.772766											3.27	1.10945	3.27	117.816	3.27	1.10945	3.27	77.9499	3.27	32.4114
3.28	66.7171			3.28	24.0922	3.28	58.9584	3.28	0.974023											3.28	1.3107	3.28	117.974	3.28	1.08688	3.28	77.9499	3.28	31.2452
3.29	66.9635			3.29	23.7103	3.29	58.712	3.29	0.974023											3.29	1.13202	3.29	117.951	3.29	1.2223	3.29	78.3091	3.29	30.2578
3.3	66.8958			3.3	22.9937	3.3	58.7346	3.3	1.35585											3.3	1.3107	3.3	118.107	3.3	1.24299	3.3	78.1511	3.3	24.9216
3.31	66.7604			3.31	22.0288	3.31	58.8907	3.31	0.908191											3.31	1.17716	3.31	118.175	3.31	0.996593	3.31	78.4201	3.31	25.1229
3.32	66.403			3.32	20.6163	3.32	58.7797	3.32	1.06431											3.32	1.01916	3.32	118.22	3.32	1.06431	3.32	78.5329	3.32	24.8991
3.33	66.4688			3.33	19.988	3.33	58.7572	3.33	1.2223											3.33	1.10945	3.33	118.197	3.33	1.06431	3.33	78.4652	3.33	24.9668
3.34	66.6494			3.34	19.7416	3.34	58.8456													3.34	16.9165	3.34	117.974	3.34	1.3107	3.34	78.5329	3.34	25.1003
3.35	66.5817			3.35	19.7416	3.35	58.8456													3.35	25.7737	3.35	117.838	3.35	1.17716	3.35	78.5104	3.35	24.743
3.36	66.4914			3.36	19.2037	3.36	59.0035													3.36	1.2223	3.36	117.883	3.36	0.996593	3.36	79.0483	3.36	24.6978
3.37	66.4256			3.37	19.025	3.37	59.0035													3.37	1.17716	3.37	117.928	3.37	1.33327	3.37	78.9806	3.37	24.4063
3.38	66.3127			3.38	18.6432	3.38	59.0487													3.38	1.17716	3.38	117.861	3.38	1.28813	3.38	78.8696	3.38	24.4514
3.39	65.9083			3.39	18.3968	3.39	59.0261													3.39	1.2223	3.39	118.107	3.39	1.33327	3.39	79.4753	3.39	24.4288
3.4	65.4832			3.4	17.8137	3.4	58.823													3.4	1.01916	3.4	118.265	3.4	1.01916	3.4	79.385	3.4	24.3611
3.41	62.7033			3.41	17.2306	3.41	59.0035													3.41	1.2223	3.41	118.31	3.41	1.13202	3.41	79.5637	3.41	24.4288
3.42	61.7158			3.42	10.9071	3.42	58.9133													3.42	1.26556	3.42	118.511	3.42	0.996593	3.42	79.5637	3.42	24.2934
3.43	60.9992			3.43	10.1453	3.43	59.3177													3.43	1.24299	3.43	118.466	3.43	0.951452	3.43	79.6765	3.43	23.7555
3.44	60.6625			3.44	9.27067	3.44	59.1145													3.44	1.26556	3.44	118.959	3.44	0.86305	3.44	80.0358	3.44	23.7103
3.45	60.5271			3.45	1.06431	3.45	59.2499															3.45	118.713	3.45	1.06431	3.45	80.2822	3.45	23.3304
3.46	60.5948			3.46	1.19973	3.46	59.3402															3.46	118.893	3.46	1.10945	3.46	80.3273	3.46	22.9034
3.47	60.102			3.47	1.01916	3.47	59.4738															3.47	119.004	3.47	0.974023	3.47	80.348	3.47	22.8357
3.48	59.7653			3.48	0.930762	3.48	59.5866															3.48	119.386	3.48	0.88562	3.48	80.4157	3.48	22.9486
3.49	59.9007			3.49	0.951452	3.49	59.5415															3.49	119.228	3.49	1.13202	3.49	80.5963	3.49	22.7906
3.5	60.0343			3.5	0.705054	3.5	59.5415															3.5	119.162	3.5	1.04173	3.5	80.6621	3.5	22.7473
3.51	59.5641			3.51	0.481227	3.51	59.6092															3.51	119.049	3.51	0.951452	3.51	80.6189	3.51	22.3881
3.52	58.9133			3.52	0.659912	3.52	59.2951															3.52	119.206	3.52	0.951452	3.52	80.775	3.52	22.0965
3.53	58.3076			3.53	0.548939	3.53	59.4286															3.53	119.14	3.53	1.08688	3.53	80.7073	3.53	22.074
3.54	57.5684			3.54	0.594081	3.54	59.1371															3.54	119.027			3.54	80.9988	3.54	21.805
3.55	56.7615			3.55	0.390944	3.55	59.2048															3.55	119.117			3.55	80.8653	3.55	21.536
3.56	56.4474			3.56	0.750195	3.56	58.8456															3.56	119.185			3.56	81.1116	3.56	21.4232
3.57	56.1333			3.57	0.390944	3.57	58.8456															3.57	119.206			3.57	81.358	3.57	21.4457
3.58	55.932			3.58	0.659912	3.58	58.7797															3.58	119.14			3.58	81.3355	3.58	21.4457
3.59	55.191			3.59	0.458656	3.59	58.3302															3.59	119.318			3.59	81.358	3.59	21.1768
3.6	55.1684			3.6	0.682483	3.6	57.86															3.6	119.497			3.6	81.1794	3.6	21.3348
3.61	54.5853			3.61	0.639222	3.61	58.0161															3.61	119.565			3.61	81.3806	3.61	21.0865
3.62	54.1377			3.62	0.57151	3.62	57.5233															3.62	119.454			3.62	81.3129	3.62	21.0207
3.63	53.8461			3.63	0.503798	3.63	57.591															3.63	119.52			3.63	81.4916	3.63	20.1686
3.64	53.6449			3.64	0.659912	3.64	56.9402															3.64	119.766			3.64	81.6722	3.64	19.7642
3.65	53.4643			3.65	0.458656	3.65	56.8499															3.65	119.52			3.65	81.4709	3.65	19.4275
3.66	53.1502			3.66	0.526368	3.66	56.7841															3.66	119.364			3.66	81.6496	3.66	19.0476
3.67	52.9715			3.67	0.481227	3.67	56.6035															3.67	119.542			3.67	81.8057	3.67	18.9122
3.68	52.9038			3.68	0.526368	3.68	56.7164															3.68	119.542			3.68	81.9186	3.68	18.7561
3.69	52.7251			3.69	0.481227	3.69	56.7164															3.69	119.587			3.69	81.9186	3.69	18.8219
3.7	52.4561			3.7	0.548939	3.7	56.3571															3.7	119.587			3.7	82.3662	3.7	18.7786
3.71	52.0066			3.71	0.413514	3.71	56.201															3.71	119.655			3.71	82.4113	3.71	18.4194
3.72	51.8279			3.72	0.705054	3.72	56.1559															3.72	119.789			3.72	82.5016	3.72	18.3968
3.73	51.4028			3.73	0.682483	3.73	55.7966															3.73	119.992			3.73	82.6126	3.73	18.2614
3.74	50.7972			3.74	0.817908	3.74	55.3922															3.74	120.058			3.74	82.8835	3.74	18.3968
3.75	50.4831			3.75	0.503798	3.75	55.08															3.75	120.349			3.75	83.1299	3.75	18.1278
3.76	50.594			3.76	0.57151	3.76	54.8994															3.76	120.238			3.76	82.9267	3.76	17.8589
3.77	50.2818			3.77	0.772766	3.77	54.8769															3.77	120.641			3.77	83.175	3.77	17.6125
3.78	49.631					3.78	54.7659															3.78	120.597			3.78	83.3085	3.78	16.9165
3.79	49.473					3.79	54.1602															3.79	120.552			3.79	83.444	3.79	16.3109
3.8	49.3395					3.8	53.4869															3.8	120.821			3.8	83.3763	3.8	15.9535
3.81	48.9577					3.81	53.5546															3.81	121.269			3.81	83.6452	3.81	15.9309
3.82	48.5777					3.82	53.2856															3.82	121.314			3.82	83.5098	3.82	14.8758
3.83	47.3439					3.83	53.1276															3.83	121.314			3.83	83.5324	3.83	14.6068
3.84	43.6667					3.84	53.263															3.84	121.224			3.84	83.5775	3.84	14.4055
3.85	41.8949					3.85	53.0392															3.85	121.651			3.85	83.8239	3.85	14.6294
3.86	40.4146					3.86	53.0392															3.86	121.515			3.86	83.7129	3.86	14.383
3.87	39.6077					3.87	52.7702															3.87	121.875			3.87	83.7788	3.87	13.5083
3.88	38.308					3.88	52.7025															3.88	121.829			3.88	83.7129	3.88	13.1717
3.89	35.7293					3.89	52.2097															3.89	121.965			3.89	83.7788	3.89	12.6337
3.9	33.0377					3.9	51.8053															3.9	122.053			3.9	83.9593	3.9	12.4325
3.91	31.2001					3.91	51.9182															3.91	122.234			3.91	83.7788	3.91	12.1635
3.92	25.7511					3.92	52.0292															3.92	122.234			3.92	84.138	3.92	11.6707
3.93	24.0696					3.93	51.6041															3.93	122.48			3.93	84.027	3.93	11.1328
3.94	23.6219					3.94	51.7151															3.94	122.548			3.94	84.0703	3.94	10.8412
3.95	23.9567					3.95	51.4912															3.95	122.681			3.95	84.2057	3.95	10.4368
3.96	24.1373					3.96	51.4912															3.96	122.817			3.96	84.0703	3.96	9.89889
3.97	24.4063					3.97	51.4687															3.97	122.905			3.97	84.3167	3.97	9.83118
3.98	24.4947					3.98	50.8856															3.98	122.794			3.98	84.4296	3.98	9.4945
3.99	24.474					3.99	50.3025															3.99	122.996			3.99	84.7662	3.99	8.75531
4	23.4865					4	49.8774															4	122.996			4	84.8114	4	7.99354
4.01	23.1273					4.01	49.0254															4.01	123.154			4.01	85.0352	4.01	1.2223
4.02	22.7699					4.02	47.9721															4.02	123.086			4.02	85.0803	4.02	1.28813
4.03	22.5893					4.03	47.5															4.03	122.95			4.03	85.4396	4.03	1.33327
4.04	22.9034					4.04	46.9395															4.04	122.883			4.04	85.4603	4.04	1.44613
4.05	22.7699					4.05	46.7608															4.05	123.041			4.05	85.4396	4.05	1.35585
4.06	22.8357					4.06	46.6028															4.06	123.174			4.06	85.7744	4.06	1.24299
4.07	23.3304					4.07	46.5144															4.07	122.862			4.07	85.9324	4.07	1.10945
4.08	23.2627					4.08	46.5595															4.08	122.839			4.08	86.0885	4.08	1.35585
4.09	23.3511					4.09	46.2228															4.09	123.063			4.09	86.0001	4.09	1.19973
4.1	23.4639					4.1	45.5946															4.1	122.928			4.1	86.2014	4.1	1.17716
4.11	23.7329					4.11	45.2354															4.11	122.883			4.11	86.4929	4.11	1.37842
4.12	24.0019					4.12	44.6523															4.12	122.772			4.12	86.538	4.12	1.3107
4.13	23.8909					4.13	44.6523															4.13	123.063			4.13	86.538	4.13	1.26556
4.14	24.047					4.14	44.3833															4.14	123.332			4.14	86.538	4.14	1.26556
4.15	24.2934					4.15	43.8905															4.15	123.355			4.15	86.538	4.15	1.28813
4.16	23.9793					4.16	43.33															4.16	123.377			4.16	86.7393	4.16	1.26556
4.17	24.316					4.17	42.7695															4.17	123.714			4.17	86.7619	4.17	1.10945
4.18	24.6301					4.18	42.209															4.18	123.601			4.18	86.7619	4.18	1.49127
4.19	24.8088					4.19	42.3651															4.19	123.624			4.19	86.6716	4.19	1.37842
4.2	24.7204					4.2	42.3651															4.2	123.938			4.2	86.6716	4.2	1.44613
4.21	24.2483					4.21	42.1187															4.21	123.915			4.21	86.8522	4.21	1.40099
4.22	24.5172					4.22	42.0077															4.22	124.049			4.22	86.649	4.22	1.35585
4.23	24.7204					4.23	42.0736															4.23	123.983			4.23	86.8522	4.23	1.37842
4.24	23.4639					4.24	42.1639															4.24	124.071			4.24	86.7167	4.24	1.17716
4.25	22.4106					4.25	42.0736															4.25	124.162			4.25	86.7167	4.25	1.35585
4.26	21.9385					4.26	41.7162															4.26	124.318			4.26	86.918	4.26	1.28813
4.27	21.4006					4.27	40.4823															4.27	124.431			4.27	87.0308	4.27	1.33327
4.28	20.7743					4.28	39.7206															4.28	124.521			4.28	87.187	4.28	1.2223
4.29	17.5448					4.29	39.0923															4.29	124.498			4.29	86.918	4.29	1.2223
4.3	12.9704					4.3	38.9137															4.3	124.835			4.3	86.918	4.3	1.19973
4.31	11.4017					4.31	38.0165															4.31	124.969			4.31	87.0534	4.31	1.28813
4.32	11.0199					4.32	37.5669															4.32	125.127			4.32	87.1211	4.32	1.04173
4.33	10.9748					4.33	37.1644															4.33	125.439			4.33	87.1211	4.33	1.44613
4.34	11.1986					4.34	36.7375															4.34	125.396			4.34	87.2095	4.34	1.08688
4.35	10.8412					4.35	36.4459															4.35	125.373			4.35	87.2547	4.35	1.2223
4.36	10.7961					4.36	36.1995															4.36	125.373			4.36	87.3675	4.36	1.40099
4.37	10.5497					4.37	36.1544															4.37	125.439			4.37	87.2998	4.37	1.44613
4.38	10.7735					4.38	36.0208															4.38	125.461			4.38	87.5462	4.38	1.24299
4.39	11.0425					4.39	36.1318															4.39	125.328			4.39	87.2547	4.39	1.2223
4.4	10.7058					4.4	35.6164															4.4	125.461			4.4	87.5011	4.4	1.49127
4.41	10.9071					4.41	35.4829															4.41	125.999			4.41	87.5462	4.41	1.26556
4.42	11.1535					4.42	34.7644															4.42	126.044			4.42	87.7249	4.42	1.17716
4.43	11.1328					4.43	35.3249															4.43	125.999			4.43	87.7926	4.43	1.17716
4.44	10.5271					4.44	35.1462															4.44	126.157			4.44	88.0616	4.44	1.33327
4.45	10.0324					4.45	35.2572															4.45	126.022			4.45	88.1519	4.45	1.19973
4.46	9.36096					4.46	35.1688															4.46	126.291			4.46	88.3757	4.46	1.13202
4.47	0.347683					4.47	34.8998															4.47	126.426			4.47	88.5111	4.47	1.19973
4.48	0.27997					4.48	34.7418															4.48	126.494			4.48	88.4208	4.48	1.40099
4.49	0.413514					4.49	34.5406															4.49	126.471			4.49	88.8026	4.49	1.24299
4.5	0.503798					4.5	34.3393															4.5	126.605			4.5	88.7575	4.5	1.24299
4.51	0.548939					4.51	33.1731															4.51	126.381			4.51	88.8685	4.51	1.3107
						4.52	32.9719															4.52	126.404			4.52	89.049	4.52	1.3107
						4.53	32.3662															4.53	126.517			4.53	89.1168	4.53	1.2223
						4.54	31.9393															4.54	126.291			4.54	89.1168	4.54	1.28813
						4.55	30.5267															4.55	126.18			4.55	88.8478	4.55	1.40099
						4.56	18.6883															4.56	126.044			4.56	89.1374	4.56	1.24299
						4.57	17.7234															4.57	126.067			4.57	89.2277	4.57	1.37842
						4.58	17.6783															4.58	126.067			4.58	89.2954	4.58	1.33327
						4.59	17.1178															4.59	126.135			4.59	89.318	4.59	1.28813
						4.6	17.0294															4.6	126.291			4.6	89.1826	4.6	1.49127
						4.61	16.2657															4.61	126.135			4.61	89.0942	4.61	1.33327
						4.62	15.8858															4.62	126.494			4.62	89.4967	4.62	1.24299
						4.63	15.4137															4.63	126.381			4.63	89.1168	4.63	1.40099
						4.64	15.3704															4.64	126.786			4.64	89.318	4.64	1.24299
						4.65	14.4958															4.65	126.964			4.65	89.1826	4.65	1.19973
						4.66	14.4281															4.66	126.987			4.66	89.2052	4.66	1.40099
						4.67	13.9127															4.67	127.077			4.67	89.16	4.67	1.28813
						4.68	13.9579															4.68	126.987			4.68	89.1826	4.68	1.33327
						4.69	13.3071															4.69	126.897			4.69	89.2503	4.69	1.37842
						4.7	13.1717															4.7	127.055			4.7	89.6321	4.7	1.26556
						4.71	12.9478															4.71	127.143			4.71	89.6096	4.71	1.49127
						4.72	12.5679															4.72	127.055			4.72	89.4967	4.72	1.35585
						4.73	11.7158															4.73	127.301			4.73	89.7882	4.73	1.37842
						4.74	10.7509															4.74	127.412			4.74	89.7882	4.74	1.37842
						4.75	10.1904															4.75	127.457			4.75	90.2378	4.75	1.28813
						4.76	9.22553															4.76	127.412			4.76	89.9895	4.76	1.24299
						4.77	8.23994															4.77	127.683			4.77	90.3713	4.77	1.3107
						4.78	7.702															4.78	127.615			4.78	90.4842	4.78	1.13202
						4.79	7.07378															4.79	127.278			4.79	90.5067	4.79	1.26556
						4.8	5.99791															4.8	126.313			4.8	90.7757	4.8	1.24299
						4.81	0.616652															4.81	125.775			4.81	90.7983	4.81	1.33327
						4.82	0.57151															4.82	125.35			4.82	90.8415	4.82	1.08688
						4.83	0.659912															4.83	124.923			4.83	91.1782	4.83	1.08688
						4.84	0.86305															4.84	124.858			4.84	91.0221	4.84	1.33327
						4.85	0.616652															4.85	124.991			4.85	91.0898	4.85	1.44613
						4.86	0.908191															4.86	125.147			4.86	91.2685	4.86	1.26556
						4.87	0.705054															4.87	124.991			4.87	91.2459	4.87	1.3107
						4.88	0.772766															4.88	124.812			4.88	91.4472	4.88	1.28813
						4.89	0.682483															4.89	124.767			4.89	91.4246	4.89	1.3107
						4.9	0.86305															4.9	125.17			4.9	91.4021	4.9	1.13202
						4.91	0.682483															4.91	125.305			4.91	91.5375	4.91	1.37842
						4.92	0.727625															4.92	125.17			4.92	91.6503	4.92	1.19973
						4.93	0.817908															4.93	125.014			4.93	91.7613	4.93	1.15459
						4.94	0.795337															4.94	125.104			4.94	91.8516	4.94	1.33327
						4.95	0.840479															4.95	125.283			4.95	91.829	4.95	1.2223
						4.96	0.930762															4.96	125.127			4.96	91.8742	4.96	1.42356
						4.97	0.840479															4.97	125.238			4.97	91.6052	4.97	1.40099
						4.98	0.705054															4.98	125.192			4.98	91.6503	4.98	1.3107
						4.99	0.750195															4.99	125.059			4.99	91.8064	4.99	1.10945
						5	0.548939															5	124.476			5	91.7162	5	1.24299
						5.01	0.88562															5.01	124.7			5.01	91.7613	5.01	1.44613
						5.02	0.659912															5.02	124.408			5.02	91.9193	5.02	1.3107
						5.03	0.705054															5.03	124.363			5.03	92.0303	5.03	1.19973
						5.04	0.659912															5.04	124.363			5.04	91.9419	5.04	0.996593
						5.05	0.705054															5.05	124.386			5.05	92.1883	5.05	1.3107
						5.06	0.659912															5.06	124.295			5.06	92.4121	5.06	1.3107
						5.07	0.639222															5.07	124.162			5.07	92.4121	5.07	1.33327
						5.08	0.727625															5.08	123.714			5.08	92.2541	5.08	1.3107
						5.09	0.659912															5.09	123.466			5.09	92.4121	5.09	1.3107
						5.1	0.817908															5.1	123.086			5.1	92.3218	5.1	1.24299
						5.11	0.795337															5.11	123.108			5.11	92.3895	5.11	1.51196
						5.12	0.659912															5.12	122.839			5.12	92.6134	5.12	1.28813
						5.13	1.04173															5.13	122.591			5.13	92.3895	5.13	1.24299
						5.14	0.908191															5.14	122.681			5.14	92.9726	5.14	1.19973
						5.15	0.639222															5.15	122.412			5.15	92.8597	5.15	1.17716
						5.16	0.86305															5.16	122.076			5.16	92.9275	5.16	1.13202
						5.17	0.908191															5.17	122.211			5.17	92.8165	5.17	1.24299
						5.18	0.817908															5.18	121.784			5.18	92.5456	5.18	1.04173
						5.19	0.616652															5.19	121.09			5.19	92.5024	5.19	1.42356
						5.2	0.750195															5.2	120.372			5.2	92.5024	5.2	1.26556
						5.21	0.817908															5.21	120.014			5.21	92.5456	5.21	1.24299
						5.22	0.86305															5.22	119.789			5.22	92.5024
						5.23	0.88562															5.23	118.982			5.23	92.6359
						5.24	0.817908															5.24	118.041			5.24	92.6811
						5.25	0.930762															5.25	116.068			5.25	92.6134
						5.26	0.86305															5.26	98.6228			5.26	92.9049
						5.27	0.86305															5.27	93.9375			5.27	92.8823
																						5.28	70.9322			5.28	93.1061
																						5.29	69.7886			5.29	93.0177
																						5.3	69.1378			5.3	93.2416
																						5.31	68.8237			5.31	93.0629
																						5.32	68.645			5.32	93.1513
																						5.33	68.487			5.33	92.8823
																						5.34	68.487			5.34	92.8372
																						5.35	68.3761			5.35	93.1513
																						5.36	67.8607			5.36	92.8823
																						5.37	67.6801			5.37	93.0855
																						5.38	67.6576			5.38	92.8372
																						5.39	67.3886			5.39	92.8597
																						5.4	67.4563			5.4	92.4121
																						5.41	67.5015			5.41	92.6359
																						5.42	66.1115			5.42	92.5024
																						5.43	64.9905			5.43	92.4121
																						5.44	64.2268			5.44	92.6811
																						5.45	63.5328			5.45	92.8372
																						5.46	62.8594			5.46	92.9726
																						5.47	62.2537			5.47	93.0855
																						5.48	61.9622			5.48	93.2867
																						5.49	61.5823			5.49	93.4203
																						5.5	61.2004			5.5	93.7569
																						5.51	60.8412			5.51	93.7344
																						5.52	60.5496			5.52	93.8472
																						5.53	60.3935			5.53	94.071
																						5.54	60.0794			5.54	94.0485
																						5.55	59.6525			5.55	94.2723
																						5.56	59.2499			5.56	94.3174
																						5.57	59.2048			5.57	94.2065
																						5.58	58.8456			5.58	94.34
																						5.59	58.6669			5.59	94.498
																						5.6	58.3076			5.6	94.2497
																						5.61	58.2399			5.61	94.071
																						5.62	57.7471			5.62	94.2723
																						5.63	57.7245			5.63	94.4754
																						5.64	57.4104			5.64	94.3174
																						5.65	57.0756			5.65	94.2949
																						5.66	56.8048			5.66	94.34
																						5.67	56.8048			5.67	94.4303
																						5.68	56.4925			5.68	94.3174
																						5.69	56.3797			5.69	94.2497
																						5.7	56.1333			5.7	94.1162
																						5.71	55.8418			5.71	94.229
																						5.72	55.5051			5.72	94.071
																						5.73	55.2361			5.73	94.3852
																						5.74	55.2587			5.74	94.4303
																						5.75	54.8769			5.75	94.5638
																						5.76	54.811			5.76	94.9457
																						5.77	54.5853			5.77	94.8328
																						5.78	54.6756			5.78	95.1244
																						5.79	54.5402			5.79	95.3501
																						5.8	54.3615			5.8	95.1921
																						5.81	54.1151			5.81	95.1244
																						5.82	54.1151			5.82	95.1244
																						5.83	54.0022			5.83	94.8328
																						5.84	53.7558			5.84	92.9049
																						5.85	53.5997			5.85	92.3444
																						5.86	53.1953			5.86	91.6278
																						5.87	53.0618			5.87	91.1124
																						5.88	53.0166			5.88	90.6854
																						5.89	53.0166			5.89	90.5951
																						5.9	52.9715			5.9	90.3262
																						5.91	52.9941			5.91	89.6321
																						5.92	52.9038			5.92	89.2503
																						5.93	52.9715			5.93	89.0039
																						5.94	52.7702			5.94	88.8252
																						5.95	52.68			5.95	88.6447
																						5.96	52.3659			5.96	87.9732
																						5.97	52.5897			5.97	87.5462
																						5.98	52.3659			5.98	86.9857
																						5.99	52.1195			5.99	85.9098
																						6	52.142			6	82.0314
																						6.01	52.2097			6.01	71.5811
																						6.02	52.0066			6.02	68.6902
																						6.03	51.8505			6.03	67.6801
																						6.04	51.8505			6.04	66.0889
																						6.05	51.8279			6.05	65.393
																						6.06	51.8731			6.06	33.9575
																						6.07	51.7828			6.07	27.6565
																						6.08	51.5364			6.08	11.4676
																						6.09	51.6492			6.09	1.62481
																						6.1	51.6041			6.1	1.4687
																						6.11	51.4687			6.11	1.44613
																						6.12	51.4912			6.12	1.37842
																						6.13	51.6267			6.13	1.57967
																						6.14	51.5364			6.14	1.4687
																						6.15	51.2674			6.15	1.40099
																						6.16	51.4235			6.16	1.42356
																						6.17	51.3351			6.17	1.35585
																						6.18	51.4235			6.18	1.42356
																						6.19	50.9984			6.19	1.60224
																						6.2	51.2448			6.2	1.3107
																						6.21	51.2448			6.21	1.24299
																						6.22	51.021			6.22	1.40099
																						6.23	50.8856			6.23	1.66996
																						6.24	50.9533			6.24	1.3107
																						6.25	51.1113
																						6.26	50.863
																						6.27	50.8198
																						6.28	50.752
																						6.29	50.7069
																						6.3	50.5715
																						6.31	50.4379
																						6.32	50.3928
																						6.33	50.2592
																						6.34	50.4831
																						6.35	50.169
																						6.36	50.1464
																						6.37	50.1012
																						6.38	50.011
																						6.39	49.9
																						6.4	49.8549
																						6.41	49.8097
																						6.42	49.5407
																						6.43	49.5182
																						6.44	49.473
																						6.45	49.2943
																						6.46	49.2718
																						6.47	49.1589
																						6.48	49.2492
																						6.49	49.0931
																						6.5	48.9577
																						6.51	49.0479
																						6.52	48.9802
																						6.53	48.8467
																						6.54	48.8674
																						6.55	48.9577
																						6.56	48.8467
																						6.57	48.7338
																						6.58	48.8467
																						6.59	48.6887
																						6.6	48.7113
																						6.61	48.8241
																						6.62	48.89
																						6.63	48.7338
																						6.64	48.5551
																						6.65	48.5551
																						6.66	48.5326
																						6.67	48.352
																						6.68	48.2862
																						6.69	48.352
																						6.7	48.2862
																						6.71	48.3972
																						6.72	48.3746
																						6.73	48.4649
																						6.74	48.352
																						6.75	48.3294
																						6.76	48.3746
																						6.77	48.5326
																						6.78	48.3069
																						6.79	48.1282
																						6.8	48.1282
																						6.81	48.241
																						6.82	48.2185
																						6.83	48.2636
																						6.84	48.0153
																						6.85	48.1508
																						6.86	48.1056
																						6.87	48.1733
																						6.88	48.1282
																						6.89	47.9044
																						6.9	48.1508
																						6.91	48.1282
																						6.92	47.9269
																						6.93	47.9495
																						6.94	47.8818
																						6.95	48.0153
																						6.96	48.0379
																						6.97	47.9721
																						6.98	47.8141
																						6.99	48.083
																						7	47.9946
																						7.01	47.9269
																						7.02	48.0153
																						7.03	47.9044
																						7.04	47.7689
																						7.05	47.9721
																						7.06	47.9269
																						7.07	47.8592
																						7.08	47.7031
																						7.09	47.8592
																						7.1	47.5451
																						7.11	47.5902
																						7.12	47.658
																						7.13	47.5451
																						7.14	47.4341
																						7.15	47.658
																						7.16	47.5677
																						7.17	47.4341
																						7.18	47.5451
																						7.19	47.8366
																						7.2	47.5451
																						7.21	47.2536
																						7.22	47.5225
																						7.23	47.2987
																						7.24	47.389
																						7.25	47.2536
																						7.26	47.2987
																						7.27	47.1859
																						7.28	47.3213
																						7.29	47.231
																						7.3	47.231
																						7.31	47.3213
																						7.32	47.2084
																						7.33	47.3213
																						7.34	46.9846
																						7.35	47.4116
																						7.36	47.231
																						7.37	47.0975
																						7.38	47.2536
																						7.39	47.231
																						7.4	47.12
																						7.41	46.9395
																						7.42	47.1633
																						7.43	47.1633
																						7.44	47.12
																						7.45	47.0072
																						7.46	47.2761
																						7.47	47.1633
																						7.48	47.12
																						7.49	47.2761

## Sheet: Raw-Tension to failure-Long
Disp (mm)	g-force (g)	Disp (mm)	g-force (g)	Disp (mm)	g-force (g)	Disp (mm)	g-force (g)	Disp (mm)	g-force (g)	Disp (mm)	g-force (g)	Disp (mm)	g-force (g)	Disp (mm)	g-force (g)	Disp (mm)	g-force (g)	Disp (mm)	g-force (g)	Disp (mm)	g-force (g)	Disp (mm)	g-force (g)
0.01	3.23863	0.01	2.32075	0.01	0.840479	0.01	0.840479	0.01	0.727625	0.01	1.13202	0.01	0.974023	0.01	1.04173	0.01	0.951452	0.01	1.06431	0.01	1.33327	0.01	1.24299
0.02	3.95713	0.02	2.34332	0.02	0.639222	0.02	0.908191	0.02	0.86305	0.02	1.17716	0.02	0.996593	0.02	1.24299	0.02	1.08688	0.02	1.17716	0.02	1.33327	0.02	1.4687
0.03	4.29381	0.03	2.16275	0.03	0.840479	0.03	1.01916	0.03	0.817908	0.03	1.28813	0.03	1.06431	0.03	1.3107	0.03	1.2223	0.03	1.01916	0.03	1.44613	0.03	1.37842
0.04	4.29381	0.04	2.20789	0.04	0.817908	0.04	1.08688	0.04	0.996593	0.04	1.13202	0.04	1.13202	0.04	1.3107	0.04	1.19973	0.04	1.08688	0.04	1.4687	0.04	1.28813
0.05	4.65118	0.05	2.09504	0.05	0.795337	0.05	1.08688	0.05	0.840479	0.05	1.13202	0.05	1.08688	0.05	1.15459	0.05	1.08688	0.05	1.04173	0.05	1.4687	0.05	1.37842
0.06	4.29381	0.06	2.38658	0.06	0.996593	0.06	1.04173	0.06	0.974023	0.06	1.08688	0.06	1.01916	0.06	1.13202	0.06	1.06431	0.06	0.974023	0.06	1.57967	0.06	1.4687
0.07	4.44993	0.07	2.20789	0.07	0.840479	0.07	1.19973	0.07	0.951452	0.07	1.13202	0.07	1.33327	0.07	1.37842	0.07	1.35585	0.07	1.08688	0.07	1.69253	0.07	1.44613
0.08	4.29381	0.08	2.07435	0.08	0.974023	0.08	1.15459	0.08	1.08688	0.08	1.26556	0.08	1.37842	0.08	1.42356	0.08	1.2223	0.08	0.974023	0.08	1.60224	0.08	1.53453
0.09	3.57531	0.09	2.36401	0.09	1.01916	0.09	1.15459	0.09	1.2223	0.09	1.01916	0.09	1.4687	0.09	1.19973	0.09	1.37842	0.09	1.35585	0.09	1.84864	0.09	1.40099
0.1	3.41919	0.1	2.45429	0.1	1.24299	0.1	0.996593	0.1	0.951452	0.1	1.04173	0.1	1.42356	0.1	1.42356	0.1	1.06431	0.1	1.10945	0.1	1.93892	0.1	1.57967
0.11	2.522	0.11	2.522	0.11	1.13202	0.11	1.3107	0.11	1.28813	0.11	1.17716	0.11	1.7151	0.11	1.37842	0.11	1.37842	0.11	1.26556	0.11	1.73767	0.11	1.5571
0.12	3.64302	0.12	2.45429	0.12	1.08688	0.12	1.15459	0.12	1.33327	0.12	0.951452	0.12	1.8035	0.12	1.44613	0.12	1.49127	0.12	1.17716	0.12	1.98407	0.12	1.62481
0.13	5.01043	0.13	2.63486	0.13	1.15459	0.13	1.15459	0.13	1.2223	0.13	1.06431	0.13	1.89378	0.13	1.35585	0.13	1.40099	0.13	1.28813	0.13	2.27561	0.13	1.4687
0.14	3.86685	0.14	2.83611	0.14	1.42356	0.14	1.2223	0.14	1.19973	0.14	1.17716	0.14	2.02921	0.14	1.3107	0.14	1.49127	0.14	1.2223	0.14	2.29818	0.14	1.66996
0.15	3.57531	0.15	3.12765	0.15	1.33327	0.15	1.33327	0.15	1.57967	0.15	1.35585	0.15	2.00664	0.15	1.3107	0.15	1.62481	0.15	1.2223	0.15	2.43172	0.15	1.57967
0.16	2.23046	0.16	3.10508	0.16	1.49127	0.16	1.40099	0.16	1.69253	0.16	1.33327	0.16	2.16275	0.16	1.40099	0.16	1.69253	0.16	1.42356	0.16	2.45429	0.16	1.60224
0.17	5.66123	0.17	3.17279	0.17	1.53453	0.17	1.19973	0.17	1.78281	0.17	1.44613	0.17	2.14018	0.17	1.15459	0.17	1.4687	0.17	1.35585	0.17	2.58972	0.17	1.8035
0.18	4.89946	0.18	3.32891	0.18	1.57967	0.18	1.3107	0.18	1.62481	0.18	1.49127	0.18	2.34332	0.18	1.17716	0.18	1.4687	0.18	1.44613	0.18	2.522	0.18	1.78281
0.19	4.13582	0.19	3.57531	0.19	1.87121	0.19	1.42356	0.19	1.89378	0.19	1.4687	0.19	2.49943	0.19	1.35585	0.19	1.8035	0.19	1.17716	0.19	2.67812	0.19	1.87121
0.2	4.56278	0.2	3.53017	0.2	1.82607	0.2	1.5571	0.2	1.9615	0.2	1.5571	0.2	2.63486	0.2	1.37842	0.2	1.82607	0.2	1.42356	0.2	2.9264	0.2	1.66996
0.21	5.34712	0.21	3.7333	0.21	1.82607	0.21	1.62481	0.21	1.93892	0.21	1.64738	0.21	2.81354	0.21	1.35585	0.21	1.62481	0.21	1.28813	0.21	3.19537	0.21	1.91635
0.22	6.13145	0.22	3.64302	0.22	2.11761	0.22	1.57967	0.22	2.05178	0.22	1.82607	0.22	2.83611	0.22	1.15459	0.22	1.62481	0.22	1.17716	0.22	3.19537	0.22	1.89378
0.23	5.90762	0.23	3.88942	0.23	2.14018	0.23	1.66996	0.23	2.29818	0.23	1.8035	0.23	3.10508	0.23	1.33327	0.23	1.8035	0.23	1.49127	0.23	3.50759	0.23	2.09504
0.24	5.79477	0.24	4.0681	0.24	2.18532	0.24	1.87121	0.24	2.36401	0.24	1.87121	0.24	3.30634	0.24	1.28813	0.24	1.82607	0.24	1.4687	0.24	3.66559	0.24	2.14018
0.25	4.98786	0.25	4.27124	0.25	2.43172	0.25	1.76024	0.25	2.38658	0.25	2.05178	0.25	3.32891	0.25	1.37842	0.25	1.98407	0.25	1.26556	0.25	3.64302	0.25	2.29818
0.26	6.31202	0.26	4.27124	0.26	2.7684	0.26	1.69253	0.26	2.58972	0.26	2.05178	0.26	3.46433	0.26	1.33327	0.26	1.98407	0.26	1.26556	0.26	3.75587	0.26	2.38658
0.27	4.2261	0.27	4.42736	0.27	2.58972	0.27	2.18532	0.27	2.7684	0.27	2.20789	0.27	3.64302	0.27	1.62481	0.27	2.05178	0.27	1.35585	0.27	3.88942	0.27	2.32075
0.28	5.66123	0.28	4.62861	0.28	2.70069	0.28	2.05178	0.28	3.0148	0.28	2.38658	0.28	3.59788	0.28	1.57967	0.28	2.14018	0.28	1.62481	0.28	4.02484	0.28	2.47686
0.29	5.61608	0.29	4.60792	0.29	2.67812	0.29	2.18532	0.29	2.94709	0.29	2.32075	0.29	3.95713	0.29	1.49127	0.29	1.9615	0.29	1.35585	0.29	4.00227	0.29	2.58972
0.3	6.13145	0.3	4.92015	0.3	2.88126	0.3	2.34332	0.3	3.05994	0.3	2.38658	0.3	4.09067	0.3	1.51196	0.3	2.20789	0.3	1.37842	0.3	4.24867	0.3	2.88126
0.31	5.83991	0.31	4.98786	0.31	2.99223	0.31	2.36401	0.31	3.28377	0.31	2.58972	0.31	4.04741	0.31	1.78281	0.31	2.07435	0.31	1.49127	0.31	4.51764	0.31	2.88126
0.32	7.02864	0.32	5.12329	0.32	3.17279	0.32	2.522	0.32	3.41919	0.32	2.67812	0.32	4.24867	0.32	1.60224	0.32	2.45429	0.32	1.78281	0.32	4.69632	0.32	3.0148
0.33	6.80481	0.33	5.34712	0.33	3.30634	0.33	2.36401	0.33	3.68816	0.33	2.74583	0.33	4.44993	0.33	1.69253	0.33	2.43172	0.33	1.8035	0.33	4.67375	0.33	3.28377
0.34	7.702	0.34	5.41483	0.34	3.62045	0.34	2.72326	0.34	4.00227	0.34	2.88126	0.34	4.54021	0.34	1.66996	0.34	2.40915	0.34	1.44613	0.34	4.76404	0.34	3.37405
0.35	6.7371	0.35	5.39226	0.35	3.64302	0.35	2.72326	0.35	4.11324	0.35	3.05994	0.35	4.60792	0.35	1.9615	0.35	2.47686	0.35	1.60224	0.35	5.07815	0.35	3.64302
0.36	8.4412	0.36	5.48066	0.36	3.68816	0.36	2.85868	0.36	4.15839	0.36	2.99223	0.36	4.78661	0.36	1.7151	0.36	2.45429	0.36	1.84864	0.36	5.21169	0.36	3.55274
0.37	8.4412	0.37	5.75151	0.37	3.84428	0.37	2.90383	0.37	4.49507	0.37	3.32891	0.37	4.87689	0.37	1.76024	0.37	2.70069	0.37	1.98407	0.37	5.25683	0.37	3.71073
0.38	7.43303	0.38	5.88505	0.38	4.27124	0.38	2.94709	0.38	4.80918	0.38	3.37405	0.38	5.191	0.38	1.73767	0.38	2.72326	0.38	1.64738	0.38	5.45997	0.38	3.95713
0.39	8.28508	0.39	6.13145	0.39	4.2261	0.39	3.05994	0.39	4.76404	0.39	3.68816	0.39	5.21169	0.39	2.07435	0.39	2.81354	0.39	1.66996	0.39	5.75151	0.39	4.15839
0.4	7.61172	0.4	5.90762	0.4	4.42736	0.4	3.15022	0.4	4.94272	0.4	3.75587	0.4	5.50323	0.4	1.91635	0.4	2.81354	0.4	1.98407	0.4	5.59351	0.4	4.24867
0.41	8.50891	0.41	6.42299	0.41	4.54021	0.41	3.21606	0.41	5.033	0.41	3.7333	0.41	5.66123	0.41	2.07435	0.41	2.9264	0.41	1.76024	0.41	6.08631	0.41	4.27124
0.42	9.04685	0.42	6.40042	0.42	4.98786	0.42	3.19537	0.42	5.50323	0.42	3.95713	0.42	5.59351	0.42	1.87121	0.42	3.15022	0.42	1.91635	0.42	5.99791	0.42	4.58535
0.43	8.91142	0.43	6.71453	0.43	4.98786	0.43	3.64302	0.43	5.72894	0.43	3.93456	0.43	5.86248	0.43	1.98407	0.43	2.96966	0.43	1.8035	0.43	6.08631	0.43	4.65118
0.44	10.3465	0.44	6.91579	0.44	5.07815	0.44	3.57531	0.44	5.95276	0.44	4.27124	0.44	5.97534	0.44	2.05178	0.44	3.21606	0.44	2.00664	0.44	6.42299	0.44	5.07815
0.45	10.3014	0.45	7.00607	0.45	5.34712	0.45	3.35148	0.45	5.97534	0.45	4.18096	0.45	6.22173	0.45	2.11761	0.45	3.37405	0.45	1.9615	0.45	6.46813	0.45	5.25683
0.46	10.3014	0.46	6.9835	0.46	5.54837	0.46	3.57531	0.46	6.2443	0.46	4.44993	0.46	6.17659	0.46	2.34332	0.46	3.62045	0.46	1.9615	0.46	6.87252	0.46	5.41483
0.47	10.2581	0.47	7.4556	0.47	5.6838	0.47	3.86685	0.47	6.2443	0.47	4.80918	0.47	6.42299	0.47	2.40915	0.47	3.50759	0.47	2.05178	0.47	6.8951	0.47	5.5258
0.48	10.0776	0.48	7.58915	0.48	5.6838	0.48	3.86685	0.48	6.40042	0.48	4.54021	0.48	6.64682	0.48	2.23046	0.48	3.53017	0.48	2.23046	0.48	7.2299	0.48	5.57094
0.49	10.8412	0.49	7.65686	0.49	6.02048	0.49	4.09067	0.49	6.64682	0.49	4.83175	0.49	6.62425	0.49	2.38658	0.49	3.95713	0.49	2.18532	0.49	7.2299	0.49	5.86248
0.5	10.6607	0.5	7.83555	0.5	6.17659	0.5	4.29381	0.5	7.11892	0.5	5.21169	0.5	6.96093	0.5	2.49943	0.5	3.88942	0.5	2.27561	0.5	7.36532	0.5	6.08631
0.51	11.1535	0.51	8.21737	0.51	6.28945	0.51	4.27124	0.51	7.09635	0.51	5.191	0.51	7.14149	0.51	2.61229	0.51	3.95713	0.51	2.20789	0.51	7.36532	0.51	6.35528
0.52	10.8638	0.52	8.21737	0.52	6.82738	0.52	4.35964	0.52	7.29761	0.52	5.2794	0.52	7.18475	0.52	2.49943	0.52	4.15839	0.52	2.14018	0.52	7.65686	0.52	6.53584
0.53	12.1409	0.53	8.50891	0.53	6.84995	0.53	4.20353	0.53	7.41046	0.53	5.63865	0.53	7.34275	0.53	2.74583	0.53	4.29381	0.53	2.27561	0.53	8.10451	0.53	6.60356
0.54	11.5804	0.54	8.61988	0.54	7.05121	0.54	4.67375	0.54	7.38789	0.54	5.72894	0.54	7.56658	0.54	2.54457	0.54	4.20353	0.54	2.38658	0.54	8.12709	0.54	6.75967
0.55	12.0055	0.55	8.91142	0.55	7.2299	0.55	4.54021	0.55	7.85812	0.55	6.08631	0.55	7.702	0.55	2.7684	0.55	4.42736	0.55	2.38658	0.55	8.37348	0.55	6.93836
0.56	11.2212	0.56	8.97913	0.56	7.4556	0.56	4.71889	0.56	8.12709	0.56	5.88505	0.56	7.9484	0.56	2.65555	0.56	4.67375	0.56	2.16275	0.56	8.37348	0.56	7.36532
0.57	12.2312	0.57	9.22553	0.57	7.63429	0.57	4.80918	0.57	8.46377	0.57	6.22173	0.57	8.08194	0.57	2.79097	0.57	4.74147	0.57	2.61229	0.57	8.80045	0.57	7.27504
0.58	11.7591	0.58	9.4945	0.58	7.72457	0.58	5.05558	0.58	8.35091	0.58	6.46813	0.58	8.17223	0.58	2.7684	0.58	4.92015	0.58	2.36401	0.58	8.88885	0.58	7.63429
0.59	11.5127	0.59	9.38353	0.59	8.17223	0.59	5.033	0.59	8.64245	0.59	6.60356	0.59	8.17223	0.59	2.96966	0.59	4.89946	0.59	2.522	0.59	8.95656	0.59	7.7904
0.6	12.3648	0.6	9.89889	0.6	8.35091	0.6	5.05558	0.6	8.97913	0.6	6.93836	0.6	8.30765	0.6	2.88126	0.6	4.85432	0.6	2.56714	0.6	9.20296	0.6	8.0368
0.61	13.2168	0.61	9.98918	0.61	8.50891	0.61	5.30197	0.61	9.13713	0.61	6.96093	0.61	8.53148	0.61	3.03737	0.61	5.191	0.61	2.83611	0.61	9.51707	0.61	8.23994
0.62	12.9253	0.62	10.1001	0.62	8.71016	0.62	5.39226	0.62	9.42867	0.62	7.18475	0.62	8.73274	0.62	3.17279	0.62	5.23426	0.62	2.7684	0.62	9.72021	0.62	8.4412
0.63	12.9253	0.63	10.1227	0.63	8.93399	0.63	5.70637	0.63	9.56221	0.63	7.36532	0.63	8.97913	0.63	3.41919	0.63	5.34712	0.63	2.61229	0.63	9.92146	0.63	8.82302
0.64	12.455	0.64	10.5271	0.64	9.18039	0.64	5.81734	0.64	9.80861	0.64	7.63429	0.64	9.31581	0.64	3.21606	0.64	5.59351	0.64	2.81354	0.64	9.7409	0.64	8.88885
0.65	13.9127	0.65	10.5271	0.65	9.4945	0.65	5.95276	0.65	9.89889	0.65	7.81298	0.65	9.27067	0.65	3.62045	0.65	5.7722	0.65	2.94709	0.65	10.1227	0.65	9.04685
0.66	13.1942	0.66	11.176	0.66	9.58478	0.66	6.10888	0.66	10.482	0.66	7.7904	0.66	9.4061	0.66	3.48691	0.66	5.66123	0.66	2.99223	0.66	10.2581	0.66	9.22553
0.67	13.9127	0.67	11.2889	0.67	9.87632	0.67	6.44556	0.67	10.6155	0.67	8.30765	0.67	9.44936	0.67	3.68816	0.67	5.95276	0.67	2.99223	0.67	10.7961	0.67	9.33838
0.68	14.0463	0.68	11.4243	0.68	10.1001	0.68	6.40042	0.68	10.6381	0.68	8.48634	0.68	9.78604	0.68	3.71073	0.68	6.15402	0.68	3.05994	0.68	10.6155	0.68	9.7409
0.69	14.8532	0.69	11.6933	0.69	10.1904	0.69	6.62425	0.69	11.1102	0.69	8.57662	0.69	9.80861	0.69	3.64302	0.69	6.35528	0.69	2.99223	0.69	11.1328	0.69	9.94403
0.7	16.3335	0.7	11.9848	0.7	10.5497	0.7	7.05121	0.7	11.3114	0.7	8.61988	0.7	10.213	0.7	3.50759	0.7	6.22173	0.7	3.19537	0.7	11.0651	0.7	9.94403
0.71	14.8983	0.71	11.9848	0.71	10.9071	0.71	6.96093	0.71	11.5804	0.71	9.2481	0.71	10.1227	0.71	3.7333	0.71	6.37785	0.71	3.19537	0.71	11.176	0.71	10.213
0.72	14.6294	0.72	12.2086	0.72	10.8845	0.72	7.09635	0.72	11.6481	0.72	9.44936	0.72	10.482	0.72	3.77656	0.72	6.78224	0.72	3.59788	0.72	11.4017	0.72	10.5723
0.73	15.7278	0.73	12.2538	0.73	11.2437	0.73	7.38789	0.73	12.0281	0.73	9.56221	0.73	10.3465	0.73	3.91199	0.73	6.69196	0.73	3.46433	0.73	11.7591	0.73	10.6607
0.74	15.7278	0.74	12.5453	0.74	11.4901	0.74	7.58915	0.74	12.3873	0.74	9.89889	0.74	10.9748	0.74	4.00227	0.74	6.62425	0.74	3.53017	0.74	11.8268	0.74	11.0876
0.75	15.4363	0.75	12.8575	0.75	11.8494	0.75	7.67943	0.75	12.3873	0.75	9.96661	0.75	11.0876	0.75	4.13582	0.75	7.16406	0.75	3.48691	0.75	12.2764	0.75	11.3792
0.76	17.4319	0.76	12.9253	0.76	11.8494	0.76	7.72457	0.76	12.5679	0.76	10.3014	0.76	11.2437	0.76	4.09067	0.76	7.14149	0.76	3.41919	0.76	12.4325	0.76	11.603
0.77	16.3786	0.77	13.2619	0.77	12.1409	0.77	8.17223	0.77	12.724	0.77	10.6381	0.77	11.176	0.77	4.09067	0.77	7.38789	0.77	3.91199	0.77	12.5679	0.77	11.7365
0.78	17.4319	0.78	12.9704	0.78	12.5002	0.78	8.12709	0.78	13.1491	0.78	10.8187	0.78	11.5578	0.78	4.31638	0.78	7.61172	0.78	3.79913	0.78	12.5679	0.78	11.9171
0.79	16.7378	0.79	13.4858	0.79	12.9027	0.79	8.4412	0.79	13.4632	0.79	10.9522	0.79	11.7817	0.79	4.56278	0.79	7.49886	0.79	3.71073	0.79	13.0155	0.79	12.0732
0.8	17.7009	0.8	13.8225	0.8	13.0381	0.8	8.55405	0.8	13.5761	0.8	11.2889	0.8	11.7817	0.8	4.54021	0.8	7.76783	0.8	3.95713	0.8	13.1491	0.8	12.3422
0.81	17.1855	0.81	14.1366	0.81	13.2845	0.81	8.68759	0.81	13.8225	0.81	11.5127	0.81	12.0055	0.81	4.44993	0.81	7.99354	0.81	4.18096	0.81	13.2168	0.81	12.724
0.82	17.8589	0.82	14.2268	0.82	13.6663	0.82	8.82302	0.82	14.0688	0.82	11.7158	0.82	12.2538	0.82	4.74147	0.82	8.14966	0.82	3.86685	0.82	13.4632	0.82	12.8143
0.83	15.9084	0.83	14.4958	0.83	13.7547	0.83	9.13713	0.83	14.114	0.83	12.0055	0.83	12.2538	0.83	4.62861	0.83	8.1948	0.83	4.0681	0.83	13.7096	0.83	12.9478
0.84	17.8137	0.84	14.7422	0.84	14.0914	0.84	9.02427	0.84	14.4281	0.84	11.9397	0.84	12.5679	0.84	4.83175	0.84	8.41862	0.84	4.11324	0.84	13.8902	0.84	13.3522
0.85	18.3065	0.85	15.0112	0.85	14.114	0.85	9.47193	0.85	14.8758	0.85	12.2538	0.85	12.7466	0.85	4.94272	0.85	8.55405	0.85	4.49507	0.85	14.2701	0.85	13.6663
0.86	18.8012	0.86	14.966	0.86	14.4732	0.86	9.76347	0.86	15.3027	0.86	12.6563	0.86	12.993	0.86	4.92015	0.86	8.88885	0.86	4.40478	0.86	14.3604	0.86	13.5535
0.87	19.1134	0.87	15.5491	0.87	14.8758	0.87	9.6525	0.87	15.3027	0.87	12.8369	0.87	13.1284	0.87	5.033	0.87	8.84559	0.87	4.40478	0.87	14.6745	0.87	14.1817
0.88	18.6206	0.88	15.6394	0.88	15.1015	0.88	10.055	0.88	15.5943	0.88	13.2168	0.88	13.4632	0.88	5.191	0.88	9.22553	0.88	4.74147	0.88	14.7196	0.88	14.5842
0.89	18.6883	0.89	15.9742	0.89	15.393	0.89	10.1227	0.89	15.8407	0.89	13.1717	0.89	13.5535	0.89	5.07815	0.89	9.36096	0.89	4.80918	0.89	14.966	0.89	14.6294
0.9	19.405	0.9	16.1322	0.9	15.5717	0.9	10.7058	0.9	15.9968	0.9	13.6438	0.9	13.7322	0.9	5.32454	0.9	9.51707	0.9	4.85432	0.9	14.966	0.9	14.6294
0.91	20.1235	0.91	16.3109	0.91	16.0193	0.91	10.8412	0.91	16.4689	0.91	13.7999	0.91	13.845	0.91	5.30197	0.91	9.72021	0.91	4.92015	0.91	15.3704	0.91	15.0112
0.92	19.6532	0.92	16.6476	0.92	16.0645	0.92	10.8638	0.92	16.5366	0.92	14.1366	0.92	13.9127	0.92	5.61608	0.92	9.80861	0.92	5.25683	0.92	15.6168	0.92	15.3479
0.93	22.1191	0.93	16.7604	0.93	16.4914	0.93	11.0425	0.93	16.8262	0.93	14.4507	0.93	14.114	0.93	5.61608	0.93	9.85375	0.93	5.2794	0.93	15.7955	0.93	15.5943
0.94	20.5937	0.94	17.1629	0.94	16.6476	0.94	11.4243	0.94	17.2081	0.94	14.7422	0.94	14.4507	0.94	5.66123	0.94	10.213	0.94	5.2794	0.94	16.245	0.94	15.6845
0.95	22.0965	0.95	17.4093	0.95	16.8488	0.95	11.5127	0.95	17.3661	0.95	15.0112	0.95	14.5616	0.95	5.79477	0.95	10.4368	0.95	5.41483	0.95	16.2883	0.95	16.1096
0.96	20.2137	0.96	17.4545	0.96	17.2081	0.96	11.603	0.96	17.5222	0.96	15.1899	0.96	14.7422	0.96	5.93019	0.96	10.4143	0.96	5.63865	0.96	16.2883	0.96	16.2225
0.97	21.1316	0.97	17.7686	0.97	17.3661	0.97	11.9397	0.97	17.9266	0.97	15.235	0.97	14.9209	0.97	6.13145	0.97	10.6607	0.97	5.70637	0.97	16.6476	0.97	16.356
0.98	20.4376	0.98	17.6576	0.98	17.6783	0.98	12.1409	0.98	18.2388	0.98	15.5943	0.98	15.235	0.98	6.04305	0.98	10.9522	0.98	5.6838	0.98	16.8488	0.98	16.5798
0.99	22.5668	0.99	18.2614	0.99	17.8814	0.99	12.2312	0.99	18.3065	0.99	15.7729	0.99	15.2576	0.99	6.26688	0.99	11.3114	0.99	5.90762	0.99	17.0068	0.99	16.8488
1	21.378	1	18.3968	1	17.9491	1	12.7691	1	19.0024	1	16.0193	1	15.3479	1	6.35528	1	11.3114	1	6.04305	1	17.052	1	17.0971
1.01	21.6921	1.01	18.4871	1.01	18.4419	1.01	12.8801	1.01	18.867	1.01	16.3109	1.01	15.5491	1.01	6.4907	1.01	11.445	1.01	6.19916	1.01	17.4319	1.01	17.2306
1.02	22.4106	1.02	18.8012	1.02	18.7109	1.02	13.1717	1.02	19.405	1.02	16.4012	1.02	15.9742	1.02	6.35528	1.02	11.7365	1.02	6.2443	1.02	17.7234	1.02	17.4996
1.03	22.657	1.03	19.2714	1.03	18.9573	1.03	13.1942	1.03	19.405	1.03	16.9165	1.03	15.8632	1.03	6.7371	1.03	11.8042	1.03	6.26688	1.03	17.7911	1.03	17.7686
1.04	23.3737	1.04	19.1134	1.04	19.294	1.04	13.3748	1.04	19.7416	1.04	17.1178	1.04	16.245	1.04	6.7371	1.04	11.9622	1.04	6.42299	1.04	18.015	1.04	17.9924
1.05	23.1047	1.05	19.3824	1.05	19.3824	1.05	13.6438	1.05	20.1912	1.05	17.477	1.05	16.3109	1.05	6.8951	1.05	12.1184	1.05	6.64682	1.05	18.2388	1.05	18.3517
1.06	23.8458	1.06	19.8094	1.06	19.7868	1.06	14.0914	1.06	20.415	1.06	17.5673	1.06	16.3335	1.06	7.09635	1.06	12.3196	1.06	6.66939	1.06	18.4419	1.06	18.4419
1.07	23.1047	1.07	20.1235	1.07	19.8996	1.07	14.0688	1.07	20.7291	1.07	17.9266	1.07	16.6476	1.07	7.11892	1.07	12.6789	1.07	6.78224	1.07	18.8219	1.07	18.6206
1.08	22.6345	1.08	20.1235	1.08	20.4601	1.08	14.2043	1.08	20.8852	1.08	18.173	1.08	16.6927	1.08	7.20733	1.08	12.8369	1.08	7.25247	1.08	19.0476	1.08	18.867
1.09	24.8765	1.09	20.5053	1.09	20.6388	1.09	14.541	1.09	21.4457	1.09	18.3968	1.09	17.0971	1.09	7.32018	1.09	12.9704	1.09	7.16406	1.09	19.2263	1.09	19.025
1.1	24.0696	1.1	20.7291	1.1	20.7743	1.1	14.5616	1.1	21.5586	1.1	18.867	1.1	17.052	1.1	7.52144	1.1	13.3071	1.1	7.4556	1.1	19.3824	1.1	19.3391
1.11	24.1599	1.11	21.0207	1.11	20.9078	1.11	14.7874	1.11	22.1191	1.11	18.7786	1.11	17.1855	1.11	7.63429	1.11	13.4181	1.11	7.47629	1.11	19.4952	1.11	19.4275
1.12	24.6075	1.12	21.2671	1.12	21.378	1.12	15.1447	1.12	22.074	1.12	18.8445	1.12	17.4996	1.12	7.81298	1.12	13.7999	1.12	7.47629	1.12	19.7416	1.12	19.8094
1.13	26.2665	1.13	21.4909	1.13	21.7373	1.13	15.3027	1.13	22.4784	1.13	19.3617	1.13	17.746	1.13	7.88069	1.13	13.6889	1.13	7.88069	1.13	19.8545	1.13	20.0783
1.14	25.9072	1.14	21.4683	1.14	22.3881	1.14	15.6168	1.14	22.6345	1.14	19.7191	1.14	17.904	1.14	8.0368	1.14	14.2927	1.14	7.702	1.14	19.9655	1.14	20.1009
1.15	27.0076	1.15	21.9385	1.15	22.3655	1.15	15.7504	1.15	22.8809	1.15	19.9429	1.15	18.2181	1.15	8.10451	1.15	14.1817	1.15	8.28508	1.15	20.1009	1.15	20.4601
1.16	27.0076	1.16	22.2978	1.16	22.657	1.16	15.7278	1.16	23.1724	1.16	20.0332	1.16	18.2388	1.16	8.37348	1.16	14.3378	1.16	8.23994	1.16	20.3924	1.16	20.7291
1.17	25.437	1.17	22.7699	1.17	22.8809	1.17	15.8858	1.17	23.6219	1.17	20.415	1.17	18.5097	1.17	8.41862	1.17	14.5616	1.17	8.48634	1.17	20.6163	1.17	21.0658
1.18	25.8188	1.18	22.3429	1.18	23.3304	1.18	16.3109	1.18	24.0922	1.18	20.6163	1.18	18.6206	1.18	8.64245	1.18	15.0338	1.18	8.32834	1.18	20.7065	1.18	21.2671
1.19	25.8188	1.19	22.9486	1.19	23.3962	1.19	16.4012	1.19	24.3386	1.19	20.8175	1.19	18.7561	1.19	8.75531	1.19	15.0563	1.19	8.61988	1.19	20.8627	1.19	21.536
1.2	27.254	1.2	22.7699	1.2	23.7555	1.2	16.5798	1.2	24.3837	1.2	21.1993	1.2	18.8445	1.2	8.88885	1.2	15.1673	1.2	8.66502	1.2	21.1091	1.2	21.9837
1.21	27.0508	1.21	23.2175	1.21	24.0922	1.21	16.6701	1.21	24.8539	1.21	21.2219	1.21	19.0476	1.21	8.93399	1.21	15.4588	1.21	9.04685	1.21	21.4006	1.21	22.1191
1.22	26.9173	1.22	23.3304	1.22	24.2483	1.22	17.1404	1.22	25.0119	1.22	21.5135	1.22	19.2263	1.22	9.04685	1.22	15.8181	1.22	9.02427	1.22	21.647	1.22	22.1191
1.23	27.0282	1.23	23.6219	1.23	24.5172	1.23	17.0971	1.23	25.595	1.23	21.8501	1.23	19.6081	1.23	9.44936	1.23	16.0193	1.23	9.2481	1.23	21.7598	1.23	22.4332
1.24	27.254	1.24	23.8006	1.24	24.8314	1.24	17.2984	1.24	25.6834	1.24	21.9611	1.24	19.7191	1.24	9.60735	1.24	15.9535	1.24	9.53964	1.24	21.9837	1.24	22.6119
1.25	27.7693	1.25	24.1147	1.25	25.2358	1.25	17.7234	1.25	26.0201	1.25	22.2752	1.25	20.1009	1.25	9.72021	1.25	16.2657	1.25	9.67507	1.25	22.1868	1.25	22.8357
1.26	27.7242	1.26	24.8539	1.26	25.3693	1.26	18.0601	1.26	26.2213	1.26	22.4558	1.26	20.0332	1.26	9.60735	1.26	16.2883	1.26	9.80861	1.26	22.5216	1.26	23.1273
1.27	28.1944	1.27	24.7862	1.27	25.5273	1.27	18.3517	1.27	26.827	1.27	22.6796	1.27	20.0558	1.27	9.94403	1.27	16.7604	1.27	10.0117	1.27	22.6119	1.27	23.2401
1.28	28.217	1.28	24.6978	1.28	25.9524	1.28	18.1955	1.28	27.1411	1.28	22.8809	1.28	20.4376	1.28	9.98918	1.28	16.894	1.28	10.2581	1.28	23.0821	1.28	23.5542
1.29	28.4859	1.29	25.3919	1.29	25.9975	1.29	18.5981	1.29	27.2088	1.29	23.2627	1.29	20.4827	1.29	10.3014	1.29	16.8262	1.29	10.5271	1.29	22.7906	1.29	23.6426
1.3	28.7323	1.3	25.4596	1.3	26.3116	1.3	18.8012	1.3	27.6113	1.3	23.2627	1.3	20.7517	1.3	10.3691	1.3	17.1855	1.3	10.5929	1.3	23.0596	1.3	24.0245
1.31	29.2045	1.31	25.706	1.31	26.5355	1.31	18.9347	1.31	28.106	1.31	23.5994	1.31	20.7291	1.31	10.8187	1.31	17.6125	1.31	10.9296	1.31	23.3737	1.31	24.2257
1.32	29.2722	1.32	25.9298	1.32	27.0282	1.32	18.9573	1.32	28.3975	1.32	23.8232	1.32	20.9529	1.32	10.9071	1.32	17.7009	1.32	11.1328	1.32	23.6426	1.32	24.3837
1.33	29.8552	1.33	26.0427	1.33	27.4101	1.33	19.2488	1.33	28.4859	1.33	24.1824	1.33	21.0207	1.33	10.9973	1.33	17.8814	1.33	11.2212	1.33	23.7329	1.33	24.6752
1.34	29.8101	1.34	26.5355	1.34	27.2765	1.34	19.5855	1.34	29.0032	1.34	24.4947	1.34	21.4232	1.34	11.1535	1.34	17.9698	1.34	11.2212	1.34	23.9116	1.34	24.8765
1.35	30.0114	1.35	26.5129	1.35	27.7242	1.35	19.8545	1.35	29.227	1.35	24.7204	1.35	21.5586	1.35	11.445	1.35	18.0827	1.35	11.6933	1.35	24.0696	1.35	25.168
1.36	30.348	1.36	26.8496	1.36	27.9932	1.36	20.1235	1.36	29.8552	1.36	24.9894	1.36	21.6263	1.36	11.5127	1.36	18.7109	1.36	11.8268	1.36	24.2709	1.36	25.2809
1.37	30.7506	1.37	27.0076	1.37	28.1944	1.37	20.0106	1.37	30.3255	1.37	25.0778	1.37	21.8501	1.37	11.7591	1.37	18.9122	1.37	12.0281	1.37	24.5398	1.37	25.3467
1.38	30.7506	1.38	27.2765	1.38	28.7323	1.38	20.526	1.38	30.4816	1.38	25.4144	1.38	22.0965	1.38	11.872	1.38	18.8896	1.38	12.5227	1.38	24.6301	1.38	25.6834
1.39	30.9311	1.39	27.3875	1.39	28.8678	1.39	20.684	1.39	30.6847	1.39	25.6608	1.39	22.0062	1.39	12.1861	1.39	19.0702	1.39	12.7014	1.39	24.7204	1.39	25.9749
1.4	31.0872	1.4	27.679	1.4	29.1142	1.4	20.9529	1.4	31.1775	1.4	25.7511	1.4	22.1417	1.4	12.1861	1.4	19.1811	1.4	12.9704	1.4	25.1003	1.4	26.4245
1.41	31.4239	1.41	28.217	1.41	29.3606	1.41	20.9755	1.41	31.4916	1.41	26.0201	1.41	22.3655	1.41	12.6337	1.41	19.3824	1.41	12.8575	1.41	25.326	1.41	26.6257
1.42	31.6026	1.42	28.0609	1.42	29.6747	1.42	21.6037	1.42	31.9393	1.42	26.1781	1.42	22.6796	1.42	12.6789	1.42	19.6965	1.42	13.0607	1.42	25.3693	1.42	26.6032
1.43	31.6026	1.43	28.4859	1.43	29.7875	1.43	21.3122	1.43	32.3211	1.43	26.3342	1.43	22.6119	1.43	12.7466	1.43	19.9655	1.43	13.2619	1.43	25.5273	1.43	27.3424
1.44	32.1631	1.44	28.5537	1.44	30.0791	1.44	21.7147	1.44	32.6126	1.44	26.716	1.44	22.8132	1.44	12.8143	1.44	20.1912	1.44	13.5761	1.44	25.8865	1.44	27.1637
1.45	32.3437	1.45	28.8452	1.45	30.3255	1.45	21.7824	1.45	33.0152	1.45	26.716	1.45	23.0596	1.45	13.0833	1.45	20.1686	1.45	13.7322	1.45	25.9749	1.45	27.0734
1.46	32.5449	1.46	29.069	1.46	30.7731	1.46	22.1868	1.46	33.2409	1.46	27.1637	1.46	23.0821	1.46	13.3974	1.46	20.5485	1.46	14.1817	1.46	26.1988	1.46	27.7242
1.47	32.9042	1.47	29.338	1.47	31.0647	1.47	22.3655	1.47	33.8239	1.47	27.2314	1.47	23.195	1.47	13.4858	1.47	20.8627	1.47	14.0914	1.47	26.6483	1.47	27.7693
1.48	32.8816	1.48	29.4508	1.48	31.1324	1.48	22.4106	1.48	34.1587	1.48	27.5004	1.48	23.4639	1.48	13.7096	1.48	21.1316	1.48	14.4958	1.48	26.827	1.48	28.0834
1.49	33.1731	1.49	29.5844	1.49	31.3788	1.49	22.657	1.49	34.4277	1.49	27.5681	1.49	23.6219	1.49	13.9353	1.49	21.2219	1.49	14.6745	1.49	26.8044	1.49	28.1718
1.5	33.3518	1.5	29.7424	1.5	32.0973	1.5	22.9711	1.5	34.7644	1.5	28.0834	1.5	23.7103	1.5	14.3152	1.5	21.4232	1.5	14.8099	1.5	26.7819	1.5	28.217
1.51	33.7562	1.51	30.0565	1.51	32.1857	1.51	23.1047	1.51	35.37	1.51	28.2395	1.51	23.7781	1.51	14.4281	1.51	21.9178	1.51	15.1015	1.51	27.4778	1.51	28.8226
1.52	33.5757	1.52	30.3932	1.52	32.4114	1.52	23.2627	1.52	35.8196	1.52	28.7323	1.52	23.8458	1.52	14.5842	1.52	22.0965	1.52	15.2576	1.52	27.4326	1.52	28.5311
1.53	33.9801	1.53	30.4816	1.53	32.7688	1.53	23.5542	1.53	35.8403	1.53	28.6439	1.53	24.1824	1.53	14.8325	1.53	22.1868	1.53	15.4588	1.53	27.7693	1.53	28.8452
1.54	33.9801	1.54	30.7506	1.54	33.0603	1.54	23.9567	1.54	36.2898	1.54	28.9581	1.54	24.3386	1.54	15.235	1.54	22.5442	1.54	15.7052	1.54	27.7242	1.54	29.2045
1.55	34.4729	1.55	30.886	1.55	33.3518	1.55	24.1147	1.55	36.4911	1.55	29.0032	1.55	24.474	1.55	15.4588	1.55	22.8357	1.55	16.0871	1.55	28.1511	1.55	29.5844
1.56	34.6083	1.56	31.1324	1.56	33.6434	1.56	24.0922	1.56	37.0967	1.56	29.0032	1.56	24.6527	1.56	15.3027	1.56	22.9486	1.56	16.2883	1.56	28.4859	1.56	29.7875
1.57	34.7418	1.57	31.5593	1.57	33.7788	1.57	24.3837	1.57	37.4334	1.57	29.3606	1.57	24.8088	1.57	15.6845	1.57	23.4639	1.57	16.2657	1.57	28.4427	1.57	30.0565
1.58	34.945	1.58	31.4691	1.58	34.4503	1.58	24.6301	1.58	37.7024	1.58	29.4508	1.58	25.0552	1.58	15.8632	1.58	23.3737	1.58	16.6476	1.58	28.6439	1.58	30.2803
1.59	35.3023	1.59	31.58	1.59	34.2942	1.59	24.743	1.59	38.2177	1.59	29.6521	1.59	25.326	1.59	16.0193	1.59	23.5994	1.59	16.8714	1.59	29.0239	1.59	30.3029
1.6	35.37	1.6	32.1631	1.6	34.8998	1.6	25.1906	1.6	38.4416	1.6	29.8985	1.6	25.5047	1.6	16.0645	1.6	24.047	1.6	17.0971	1.6	29.227	1.6	30.4158
1.61	35.4603	1.61	32.2082	1.61	35.1011	1.61	25.4144	1.61	38.8008	1.61	30.2126	1.61	25.6157	1.61	16.5366	1.61	24.2257	1.61	17.3868	1.61	29.2722	1.61	31.1775
1.62	35.5487	1.62	32.4998	1.62	35.528	1.62	25.8414	1.62	39.0698	1.62	30.459	1.62	25.6157	1.62	16.783	1.62	24.5172	1.62	17.8363	1.62	29.5844	1.62	31.0421
1.63	35.8628	1.63	32.7236	1.63	35.6616	1.63	25.9072	1.63	39.54	1.63	30.7731	1.63	25.9072	1.63	16.9391	1.63	24.7636	1.63	17.8363	1.63	29.8101	1.63	31.1775
1.64	36.4008	1.64	32.7462	1.64	36.1769	1.64	26.0652	1.64	39.9444	1.64	30.7731	1.64	25.8865	1.64	17.0745	1.64	24.743	1.64	17.9924	1.64	29.9662	1.64	31.4465
1.65	36.3575	1.65	32.8816	1.65	36.4008	1.65	26.1555	1.65	40.3488	1.65	30.9763	1.65	26.1988	1.65	17.2758	1.65	25.0119	1.65	18.2388	1.65	29.8985	1.65	31.4239
1.66	36.4459	1.66	33.2409	1.66	36.7149	1.66	26.5806	1.66	40.4598	1.66	31.3788	1.66	26.2891	1.66	17.7234	1.66	25.2583	1.66	18.5755	1.66	30.459	1.66	31.9393
1.67	36.6923	1.67	33.3744	1.67	36.8729	1.67	26.985	1.67	41.2008	1.67	31.5142	1.67	26.7593	1.67	17.8589	1.67	25.2583	1.67	18.6658	1.67	30.3706	1.67	31.8057
1.68	36.9406	1.68	33.5098	1.68	37.5011	1.68	27.1637	1.68	41.4905	1.68	31.9393	1.68	26.5129	1.68	17.8363	1.68	25.4144	1.68	18.9799	1.68	30.6396	1.68	32.3437
1.69	37.3205	1.69	33.7562	1.69	37.5669	1.69	27.5229	1.69	41.8497	1.69	32.0296	1.69	26.5806	1.69	18.0375	1.69	25.7511	1.69	19.3617	1.69	30.6396	1.69	32.2985
1.7	37.3431	1.7	33.7562	1.7	37.881	1.7	27.5229	1.7	42.3877	1.7	32.1631	1.7	26.985	1.7	18.4645	1.7	26.0878	1.7	19.4952	1.7	30.9311	1.7	32.7236
1.71	37.4334	1.71	33.9575	1.71	38.3964	1.71	27.7468	1.71	42.8824	1.71	32.3888	1.71	27.0282	1.71	18.7561	1.71	25.9749	1.71	19.6739	1.71	31.1549	1.71	32.5901
1.72	38.2177	1.72	34.1362	1.72	38.5318	1.72	27.9029	1.72	43.0159	1.72	32.5449	1.72	27.0734	1.72	18.8896	1.72	26.6257	1.72	20.0783	1.72	31.2885	1.72	32.859
1.73	38.1049	1.73	34.3619	1.73	38.6879	1.73	28.3524	1.73	43.6441	1.73	32.6804	1.73	27.3875	1.73	19.0476	1.73	26.716	1.73	20.4827	1.73	31.2678	1.73	33.0603
1.74	38.1952	1.74	34.6967	1.74	39.2485	1.74	28.6439	1.74	43.8454	1.74	32.9268	1.74	27.5004	1.74	19.3617	1.74	26.8044	1.74	20.526	1.74	31.4691	1.74	33.4195
1.75	38.3738	1.75	34.5406	1.75	39.5174	1.75	28.7117	1.75	44.4736	1.75	33.1054	1.75	27.7016	1.75	19.6307	1.75	27.4778	1.75	20.9078	1.75	31.8057	1.75	33.4421
1.76	38.4867	1.76	34.8772	1.76	39.7657	1.76	28.9581	1.76	44.9438	1.76	33.3067	1.76	27.8803	1.76	19.8319	1.76	27.1862	1.76	21.0865	1.76	31.849	1.76	33.7337
1.77	38.8234	1.77	35.0559	1.77	39.8992	1.77	29.1367	1.77	45.1695	1.77	33.5098	1.77	27.9254	1.77	19.988	1.77	27.5906	1.77	21.647	1.77	32.0521	1.77	34.0026
1.78	38.8911	1.78	35.4152	1.78	40.1908	1.78	29.5411	1.78	45.6623	1.78	33.5531	1.78	28.1944	1.78	20.2344	1.78	28.217	1.78	21.7147	1.78	32.3211	1.78	34.2942
1.79	39.1601	1.79	35.6164	1.79	40.7739	1.79	29.607	1.79	46.2228	1.79	33.9575	1.79	28.4427	1.79	20.3924	1.79	28.0609	1.79	21.9837	1.79	32.3662	1.79	34.0703
1.8	39.2936	1.8	35.4152	1.8	40.8867	1.8	29.8985	1.8	46.4918	1.8	34.0026	1.8	28.5311	1.8	20.4601	1.8	28.3524	1.8	21.9385	1.8	32.3888	1.8	34.4503
1.81	39.6303	1.81	35.8854	1.81	41.1105	1.81	29.9662	1.81	46.8943	1.81	34.1155	1.81	28.9129	1.81	20.6163	1.81	28.3524	1.81	22.7699	1.81	32.7462	1.81	34.3393
1.82	39.698	1.82	35.7293	1.82	41.5131	1.82	30.3706	1.82	47.0523	1.82	34.3844	1.82	29.0465	1.82	21.1091	1.82	28.8452	1.82	22.9034	1.82	33.0829	1.82	34.787
1.83	39.809	1.83	36.1544	1.83	41.782	1.83	30.348	1.83	47.5	1.83	34.5631	1.83	29.2496	1.83	21.6263	1.83	28.9806	1.83	23.1724	1.83	33.0377	1.83	34.9224
1.84	40.1456	1.84	36.1769	1.84	42.1413	1.84	30.7731	1.84	47.8818	1.84	34.6967	1.84	29.4734	1.84	21.5135	1.84	29.227	1.84	23.4639	1.84	33.5531	1.84	35.2798
1.85	40.4598	1.85	36.2898	1.85	42.4102	1.85	30.9537	1.85	48.1056	1.85	34.7644	1.85	29.7424	1.85	21.7824	1.85	29.4283	1.85	23.6219	1.85	33.4873	1.85	35.2572
1.86	40.7964	1.86	36.6265	1.86	42.6792	1.86	31.3788	1.86	48.5984	1.86	34.9675	1.86	29.8985	1.86	21.7824	1.86	29.8759	1.86	23.6878	1.86	33.8239	1.86	35.37
1.87	40.6403	1.87	36.7149	1.87	43.2849	1.87	31.1775	1.87	48.9351	1.87	35.3023	1.87	30.1016	1.87	22.1417	1.87	30.0565	1.87	24.1599	1.87	33.6885	1.87	35.908
1.88	40.9751	1.88	36.8503	1.88	43.4429	1.88	31.6477	1.88	49.4298	1.88	35.4152	1.88	30.3255	1.88	22.3881	1.88	30.0791	1.88	24.1824	1.88	34.0026	1.88	35.797
1.89	40.8867	1.89	36.8955	1.89	43.7344	1.89	32.0973	1.89	49.7194	1.89	35.4829	1.89	30.4816	1.89	22.3429	1.89	30.5267	1.89	24.6527	1.89	34.249	1.89	36.1544
1.9	41.2008	1.9	37.1644	1.9	44.0259	1.9	32.1198	1.9	50.169	1.9	35.3926	1.9	30.6621	1.9	22.657	1.9	30.5719	1.9	24.9216	1.9	34.4277	1.9	36.3349
1.91	41.5582	1.91	37.6798	1.91	44.451	1.91	32.4546	1.91	50.2818	1.91	35.9531	1.91	30.5042	1.91	23.2175	1.91	30.8634	1.91	25.1455	1.91	34.4277	1.91	36.6265
1.92	41.2215	1.92	37.8359	1.92	44.9438	1.92	32.7913	1.92	50.594	1.92	35.8628	1.92	30.7073	1.92	23.1273	1.92	30.728	1.92	25.3035	1.92	34.5857	1.92	36.6491
1.93	41.6033	1.93	37.6798	1.93	44.9664	1.93	32.9719	1.93	50.863	1.93	36.2221	1.93	31.1098	1.93	23.2175	1.93	31.0872	1.93	25.5724	1.93	34.676	1.93	36.8277
1.94	42.209	1.94	38.0165	1.94	45.3934	1.94	33.2183	1.94	51.2674	1.94	36.2898	1.94	31.2227	1.94	23.3511	1.94	31.4916	1.94	26.0427	1.94	35.0785	1.94	36.76
1.95	42.0077	1.95	38.2177	1.95	45.4159	1.95	33.4873	1.95	51.7376	1.95	36.6923	1.95	31.2678	1.95	23.6652	1.95	31.6929	1.95	26.0878	1.95	35.0108	1.95	37.2096
1.96	42.2993	1.96	38.4641	1.96	45.8862	1.96	33.4195	1.96	51.9182	1.96	36.8277	1.96	31.3111	1.96	23.7555	1.96	31.7155	1.96	26.5355	1.96	35.2572	1.96	37.3205
1.97	42.5908	1.97	38.3531	1.97	46.11	1.97	33.8446	1.97	52.2981	1.97	36.7826	1.97	31.5142	1.97	24.1373	1.97	31.8057	1.97	26.6257	1.97	35.5939	1.97	37.2321
1.98	42.8146	1.98	38.5544	1.98	46.4467	1.98	34.1813	1.98	52.3659	1.98	36.7375	1.98	31.5593	1.98	24.316	1.98	32.4114	1.98	27.096	1.98	35.528	1.98	37.4108
1.99	43.1288	1.99	38.4641	1.99	46.7608	1.99	34.4503	1.99	52.9264	1.99	37.0064	1.99	31.849	1.99	24.474	1.99	32.3888	1.99	27.096	1.99	35.9305	1.99	37.7701
2	43.2172	2	38.8234	2	47.12	2	34.518	2	53.3308	2	37.3882	2	31.9844	2	24.7862	2	32.859	2	27.5681	2	35.9983	2	37.9036
2.01	43.2397	2.01	38.9362	2.01	47.4116	2.01	34.8095	2.01	53.4643	2.01	37.5444	2.01	32.2534	2.01	24.8765	2.01	32.9719	2.01	27.837	2.01	36.0434	2.01	37.9939
2.02	43.3977	2.02	39.3839	2.02	47.5902	2.02	35.2798	2.02	53.6674	2.02	37.6121	2.02	32.3211	2.02	25.0778	2.02	33.1731	2.02	28.3298	2.02	36.1318	2.02	38.039
2.03	43.757	2.03	39.2259	2.03	48.0153	2.03	35.2572	2.03	53.8687	2.03	37.8359	2.03	32.6126	2.03	25.5273	2.03	33.4647	2.03	28.2847	2.03	36.3801	2.03	38.3964
2.04	43.8679	2.04	39.5174	2.04	47.9044	2.04	35.5713	2.04	54.4518	2.04	38.0616	2.04	32.5901	2.04	25.6834	2.04	33.3518	2.04	28.5537	2.04	36.6697	2.04	38.3738
2.05	44.2272	2.05	39.4742	2.05	48.3069	2.05	35.7293	2.05	54.5853	2.05	38.0616	2.05	32.8816	2.05	25.8414	2.05	33.8672	2.05	28.8226	2.05	36.7149	2.05	38.7105
2.06	44.2272	2.06	39.6303	2.06	48.8467	2.06	36.1544	2.06	55.1233	2.06	38.1049	2.06	33.0377	2.06	25.7285	2.06	33.8446	2.06	29.069	2.06	36.7149	2.06	38.6879
2.07	44.2723	2.07	39.809	2.07	48.8241	2.07	36.4459	2.07	55.1233	2.07	38.308	2.07	33.1054	2.07	26.0427	2.07	34.1587	2.07	29.1142	2.07	37.0064	2.07	38.8008
2.08	44.4285	2.08	39.8541	2.08	49.1157	2.08	36.5588	2.08	55.6405	2.08	38.3738	2.08	33.4647	2.08	26.3116	2.08	34.3619	2.08	29.5844	2.08	37.0967	2.08	38.9137
2.09	44.451	2.09	40.0779	2.09	49.4956	2.09	36.8955	2.09	55.932	2.09	38.5093	2.09	33.6434	2.09	26.5355	2.09	34.7644	2.09	29.7875	2.09	37.1418	2.09	39.2052
2.1	44.7426	2.1	40.1908	2.1	49.7871	2.1	37.1418	2.1	56.3797	2.1	38.6879	2.1	33.6659	2.1	26.6934	2.1	34.7192	2.1	30.1242	2.1	37.3657	2.1	38.9795
2.11	45.2579	2.11	40.5275	2.11	50.011	2.11	37.2096	2.11	56.7389	2.11	38.8234	2.11	34.0026	2.11	27.1411	2.11	34.676	2.11	30.3706	2.11	37.3205	2.11	39.4967
2.12	45.147	2.12	40.7062	2.12	50.4831	2.12	37.5444	2.12	56.8048	2.12	38.9795	2.12	34.0026	2.12	27.3424	2.12	35.0108	2.12	30.5042	2.12	37.6121	2.12	39.5174
2.13	45.6398	2.13	40.6403	2.13	50.7746	2.13	37.8359	2.13	57.2769	2.13	39.2485	2.13	34.2039	2.13	27.837	2.13	35.2798	2.13	30.886	2.13	37.7024	2.13	39.6529
2.14	45.572	2.14	41.2008	2.14	51.132	2.14	38.1726	2.14	57.6361	2.14	39.1601	2.14	34.2716	2.14	27.8803	2.14	35.5055	2.14	31.0421	2.14	37.9262	2.14	39.6754
2.15	45.9539	2.15	40.9093	2.15	51.3351	2.15	38.039	2.15	57.6794	2.15	39.3162	2.15	34.3844	2.15	28.0609	2.15	35.5487	2.15	31.4691	2.15	37.8359	2.15	40.0347
2.16	45.9313	2.16	41.2008	2.16	51.6492	2.16	38.419	2.16	57.9935	2.16	39.5626	2.16	34.6083	2.16	28.3073	2.16	35.9305	2.16	31.3336	2.16	37.9488	2.16	40.2134
2.17	46.4467	2.17	41.2441	2.17	52.0292	2.17	38.7331	2.17	58.3979	2.17	39.698	2.17	34.6308	2.17	28.5311	2.17	35.639	2.17	32.1405	2.17	38.1274	2.17	40.3488
2.18	46.4015	2.18	41.4905	2.18	52.3433	2.18	39.0923	2.18	58.712	2.18	39.7431	2.18	34.7644	2.18	28.7117	2.18	36.1318	2.18	32.1857	2.18	38.2854	2.18	40.3488
2.19	46.5821	2.19	41.4247	2.19	52.2981	2.19	39.2936	2.19	59.0035	2.19	40.1682	2.19	35.0334	2.19	29.2722	2.19	36.1092	2.19	32.3888	2.19	38.419	2.19	40.5952
2.2	46.6479	2.2	41.7162	2.2	52.7251	2.2	39.3162	2.2	59.4286	2.2	40.0347	2.2	35.1462	2.2	29.3831	2.2	36.1318	2.2	32.5224	2.2	38.5995	2.2	40.7964
2.21	46.9169	2.21	41.8046	2.21	53.1276	2.21	39.7206	2.21	59.7202	2.21	40.3036	2.21	35.2798	2.21	29.7198	2.21	36.5362	2.21	32.8139	2.21	38.6879	2.21	40.7287
2.22	46.9169	2.22	42.3218	2.22	53.4192	2.22	39.9218	2.22	59.675	2.22	40.392	2.22	35.5055	2.22	29.9436	2.22	36.7375	2.22	33.1731	2.22	38.7782	2.22	40.7964
2.23	47.0297	2.23	42.3425	2.23	53.3985	2.23	40.1908	2.23	60.3033	2.23	40.5275	2.23	35.7519	2.23	30.2126	2.23	36.8955	2.23	33.3293	2.23	38.7105	2.23	40.9977
2.24	47.3213	2.24	42.2316	2.24	53.6881	2.24	40.2359	2.24	60.5496	2.24	40.8641	2.24	35.8196	2.24	30.6396	2.24	36.8729	2.24	33.4873	2.24	39.1375	2.24	41.3344
2.25	47.4116	2.25	42.0961	2.25	54.1151	2.25	40.7062	2.25	60.5496	2.25	40.7513	2.25	36.0434	2.25	31.1775	2.25	37.1644	2.25	33.7788	2.25	39.0021	2.25	41.3344
2.26	47.7031	2.26	42.5231	2.26	54.1602	2.26	40.6178	2.26	60.9992	2.26	41.0428	2.26	36.1769	2.26	31.1549	2.26	37.298	2.26	34.1362	2.26	39.3613	2.26	41.5131
2.27	47.8141	2.27	42.7469	2.27	54.5627	2.27	41.1783	2.27	61.4694	2.27	41.1331	2.27	36.3349	2.27	31.5593	2.27	37.4108	2.27	34.2716	2.27	39.54	2.27	41.4698
2.28	47.9495	2.28	42.7921	2.28	54.8769	2.28	41.0428	2.28	61.4468	2.28	41.3118	2.28	36.4008	2.28	31.6929	2.28	37.3205	2.28	34.1813	2.28	39.6529	2.28	41.6259
2.29	48.1733	2.29	42.7921	2.29	54.9446	2.29	41.2667	2.29	61.9171	2.29	41.3569	2.29	36.6697	2.29	32.1198	2.29	37.881	2.29	34.4051	2.29	39.809	2.29	42.0961
2.3	48.3746	2.3	42.8598	2.3	55.3715	2.3	41.782	2.3	62.0525	2.3	41.6259	2.3	36.76	2.3	32.4321	2.3	37.9939	2.3	34.7418	2.3	39.9444	2.3	41.9626
2.31	48.3746	2.31	43.2397	2.31	55.3715	2.31	41.8046	2.31	62.3666	2.31	41.6485	2.31	36.8503	2.31	32.6804	2.31	37.9713	2.31	35.0559	2.31	40.0572	2.31	42.2767
2.32	48.4874	2.32	43.2397	2.32	56.043	2.32	42.0529	2.32	62.7917	2.32	42.0077	2.32	37.2321	2.32	32.7462	2.32	38.1726	2.32	35.4829	2.32	40.2585	2.32	42.3651
2.33	48.7113	2.33	43.2849	2.33	56.0882	2.33	42.2767	2.33	63.1284	2.33	42.2316	2.33	37.2528	2.33	33.1506	2.33	38.3964	2.33	35.8854	2.33	40.2811	2.33	42.3651
2.34	48.9125	2.34	43.4861	2.34	56.2894	2.34	42.7244	2.34	63.1058	2.34	42.1639	2.34	37.3882	2.34	33.4195	2.34	38.5318	2.34	36.0208	2.34	40.4372	2.34	42.3877
2.35	49.0931	2.35	43.7344	2.35	56.6261	2.35	42.6792	2.35	63.6663	2.35	42.5682	2.35	37.6798	2.35	33.4873	2.35	38.7331	2.35	36.1318	2.35	40.4598	2.35	42.6341
2.36	49.631	2.36	43.9131	2.36	56.8499	2.36	43.0159	2.36	64.1817	2.36	42.7921	2.36	37.5895	2.36	33.8014	2.36	39.0246	2.36	36.3801	2.36	40.7513	2.36	42.8824
2.37	49.2943	2.37	44.0259	2.37	57.1189	2.37	43.1513	2.37	64.6086	2.37	43.1062	2.37	37.9262	2.37	34.0929	2.37	38.8911	2.37	36.6697	2.37	40.7964	2.37	42.8598
2.38	49.9	2.38	43.8679	2.38	57.2769	2.38	43.3074	2.38	64.6538	2.38	43.1739	2.38	37.9939	2.38	34.5406	2.38	39.1601	2.38	36.7375	2.38	41.1331	2.38	43.0385
2.39	49.5633	2.39	44.2723	2.39	57.3446	2.39	43.599	2.39	65.5284	2.39	43.1946	2.39	37.9262	2.39	34.4729	2.39	39.429	2.39	36.8955	2.39	41.1331	2.39	43.3074
2.4	50.169	2.4	44.2723	2.4	57.7697	2.4	43.757	2.4	65.7296	2.4	43.5764	2.4	38.039	2.4	34.787	2.4	39.3387	2.4	37.0967	2.4	41.2441	2.4	43.4861
2.41	50.3025	2.41	44.3175	2.41	58.1966	2.41	43.8228	2.41	65.8651	2.41	43.8228	2.41	38.3306	2.41	34.9675	2.41	39.8992	2.41	37.5444	2.41	41.3344	2.41	43.33
2.42	50.1238	2.42	44.2723	2.42	58.2399	2.42	44.0692	2.42	66.0889	2.42	43.8454	2.42	38.577	2.42	35.3023	2.42	39.5626	2.42	37.6121	2.42	41.2892	2.42	43.6893
2.43	50.3702	2.43	44.5865	2.43	58.5314	2.43	44.3382	2.43	66.514	2.43	43.9357	2.43	38.5318	2.43	35.37	2.43	40.0121	2.43	37.7249	2.43	41.6711	2.43	43.8454
2.44	50.6392	2.44	44.6749	2.44	58.5992	2.44	44.3175	2.44	66.8732	2.44	43.9582	2.44	38.8685	2.44	35.8628	2.44	40.0121	2.44	38.3531	2.44	41.7388	2.44	43.757
2.45	50.594	2.45	44.5865	2.45	59.1371	2.45	44.989	2.45	66.9861	2.45	44.2723	2.45	38.9569	2.45	36.1318	2.45	40.3262	2.45	38.2177	2.45	42.0077	2.45	43.9808
2.46	50.9759	2.46	44.6749	2.46	59.4512	2.46	44.9213	2.46	67.7253	2.46	44.5187	2.46	38.9137	2.46	36.1318	2.46	40.5049	2.46	38.3964	2.46	42.0077	2.46	44.2723
2.47	50.9759	2.47	44.9213	2.47	59.5415	2.47	45.2128	2.47	67.9265	2.47	44.609	2.47	39.0021	2.47	36.3124	2.47	40.4372	2.47	38.5995	2.47	42.0529	2.47	44.3607
2.48	51.1997	2.48	45.2128	2.48	59.7879	2.48	45.3708	2.48	68.3535	2.48	44.6297	2.48	39.1375	2.48	36.4008	2.48	40.7739	2.48	38.9362	2.48	42.0961	2.48	44.6297
2.49	51.29	2.49	45.1695	2.49	60.1697	2.49	45.4385	2.49	68.3084	2.49	44.878	2.49	39.3162	2.49	36.6697	2.49	40.8867	2.49	39.1601	2.49	42.0529	2.49	44.6974
2.5	51.3803	2.5	45.2128	2.5	60.4387	2.5	45.9539	2.5	68.5999	2.5	44.9438	2.5	39.3613	2.5	36.7149	2.5	41.0654	2.5	39.3839	2.5	42.3651	2.5	44.7426
2.51	51.5589	2.51	45.2354	2.51	60.5722	2.51	45.9087	2.51	69.183	2.51	45.4611	2.51	39.54	2.51	37.2096	2.51	41.2892	2.51	39.5851	2.51	42.2993	2.51	44.72
2.52	51.4235	2.52	45.5269	2.52	60.9766	2.52	46.0648	2.52	69.1153	2.52	45.3256	2.52	39.6529	2.52	37.4334	2.52	41.4021	2.52	39.6529	2.52	42.478	2.52	44.878
2.53	51.6944	2.53	45.73	2.53	61.2004	2.53	46.3789	2.53	69.4294	2.53	45.4611	2.53	39.967	2.53	37.6572	2.53	41.4472	2.53	39.8541	2.53	42.5457	2.53	45.0115
2.54	51.6718	2.54	45.6849	2.54	61.5146	2.54	46.6028	2.54	69.8112	2.54	45.5946	2.54	40.0572	2.54	37.7701	2.54	41.4021	2.54	40.1456	2.54	42.6566	2.54	45.1244
2.55	52.0743	2.55	46.0648	2.55	61.6932	2.55	46.7382	2.55	70.1911	2.55	45.6623	2.55	40.2134	2.55	38.1049	2.55	41.4021	2.55	40.0779	2.55	42.7921	2.55	45.3256
2.56	52.0969	2.56	46.2454	2.56	62.0751	2.56	46.9395	2.56	70.5053	2.56	45.999	2.56	40.55	2.56	38.2403	2.56	41.5808	2.56	40.0779	2.56	42.9256	2.56	45.6172
2.57	52.1646	2.57	46.1777	2.57	62.1202	2.57	47.5	2.57	70.6407	2.57	45.999	2.57	40.5275	2.57	38.6447	2.57	41.4698	2.57	40.4598	2.57	43.1062	2.57	45.572
2.58	52.2323	2.58	46.5821	2.58	62.4117	2.58	47.5451	2.58	70.7742	2.58	45.8636	2.58	40.6836	2.58	38.9137	2.58	41.4247	2.58	40.6403	2.58	43.3752	2.58	45.7959
2.59	52.5238	2.59	46.5144	2.59	62.6356	2.59	47.6805	2.59	71.1786	2.59	46.268	2.59	40.819	2.59	39.2259	2.59	40.3036	2.59	40.661	2.59	43.3526	2.59	45.999
2.6	52.5013	2.6	46.7382	2.6	63.1058	2.6	47.8366	2.6	71.425	2.6	46.3564	2.6	40.9977	2.6	39.0923	2.6	38.5093	2.6	40.9977	2.6	43.5764	2.6	46.0423
2.61	52.68	2.61	46.9169	2.61	63.1735	2.61	48.2185	2.61	71.4702	2.61	46.3564	2.61	41.2667	2.61	39.6077	2.61	36.918	2.61	41.6033	2.61	43.3977	2.61	46.1551
2.62	52.9715	2.62	46.8736	2.62	63.7792	2.62	48.2862	2.62	71.8068	2.62	46.4692	2.62	41.2008	2.62	39.8767	2.62	36.2672	2.62	41.2892	2.62	43.8679	2.62	46.3789
2.63	53.0392	2.63	46.9395	2.63	63.734	2.63	48.51	2.63	71.9178	2.63	46.7608	2.63	41.4247	2.63	40.1908	2.63	35.1914	2.63	41.7388	2.63	43.8454	2.63	46.4241
2.64	53.3082	2.64	47.1426	2.64	64.2268	2.64	48.89	2.64	72.0758	2.64	46.6931	2.64	41.6259	2.64	40.3262	2.64	35.1914	2.64	41.7613	2.64	43.9357	2.64	46.4918
2.65	53.3082	2.65	47.3439	2.65	64.4958	2.65	49.0479	2.65	72.2771	2.65	46.7608	2.65	41.3795	2.65	40.7513	2.65	35.0108	2.65	42.1639	2.65	44.0034	2.65	46.5144
2.66	53.532	2.66	47.3439	2.66	64.855	2.66	49.2041	2.66	72.7247	2.66	47.0297	2.66	41.7613	2.66	40.9526	2.66	34.7192	2.66	42.3877	2.66	44.4736	2.66	46.9169
2.67	53.5772	2.67	47.4548	2.67	65.1014	2.67	49.4505	2.67	72.7699	2.67	47.12	2.67	41.8949	2.67	41.4247	2.67	34.6534	2.67	42.1864	2.67	44.3175	2.67	47.0749
2.68	53.7558	2.68	47.8818	2.68	65.5058	2.68	49.631	2.68	72.8827	2.68	47.1426	2.68	42.0529	2.68	41.5582	2.68	34.9882	2.68	42.5005	2.68	44.609	2.68	47.12
2.69	53.8461	2.69	47.8818	2.69	65.6168	2.69	49.9	2.69	72.9937	2.69	47.5225	2.69	42.0529	2.69	41.8046	2.69	35.2798	2.69	42.6341	2.69	44.3382	2.69	47.231
2.7	53.8913	2.7	47.8141	2.7	65.7974	2.7	50.1464	2.7	73.4658	2.7	47.5225	2.7	42.3425	2.7	42.0529	2.7	34.3844	2.7	42.8824	2.7	44.6297	2.7	47.2536
2.71	53.9138	2.71	47.8592	2.71	66.1566	2.71	50.4154	2.71	73.4884	2.71	47.8366	2.71	42.5005	2.71	42.2767	2.71	33.1957	2.71	43.061	2.71	44.878	2.71	47.4116
2.72	54.1377	2.72	48.1508	2.72	66.245	2.72	50.8198	2.72	73.4884	2.72	47.8366	2.72	42.5005	2.72	42.4554	2.72	32.0521	2.72	43.3977	2.72	44.7426	2.72	47.5
2.73	54.3163	2.73	48.2862	2.73	66.672	2.73	51.0436	2.73	73.8457	2.73	48.0153	2.73	42.8598	2.73	42.7469	2.73	31.3562	2.73	43.6441	2.73	44.7877	2.73	47.6805
2.74	54.1377	2.74	48.1056	2.74	66.672	2.74	51.2223	2.74	74.1824	2.74	48.1056	2.74	42.5457	2.74	43.0836	2.74	31.1098	2.74	43.5087	2.74	44.9438	2.74	47.5902
2.75	54.4518	2.75	48.241	2.75	66.8958	2.75	51.4687	2.75	74.5191	2.75	47.8592	2.75	42.9708	2.75	43.33	2.75	30.7957	2.75	43.5313	2.75	45.1018	2.75	47.8141
2.76	54.4292	2.76	48.3972	2.76	67.0745	2.76	51.9633	2.76	74.6545	2.76	48.4874	2.76	43.1739	2.76	43.4861	2.76	30.9537	2.76	43.7777	2.76	45.1902	2.76	47.9269
2.77	54.7207	2.77	48.3069	2.77	67.4563	2.77	51.984	2.77	74.8332	2.77	48.5551	2.77	43.2172	2.77	43.8905	2.77	30.9988	2.77	44.1595	2.77	45.2579	2.77	47.9269
2.78	54.6079	2.78	48.5326	2.78	67.6576	2.78	52.2981	2.78	75.215	2.78	48.6661	2.78	43.3526	2.78	43.8679	2.78	30.4158	2.78	43.9131	2.78	45.1695	2.78	48.083
2.79	54.5627	2.79	48.8015	2.79	67.8156	2.79	52.5897	2.79	75.7078	2.79	48.7113	2.79	43.4654	2.79	44.2723	2.79	29.3831	2.79	44.2723	2.79	45.4611	2.79	48.2862
2.8	54.811	2.8	48.779	2.8	68.0845	2.8	52.68	2.8	75.753	2.8	48.9802	2.8	43.5764	2.8	44.4962	2.8	29.3831	2.8	44.3382	2.8	45.3482	2.8	48.352
2.81	54.7433	2.81	48.779	2.81	68.3761	2.81	52.8812	2.81	75.9994	2.81	48.9125	2.81	43.6667	2.81	44.5865	2.81	23.0163	2.81	44.5639	2.81	45.7733	2.81	48.51
2.82	54.9897	2.82	48.8241	2.82	68.6225	2.82	53.0392	2.82	76.3793	2.82	48.9802	2.82	43.6667	2.82	44.8328	2.82	17.635	2.82	44.7426	2.82	45.6623	2.82	48.6661
2.83	55.08	2.83	48.8674	2.83	68.7128	2.83	53.3308	2.83	76.6276	2.83	49.0931	2.83	44.0466	2.83	45.1902	2.83	9.36096	2.83	45.1018	2.83	45.841	2.83	48.8241
2.84	55.2135	2.84	49.4072	2.84	69.1153	2.84	53.532	2.84	76.7611	2.84	49.2041	2.84	44.1821	2.84	45.5043	2.84	8.35091	2.84	45.4159	2.84	45.7959	2.84	48.89
2.85	55.3922	2.85	49.3395	2.85	69.5648	2.85	53.532	2.85	77.2107	2.85	49.2718	2.85	44.2498	2.85	45.6623	2.85	7.74714	2.85	45.5269	2.85	46.0874	2.85	48.8467
2.86	54.9671	2.86	49.4298	2.86	69.877	2.86	53.8913	2.86	77.3442	2.86	49.1157	2.86	44.3607	2.86	46.0216	2.86	7.74714	2.86	45.7507	2.86	46.1551	2.86	49.2266
2.87	55.3715	2.87	49.5633	2.87	69.9673	2.87	54.0699	2.87	77.7035	2.87	49.2718	2.87	44.5639	2.87	46.3338	2.87	7.702	2.87	45.841	2.87	46.2228	2.87	49.1589
2.88	55.3038	2.88	49.2266	2.88	70.035	2.88	54.1828	2.88	77.995	2.88	49.4298	2.88	44.7877	2.88	46.4015	2.88	7.52144	2.88	46.1551	2.88	46.3112	2.88	49.3395
2.89	55.6631	2.89	49.6762	2.89	70.4601	2.89	54.2054	2.89	77.995	2.89	49.4298	2.89	44.878	2.89	46.6028	2.89	7.25247	2.89	46.4241	2.89	46.268	2.89	49.3395
2.9	55.8643	2.9	49.5407	2.9	70.573	2.9	54.4969	2.9	78.264	2.9	49.6085	2.9	45.0567	2.9	46.6479	2.9	7.18475	2.9	46.4692	2.9	46.5369	2.9	49.5633
2.91	55.774	2.91	49.9451	2.91	70.7968	2.91	54.8994	2.91	78.4652	2.91	49.3846	2.91	45.2805	2.91	46.9395	2.91	5.97534	2.91	46.9846	2.91	46.5144	2.91	49.7646
2.92	55.774	2.92	49.9451	2.92	70.9322	2.92	54.922	2.92	78.6439	2.92	48.9351	2.92	45.5043	2.92	47.0975	2.92	5.48066	2.92	46.8511	2.92	46.7156	2.92	49.631
2.93	55.774	2.93	50.2818	2.93	71.267	2.93	55.2587	2.93	78.9806	2.93	48.9577	2.93	45.2579	2.93	47.389	2.93	5.16843	2.93	46.962	2.93	46.962	2.93	49.7871
2.94	56.2668	2.94	50.2367	2.94	72.0307	2.94	55.3922	2.94	79.2947	2.94	48.8015	2.94	45.5495	2.94	47.4774	2.94	4.62861	2.94	46.8059	2.94	46.962	2.94	49.9226
2.95	56.3797	2.95	50.2141	2.95	71.7617	2.95	55.6405	2.95	79.2947	2.95	49.0028	2.95	45.5946	2.95	47.9946	2.95	3.95713	2.95	46.9395	2.95	47.1426	2.95	49.9677
2.96	56.5358	2.96	50.5282	2.96	71.9178	2.96	55.9979	2.96	79.7668	2.96	48.8674	2.96	45.841	2.96	48.4649	2.96	0.817908	2.96	47.4341	2.96	47.231	2.96	49.9451
2.97	56.4248	2.97	50.7746	2.97	72.3673	2.97	56.0656	2.97	79.6314	2.97	49.0479	2.97	45.8184	2.97	48.5777	2.97	0.548939	2.97	47.5902	2.97	47.4341	2.97	50.1464
2.98	56.6261	2.98	50.8423	2.98	72.3899	2.98	56.5358	2.98	80.1467	2.98	49.1589	2.98	46.1326	2.98	48.6436	2.98	0.727625	2.98	47.6128	2.98	47.3664	2.98	50.2592
2.99	56.5358	2.99	50.8423	2.99	72.6137	2.99	56.581	2.99	80.1016	2.99	49.1157	2.99	46.3789	2.99	48.241	2.99	0.772766	2.99	47.7257	2.99	47.5225	2.99	50.3702
3	56.6035	3	51.3577	3	73.0388	3	56.9853	3	80.506	3	49.2492	3	46.3789	3	48.3746	3	0.817908	3	48.3972	3	47.5225	3	50.3025
3.01	56.6938	3.01	51.1771	3.01	73.1517	3.01	57.1866	3.01	80.6847	3.01	49.1382	3.01	46.4692	3.01	48.8015	3.01	0.817908	3.01	48.3069	3.01	47.6805	3.01	50.5282
3.02	56.6938	3.02	51.4912	3.02	73.4884	3.02	57.3879	3.02	80.8427	3.02	49.6762	3.02	46.5369	3.02	49.0254	3.02	0.659912	3.02	48.51	3.02	47.8141	3.02	50.5056
3.03	56.9628	3.03	51.3577	3.03	73.5335	3.03	57.5684	3.03	81.0439	3.03	49.5182	3.03	46.7156	3.03	49.0254	3.03	0.727625	3.03	48.8467	3.03	47.8592	3.03	50.5056
3.04	57.0305	3.04	51.5815	3.04	73.7122	3.04	57.5007	3.04	81.1794	3.04	49.5859	3.04	46.6931	3.04	49.2718	3.04	0.772766	3.04	49.0931	3.04	48.083	3.04	50.6166
3.05	57.2543	3.05	51.6718	3.05	73.8457	3.05	57.8825	3.05	81.6947	3.05	49.3395	3.05	46.6931	3.05	49.5859			3.05	49.2266	3.05	48.3294	3.05	50.7069
3.06	57.164	3.06	51.8731	3.06	74.4288	3.06	58.0161	3.06	81.8057	3.06	48.7338	3.06	46.962	3.06	49.8323			3.06	49.4505	3.06	48.2185	3.06	50.9533
3.07	57.1866	3.07	51.8731	3.07	74.4514	3.07	58.2399	3.07	81.896	3.07	48.621	3.07	47.0523	3.07	49.9903			3.07	49.6536	3.07	48.4423	3.07	50.9984
3.08	57.2317	3.08	51.8053	3.08	74.7203	3.08	58.3302	3.08	82.0972	3.08	48.4423	3.08	47.231	3.08	50.594			3.08	49.742	3.08	48.4649	3.08	50.9082
3.09	57.5007	3.09	52.0743	3.09	74.6319	3.09	58.5089	3.09	82.3436	3.09	48.6661	3.09	47.3439	3.09	50.4605			3.09	49.9903	3.09	48.5326	3.09	51.0887
3.1	57.2543	3.1	52.0517	3.1	75.1473	3.1	58.7346	3.1	82.5016	3.1	48.5551	3.1	47.4548	3.1	50.8198			3.1	50.1012	3.1	48.4423	3.1	51.3351
3.11	57.5007	3.11	52.1646	3.11	75.1473	3.11	59.1145	3.11	82.7255	3.11	48.4197	3.11	47.7031	3.11	50.9307			3.11	50.2592	3.11	48.5551	3.11	51.2448
3.12	57.4781	3.12	52.2756	3.12	75.3486	3.12	59.2499	3.12	82.8835	3.12	48.6436	3.12	47.7915	3.12	51.3125			3.12	50.6166	3.12	48.6436	3.12	51.3351
3.13	57.6136	3.13	52.1195	3.13	75.4614	3.13	59.2048	3.13	83.1524	3.13	48.779	3.13	48.0153	3.13	51.5364			3.13	50.5056	3.13	48.779	3.13	51.5364
3.14	57.7697	3.14	52.6574	3.14	75.9768	3.14	59.6976	3.14	83.1073	3.14	48.5551	3.14	48.0605	3.14	51.6944			3.14	50.6843	3.14	48.7338	3.14	51.6492
3.15	57.86	3.15	52.7025	3.15	76.0671	3.15	59.9666	3.15	83.3311	3.15	48.9125	3.15	48.1282	3.15	52.2097			3.15	50.9307	3.15	48.7338	3.15	51.7602
3.16	57.9709	3.16	52.7928	3.16	76.447	3.16	59.944	3.16	83.3311	3.16	48.9351	3.16	48.352	3.16	52.411			3.16	51.1546	3.16	48.9351	3.16	51.8279
3.17	58.1289	3.17	52.9038	3.17	76.5824	3.17	60.3258	3.17	83.4872	3.17	48.9802	3.17	48.3294	3.17	52.7477			3.17	51.1997	3.17	48.8674	3.17	52.2756
3.18	57.9051	3.18	52.8812	3.18	76.8966	3.18	60.2807	3.18	83.7129	3.18	48.9125	3.18	48.6661	3.18	52.8154			3.18	51.5815	3.18	48.8467	3.18	52.0066
3.19	58.3753	3.19	52.8812	3.19	77.0978	3.19	60.5271	3.19	83.6452	3.19	48.89	3.19	48.779	3.19	53.1728			3.19	51.3803	3.19	48.8241	3.19	52.1195
3.2	58.0386	3.2	53.2856	3.2	77.0978	3.2	60.7302	3.2	83.9142	3.2	48.0379	3.2	48.7564	3.2	53.5094			3.2	51.8053	3.2	49.0705	3.2	52.3207
3.21	58.4656	3.21	52.9715	3.21	77.2107	3.21	60.9089	3.21	83.7562	3.21	47.1633	3.21	48.9125	3.21	53.6881			3.21	51.7376	3.21	49.1815	3.21	52.4336
3.22	58.6894	3.22	53.1728	3.22	77.4571	3.22	61.2456	3.22	83.6678	3.22	46.3112	3.22	49.1382	3.22	53.959			3.22	51.7602	3.22	49.0028	3.22	52.6348
3.23	58.443	3.23	53.263	3.23	77.6809	3.23	61.2456	3.23	83.7129	3.23	43.8002	3.23	49.3395	3.23	54.5853			3.23	51.9633	3.23	49.2266	3.23	52.5671
3.24	58.3528	3.24	53.4417	3.24	77.5906	3.24	61.3791	3.24	83.9593	3.24	39.2936	3.24	49.4956	3.24	54.8317			3.24	52.0743	3.24	49.3169	3.24	52.8361
3.25	58.5089	3.25	53.7107	3.25	78.2188	3.25	61.6255	3.25	83.6678	3.25	13.3748	3.25	49.4505	3.25	55.1026			3.25	52.3207	3.25	49.3846	3.25	52.9038
3.26	58.7346	3.26	53.6881	3.26	78.2188	3.26	61.8061	3.26	83.9368	3.26	10.7961	3.26	49.6536	3.26	55.2135			3.26	52.1872	3.26	49.2266	3.26	53.0844
3.27	58.554	3.27	54.0022	3.27	78.5329	3.27	62.1653	3.27	84.0703	3.27	10.4143	3.27	49.7646	3.27	55.7063			3.27	52.6123	3.27	49.4298	3.27	52.9715
3.28	58.5766	3.28	54.0248	3.28	78.5781	3.28	61.9396	3.28	84.296	3.28	10.3691	3.28	49.9226	3.28	56.043			3.28	52.4787	3.28	49.2943	3.28	53.4417
3.29	58.3979	3.29	54.1602	3.29	78.7793	3.29	62.1653	3.29	84.027	3.29	9.92146	3.29	49.9677	3.29	56.312			3.29	52.5671	3.29	49.4298	3.29	53.4643
3.3	58.1289	3.3	54.3615	3.3	79.0934	3.3	62.5453	3.3	84.1832	3.3	9.36096	3.3	50.1238	3.3	56.5151			3.3	52.7702	3.3	49.5859	3.3	53.532
3.31	58.4656	3.31	54.3163	3.31	79.0483	3.31	62.4776	3.31	84.138	3.31	7.81298	3.31	50.4379	3.31	57.0963			3.31	53.2179	3.31	49.6085	3.31	53.6881
3.32	58.285	3.32	54.2505	3.32	79.3173	3.32	62.7033	3.32	84.1832	3.32	6.58099	3.32	50.3476	3.32	57.4104			3.32	53.3308	3.32	49.7871	3.32	53.6674
3.33	57.9484	3.33	54.7433	3.33	79.3173	3.33	62.8143	3.33	83.9819	3.33	6.19916	3.33	50.4831	3.33	57.5233			3.33	53.1276	3.33	49.9226	3.33	53.9364
3.34	57.7922	3.34	54.7659	3.34	79.6765	3.34	63.2412	3.34	83.7788	3.34	6.17659	3.34	50.5056	3.34	57.8374			3.34	53.2179	3.34	49.9	3.34	54.0925
3.35	57.6568	3.35	54.9897	3.35	79.7668	3.35	63.3296	3.35	83.5775	3.35	6.15402	3.35	50.594	3.35	58.1966			3.35	53.6223	3.35	50.0335	3.35	54.1602
3.36	57.8825	3.36	54.8543	3.36	79.9455	3.36	63.6005	3.36	83.2634	3.36	5.16843	3.36	50.863	3.36	58.2192			3.36	53.8687	3.36	49.9677	3.36	53.9797
3.37	57.4556	3.37	55.1458	3.37	80.237	3.37	63.9127	3.37	76.3135	3.37	4.4725	3.37	50.8198	3.37	58.6669			3.37	53.7107	3.37	50.011	3.37	54.2712
3.38	57.5233	3.38	55.1233	3.38	80.4157	3.38	63.892	3.38	66.3579	3.38	3.71073	3.38	50.8423	3.38	58.8681			3.38	53.9797	3.38	49.9	3.38	54.3163
3.39	57.86	3.39	55.1684	3.39	80.3706	3.39	64.1158	3.39	7.702	3.39	0.705054	3.39	50.9082	3.39	59.1597			3.39	53.9138	3.39	50.0787	3.39	54.1828
3.4	57.9051	3.4	55.2135	3.4	80.4609	3.4	64.161	3.4	0.951452	3.4	0.750195	3.4	50.9082	3.4	59.6092			3.4	54.2938	3.4	49.9	3.4	54.4969
3.41	58.0838	3.41	55.349	3.41	80.6395	3.41	64.2494	3.41	0.840479	3.41	0.795337	3.41	51.132	3.41	59.6092			3.41	54.3615	3.41	49.9903	3.41	54.3163
3.42	58.0386	3.42	55.3715	3.42	80.9988	3.42	64.6763	3.42	0.86305	3.42	0.659912	3.42	51.1771	3.42	59.7879			3.42	54.4969	3.42	49.9677	3.42	54.5853
3.43	57.9935	3.43	55.4599	3.43	81.2903	3.43	64.7215	3.43	0.795337	3.43	0.727625	3.43	51.29	3.43	60.0794			3.43	54.8317	3.43	49.7871	3.43	54.5402
3.44	57.8374	3.44	55.7289	3.44	81.3129	3.44	64.9002	3.44	0.951452	3.44	0.772766	3.44	51.5364	3.44	60.4161			3.44	54.6756	3.44	49.6085	3.44	54.5402
3.45	57.5684	3.45	55.4825	3.45	81.4258	3.45	64.9679	3.45	0.840479	3.45	0.639222	3.45	51.3577	3.45	60.5948			3.45	54.6756	3.45	48.9802	3.45	54.7207
3.46	57.5684	3.46	55.6631	3.46	81.4916	3.46	65.3253	3.46	0.974023	3.46	0.795337	3.46	51.3125	3.46	60.8638			3.46	54.7433	3.46	48.9577	3.46	54.6982
3.47	57.6568	3.47	55.7289	3.47	81.6044	3.47	65.5058	3.47	0.951452	3.47	0.772766	3.47	51.4028	3.47	61.0443			3.47	55.0349	3.47	48.7113	3.47	54.3615
3.48	57.6136	3.48	55.8643	3.48	81.4709	3.48	65.4832	3.48	1.04173	3.48	0.639222	3.48	51.6718	3.48	61.3566			3.48	55.1458	3.48	48.2862	3.48	54.3389
3.49	57.6136	3.49	56.1784	3.49	81.7399	3.49	65.4832	3.49	0.86305	3.49	0.750195	3.49	51.6718	3.49	61.3566			3.49	55.3038	3.49	47.8592	3.49	54.1151
3.5	57.7245	3.5	56.1559	3.5	81.8283	3.5	65.7748	3.5	0.616652	3.5	0.772766	3.5	51.9408	3.5	61.4243			3.5	55.1026	3.5	47.6354	3.5	53.801
3.51	57.5684	3.51	56.4023	3.51	81.9186	3.51	65.976	3.51	0.727625	3.51	0.750195	3.51	51.8505	3.51	61.4243			3.51	55.3922	3.51	47.5902	3.51	53.6449
3.52	56.6261	3.52	56.3797	3.52	82.0521	3.52	66.0889	3.52	0.930762	3.52	0.659912	3.52	52.0292	3.52	61.6255			3.52	55.6405	3.52	47.2761	3.52	53.2405
3.53	55.8192	3.53	56.6261	3.53	82.1875	3.53	66.0663	3.53	0.930762	3.53	0.57151	3.53	52.1195	3.53	61.8061			3.53	55.4825	3.53	46.8943	3.53	53.0392
3.54	55.6179	3.54	56.4248	3.54	82.2778	3.54	66.403	3.54	0.659912	3.54	0.705054	3.54	52.1646	3.54	61.8061			3.54	55.7515	3.54	46.8511	3.54	52.7928
3.55	53.4417	3.55	56.5151	3.55	82.5693	3.55	66.3127	3.55	0.86305	3.55	0.817908	3.55	52.0066	3.55	61.8512			3.55	55.8643	3.55	46.3338	3.55	53.0618
3.56	51.984	3.56	56.6261	3.56	82.748	3.56	66.3579	3.56	0.772766	3.56	0.659912	3.56	52.2097	3.56	61.9848			3.56	55.932	3.56	45.9313	3.56	53.1953
3.57	49.4072	3.57	56.7615	3.57	82.9041	3.57	66.2676	3.57	0.750195	3.57	0.795337	3.57	52.3433	3.57	62.2086			3.57	56.0204	3.57	45.9087	3.57	53.2856
3.58	47.7689	3.58	56.8273	3.58	83.0847	3.58	66.4688	3.58	0.908191			3.58	52.3659	3.58	62.5904			3.58	56.1559	3.58	45.841	3.58	52.4787
3.59	44.1369	3.59	57.164	3.59	83.2634	3.59	66.4256	3.59	0.750195			3.59	52.3207	3.59	62.7259			3.59	56.2668	3.59	46.0216	3.59	51.7602
3.6	40.9977	3.6	57.2092	3.6	83.2183	3.6	66.6043					3.6	52.8812	3.6	63.1058			3.6	56.47	3.6	45.3256	3.6	51.8053
3.61	35.6616	3.61	57.3446	3.61	83.5098	3.61	66.4256					3.61	52.7702	3.61	63.04			3.61	56.201	3.61	44.7426	3.61	51.7602
3.62	33.2183	3.62	57.433	3.62	83.7788	3.62	66.7378					3.62	52.8812	3.62	63.2412			3.62	56.7164	3.62	44.2498	3.62	52.0066
3.63	23.3737	3.63	57.6136	3.63	83.6904	3.63	66.6945					3.63	53.1276	3.63	63.3973			3.63	56.201	3.63	43.9131	3.63	51.5364
3.64	21.2671	3.64	57.5459	3.64	84.2509	3.64	66.8507					3.64	52.9715	3.64	63.8243			3.64	55.6179	3.64	43.8679	3.64	51.7151
3.65	20.6614	3.65	57.86	3.65	84.296	3.65	66.6494					3.65	52.9038	3.65	64.1158			3.65	55.3922	3.65	42.5231	3.65	51.7602
3.66	19.4275	3.66	57.9051	3.66	84.4973	3.66	66.9184					3.66	52.8361	3.66	64.3397			3.66	55.2361	3.66	40.6836	3.66	51.5815
3.67	18.0827	3.67	58.0838	3.67	84.5876	3.67	66.6268					3.67	52.7025	3.67	64.2945			3.67	55.3715	3.67	37.0516	3.67	51.4687
3.68	16.3335	3.68	58.1966	3.68	84.7888	3.68	66.1566					3.68	52.9489	3.68	64.8776			3.68	55.08	3.68	34.4954	3.68	51.3803
3.69	10.3465	3.69	58.2192	3.69	84.7211	3.69	66.134					3.69	52.8361	3.69	64.7873			3.69	55.4148	3.69	30.5267	3.69	50.7069
3.7	0.57151	3.7	58.3528	3.7	84.9901	3.7	66.1773					3.7	52.8812	3.7	64.9453			3.7	55.3264	3.7	29.069	3.7	49.9677
3.71	0.458656	3.71	58.3979	3.71	84.676	3.71	66.1773					3.71	53.2179	3.71	65.3253			3.71	55.4148	3.71	27.7919	3.71	49.3169
3.72	0.548939	3.72	58.4882	3.72	84.8339	3.72	66.0212					3.72	53.1502	3.72	65.3253			3.72	55.3922	3.72	17.0068	3.72	48.1733
3.73	0.57151	3.73	58.5314	3.73	84.7211	3.73	64.6086					3.73	53.1953	3.73	65.551			3.73	55.5728	3.73	16.2657	3.73	45.9313
3.74	0.390944	3.74	58.4205	3.74	81.2226	3.74	62.7917					3.74	53.3308	3.74	65.7296			3.74	55.4148	3.74	14.8532	3.74	44.8554
3.75	0.458656	3.75	58.7797	3.75	76.7837	3.75	60.5722					3.75	53.5094	3.75	65.7748			3.75	55.191	3.75	12.6563	3.75	43.4429
3.76	0.436085	3.76	58.7797	3.76	72.8376	3.76	59.0713					3.76	53.4643	3.76	66.0438			3.76	55.0574	3.76	9.92146	3.76	42.4328
		3.77	58.7346	3.77	71.6263	3.77	57.5007					3.77	53.5094	3.77	66.1115			3.77	55.2361	3.77	8.84559	3.77	40.8416
		3.78	58.8681	3.78	70.3717	3.78	45.1244					3.78	53.8236	3.78	66.3353			3.78	55.349	3.78	1.19973	3.78	36.1995
		3.79	58.981	3.79	0.772766	3.79	0.616652					3.79	53.8913	3.79	66.403			3.79	55.3922	3.79	1.33327	3.79	24.743
		3.8	58.8907	3.8	0.86305	3.8	0.727625					3.8	53.7558	3.8	66.672			3.8	55.349	3.8	1.24299	3.8	1.19973
		3.81	58.7346	3.81	0.930762	3.81	0.908191					3.81	54.0474	3.81	66.672			3.81	54.8317	3.81	1.40099	3.81	1.3107
		3.82	59.1145	3.82	0.88562	3.82	0.908191					3.82	54.0022	3.82	66.4256			3.82	53.9364	3.82	1.13202	3.82	1.40099
		3.83	59.0035	3.83	0.86305	3.83	0.951452					3.83	52.9715	3.83	66.0212			3.83	52.142	3.83	1.33327	3.83	1.26556
		3.84	59.1597	3.84	0.682483	3.84	0.639222					3.84	51.132	3.84	66.1115			3.84	50.5282	3.84	1.2223	3.84	1.35585
		3.85	59.0713	3.85	0.930762	3.85	0.616652					3.85	48.4874	3.85	65.9309			3.85	48.2185	3.85	1.2223	3.85	1.3107
		3.86	59.5641	3.86	0.727625	3.86	0.930762					3.86	45.8862	3.86	66.2224			3.86	47.5902			3.86	1.3107
		3.87	59.4512	3.87	0.750195	3.87	0.817908					3.87	42.6134	3.87	66.3804			3.87	46.8736			3.87	1.28813
		3.88	59.2951	3.88	0.840479	3.88	0.750195					3.88	40.4598	3.88	66.5817			3.88	46.7608			3.88	1.19973
		3.89	59.4738	3.89	0.817908	3.89	0.840479					3.89	37.9713	3.89	66.8281			3.89	45.9087			3.89	1.4687
		3.9	59.4963	3.9	0.930762	3.9	0.795337					3.9	33.3744	3.9	67.0293			3.9	45.5946			3.9	1.33327
		3.91	59.4286	3.91	0.795337	3.91	1.04173					3.91	29.3154	3.91	67.0745			3.91	44.2498			3.91	1.19973
		3.92	59.5415	3.92	0.727625	3.92	0.639222					3.92	1.01916	3.92	67.366			3.92	43.2623			3.92	1.24299
		3.93	59.7879	3.93	0.705054	3.93	0.908191					3.93	0.795337	3.93	67.7027			3.93	42.2316			3.93	1.44613
		3.94	59.5866	3.94	1.04173	3.94	0.772766					3.94	0.996593	3.94	67.9943			3.94	41.5131
		3.95	59.7202	3.95	0.750195	3.95	1.01916					3.95	1.06431	3.95	67.9943			3.95	40.4598
		3.96	59.9007	3.96	0.817908							3.96	0.951452	3.96	68.3535			3.96	38.9362
		3.97	60.0117	3.97	0.526368							3.97	0.88562	3.97	68.7128			3.97	37.5011
		3.98	59.9233	3.98	0.750195							3.98	1.06431	3.98	68.6902			3.98	37.4334
		3.99	60.1697	3.99	0.750195									3.99	68.6902			3.99	37.1418
		4	60.3033	4	0.639222									4	69.2507			4	37.1418
		4.01	60.3258	4.01	0.705054									4.01	69.1604			4.01	37.1193
		4.02	60.3935	4.02	0.750195									4.02	69.4971			4.02	35.5939
		4.03	60.4612	4.03	0.659912									4.03	69.7209			4.03	34.4729
		4.04	60.5271	4.04	0.750195									4.04	70.0802			4.04	32.7462
		4.05	60.6174	4.05	0.908191									4.05	70.1911			4.05	31.4916
		4.06	60.9089	4.06	0.795337									4.06	70.573			4.06	30.8408
		4.07	60.6174	4.07	0.727625									4.07	70.7065			4.07	30.5267
		4.08	60.8638	4.08	0.705054									4.08	70.8871			4.08	29.5637
		4.09	60.7302	4.09	0.930762									4.09	71.1109			4.09	29.1142
		4.1	60.8186	4.1	0.682483									4.1	71.4024			4.1	25.9524
		4.11	61.0876	4.11	0.750195									4.11	71.5379			4.11	23.1047
		4.12	60.9315	4.12	0.705054									4.12	71.8952			4.12	21.0865
		4.13	60.8638	4.13	1.01916									4.13	71.7391			4.13	14.3152
		4.14	61.3133	4.14	0.750195									4.14	72.2996			4.14	14.2268
		4.15	61.4243											4.15	72.3448			4.15	14.0463
		4.16	61.8287											4.16	72.546			4.16	11.4243
		4.17	61.6255											4.17	72.546			4.17	10.2581
		4.18	62.0299											4.18	72.7924			4.18	9.76347
		4.19	62.2086											4.19	72.5009			4.19	7.99354
		4.2	62.2763											4.2	72.0984			4.2	6.55841
		4.21	62.2763											4.21	72.0081			4.21	0.772766
		4.22	62.5001											4.22	72.0532			4.22	1.19973
		4.23	62.5227											4.23	72.0984			4.23	0.86305
		4.24	62.5001											4.24	72.2319
		4.25	62.5904											4.25	72.3673
		4.26	62.6581											4.26	72.5009
		4.27	62.7259											4.27	72.7699
		4.28	62.9045											4.28	72.7247
		4.29	62.882											4.29	72.7473
		4.3	62.8594											4.3	73.0163
		4.31	62.7691											4.31	73.1743
		4.32	62.7691											4.32	73.2627
		4.33	62.8368											4.33	73.5109
		4.34	63.0174											4.34	73.6219
		4.35	63.0832											4.35	74.0714
		4.36	63.2638											4.36	74.2501
		4.37	63.2412											4.37	74.1373
		4.38	63.3973											4.38	74.1598
		4.39	63.5779											4.39	74.363
		4.4	63.6005											4.4	74.4965
		4.41	63.8694											4.41	74.6545
		4.42	64.003											4.42	74.6545
		4.43	64.0933											4.43	74.6545
		4.44	64.0481											4.44	74.8106
		4.45	64.2268											4.45	75.1699
		4.46	63.9804											4.46	75.326
		4.47	64.2945											4.47	75.4163
		4.48	64.3397											4.48	75.3711
		4.49	64.5635											4.49	75.4389
		4.5	64.6086											4.5	75.5498
		4.51	64.6989											4.51	75.3937
		4.52	64.8325											4.52	75.7304
		4.53	64.855											4.53	75.8414
		4.54	64.9227											4.54	75.9542
		4.55	64.8776											4.55	75.9542
		4.56	64.9679											4.56	76.4019
		4.57	65.2369											4.57	76.3586
		4.58	64.8776											4.58	76.605
		4.59	64.9905											4.59	76.5147
		4.6	64.8325											4.6	76.6708
		4.61	64.6538											4.61	77.0752
		4.62	64.8325											4.62	77.0978
		4.63	64.5635											4.63	77.2765
		4.64	64.7647											4.64	77.2314
		4.65	64.3622											4.65	77.4345
		4.66	64.6763											4.66	77.3893
		4.67	64.6538											4.67	77.5906
		4.68	64.7873											4.68	77.4119
		4.69	64.6763											4.69	77.0752
		4.7	64.7873											4.7	76.874
		4.71	65.0337											4.71	75.9316
		4.72	65.0337											4.72	75.1247
		4.73	65.1014											4.73	73.5542
		4.74	65.124											4.74	70.7742
		4.75	65.3046											4.75	66.8732
		4.76	65.4381											4.76	61.4468
		4.77	65.9309											4.77	59.5189
		4.78	65.7296											4.78	57.8374
		4.79	65.8199											4.79	52.5671
		4.8	65.976											4.8	48.1056
		4.81	65.8651											4.81	46.4467
		4.82	66.0212											4.82	45.4159
		4.83	66.1115											4.83	43.6441
		4.84	66.3127											4.84	43.3526
		4.85	66.2224											4.85	42.9933
		4.86	66.2676											4.86	43.1739
		4.87	66.1115											4.87	43.0836
		4.88	66.0663											4.88	42.9482
		4.89	66.0889											4.89	42.3877
		4.9	66.1773											4.9	27.7016
		4.91	66.3127											4.91	27.0734
		4.92	65.9083											4.92	27.1862
		4.93	65.9083											4.93	26.7819
		4.94	65.8651											4.94	26.9624
		4.95	65.8858											4.95	27.0076
		4.96	65.5942											4.96	26.558
		4.97	65.4155											4.97	26.3793
		4.98	65.7522											4.98	26.0201
		4.99	65.4381											4.99	25.7511
		5	65.4832											5	25.706
		5.01	65.5942											5.01	25.595
		5.02	65.8425											5.02	25.5724
		5.03	65.9309											5.03	25.5273
		5.04	65.4607											5.04	25.4144
		5.05	65.7974											5.05	25.4596
		5.06	65.5284											5.06	25.1455
		5.07	65.5942											5.07	24.8314
		5.08	65.8199											5.08	25.1229
		5.09	65.5942											5.09	25.2358
		5.1	65.6168											5.1	24.9894
		5.11	65.3253											5.11	24.7204
		5.12	65.7974											5.12	24.4288
		5.13	65.4607											5.13	24.1373
		5.14	65.4607											5.14	23.9567
		5.15	64.9227											5.15	23.6652
		5.16	64.7215											5.16	23.4188
		5.17	64.5183											5.17	23.2401
		5.18	64.2945											5.18	22.3881
		5.19	64.5183											5.19	20.6388
		5.2	64.6312											5.2	16.6476
		5.21	64.8099											5.21	1.06431
		5.22	64.7441											5.22	1.10945
		5.23	65.1014											5.23	0.930762
		5.24	65.0789											5.24	0.88562
		5.25	65.013											5.25	0.974023
		5.26	64.9679											5.26	0.996593
		5.27	64.6538											5.27	1.04173
		5.28	64.4732											5.28	0.795337
		5.29	63.8694											5.29	0.996593
		5.3	63.0607
		5.31	62.2989
		5.32	60.8863
		5.33	59.9666
		5.34	59.3835
		5.35	59.3835
		5.36	59.1597
		5.37	59.2274
		5.38	59.2048
		5.39	58.712
		5.4	57.7245
		5.41	56.9853
		5.42	56.312
		5.43	56.2443
		5.44	55.7063
		5.45	55.1026
		5.46	54.8769
		5.47	54.5195
		5.48	54.2505
		5.49	53.0392
		5.5	52.0743
		5.51	51.4912
		5.52	51.132
		5.53	50.6843
		5.54	50.3025
		5.55	50.1238
		5.56	49.7871
		5.57	49.5182
		5.58	48.6661
		5.59	48.3972
		5.6	47.5
		5.61	47.5
		5.62	46.9846
		5.63	46.4241
		5.64	37.8133
		5.65	36.8052
		5.66	36.4233
		5.67	36.1769
		5.68	35.6616
		5.69	35.7293
		5.7	35.7519
		5.71	35.3023
		5.72	34.8772
		5.73	34.5406
		5.74	34.3393
		5.75	34.3844
		5.76	34.518
		5.77	34.4051
		5.78	34.5857
		5.79	34.4954
		5.8	34.3167
		5.81	34.1587
		5.82	33.8014
		5.83	33.4873
		5.84	32.9926
		5.85	32.859
		5.86	32.4546
		5.87	32.3437
		5.88	32.4772
		5.89	32.2985
		5.9	31.9393
		5.91	31.6703
		5.92	29.6295
		5.93	26.3793
		5.94	25.3467
		5.95	24.6978
		5.96	24.4947
		5.97	24.1824
		5.98	23.9342
		5.99	23.8683
		6	23.8006
		6.01	23.7103
		6.02	23.195
		6.03	22.4784
		6.04	21.6037
		6.05	21.4006
		6.06	21.2671
		6.07	21.4909
		6.08	21.8727
		6.09	22.0514
		6.1	21.8953
		6.11	21.536
		6.12	21.2896
		6.13	20.8175
		6.14	20.7949
		6.15	20.8852
		6.16	10.2807
		6.17	3.77656
		6.18	1.9615
		6.19	1.3107
		6.2	1.04173
		6.21	0.996593
		6.22	0.930762
		6.23	0.930762
		6.24	0.930762
		6.25	1.10945
		6.26	1.06431
		6.27	0.88562
		6.28	0.996593
		6.29	1.04173
		6.3	21.647
		6.31	0.951452
		6.32	0.817908
		6.33	1.06431
		6.34	1.06431
		6.35	1.06431
		6.36	1.04173
		6.37	0.795337
		6.38	1.26556
		6.39	1.15459
		6.4	0.908191
		6.41	1.08688
		6.42	1.06431
		6.43	0.951452
		6.44	1.13202
		6.45	0.951452

## Sheet: TearPropag-segment-Tran
Disp (mm)	g-force (g)	Disp (mm)	g-force (g)	Disp (mm)	g-force (g)	Disp (mm)	g-force (g)	Disp (mm)	g-force (g)	Disp (mm)	g-force (g)	Disp (mm)	g-force (g)	Disp (mm)	g-force (g)	Disp (mm)	g-force (g)	Disp (mm)	g-force (g)	Disp (mm)	g-force (g)	Disp (mm)	g-force (g)	Disp (mm)	g-force (g)	Disp (mm)	g-force (g)	Disp (mm)	g-force (g)	Disp (mm)	g-force (g)
1.82	53.7784	1.91	47.1426	1.5	56.0656	1.69	50.9082	1.32	82.5693	1.22	86.6264	0.88	96.2021	1.39	90.0121	1.88	95.0811	0.45	18.6206	1.97	85.1913	1.73	90.8867	1.75	121.741	2.03	59.2951	1.68	48.3069	1.42	56.6712
1.83	53.9797	1.92	47.1859	1.51	56.1107	1.7	51.2448	1.33	83.1299	1.23	87.3901	0.89	96.3357	1.4	90.2603	1.89	93.5783	0.46	19.6965	1.98	85.1687	1.74	91.3814	1.76	122.053	2.04	59.4286	1.69	48.5777	1.43	56.8499
1.84	53.9797	1.93	47.3664	1.52	56.4474	1.71	51.2448	1.34	83.3537	1.24	88.0164	0.9	96.4936	1.41	90.6629	1.9	93.3544	0.47	20.1912	1.99	85.3493	1.75	91.7162	1.77	122.053	2.05	59.5415	1.7	48.779	1.44	57.0531
1.85	54.2279	1.94	47.658	1.53	56.4474	1.72	51.1113	1.35	84.4296	1.25	88.5337	0.91	96.4485	1.42	90.8641	1.91	94.2497	0.48	21.1316	2	85.4829	1.76	92.0528	1.78	122.256	2.06	59.944	1.71	48.8674	1.45	57.591
1.86	54.5195	1.95	47.7257	1.54	56.6938	1.73	51.4028	1.36	84.7662	1.26	88.8478	0.92	96.9187	1.43	91.0447	1.92	94.1839	0.49	21.9178	2.01	85.528	1.77	92.4347	1.79	122.435	2.07	59.8782	1.72	48.8467	1.46	57.5007
1.87	54.7207	1.96	47.7915	1.55	56.9402	1.74	51.5589	1.37	84.8772	1.27	89.429	0.93	97.3231	1.44	91.4698	1.93	94.4077	0.5	23.1273	2.02	85.955	1.78	92.9049	1.8	122.636	2.08	60.3484	1.73	49.0931	1.47	57.4556
1.88	54.7207	1.97	47.9044	1.56	57.1189	1.75	51.6492	1.38	85.7086	1.28	90.1024	0.94	97.8611	1.45	91.6278	1.94	94.5638	0.51	23.8232	2.03	86.1788	1.79	93.3093	1.81	122.57	2.09	60.4161	1.74	49.3169	1.48	57.9709
1.89	54.8317	1.98	48.1056	1.57	57.1415	1.76	51.6718	1.39	86.3349	1.29	90.3487	0.95	98.4216	1.46	92.2334	1.95	94.767	0.52	24.585	2.04	86.2239	1.8	93.646	1.82	122.772	2.1	60.4161	1.75	49.2718	1.49	57.9051
1.9	55.0123	1.99	47.9044	1.58	57.5233	1.77	51.9633	1.4	87.2547	1.3	90.7983	0.96	99.0931	1.47	92.6134	1.96	94.878	0.53	25.326	2.05	86.4478	1.81	94.2723	1.83	122.704	2.11	60.6174	1.76	49.4505	1.5	58.0161
1.91	55.2812	2	48.3746	1.59	57.702	1.78	51.8731	1.41	87.77	1.31	91.5826	0.97	99.4072	1.48	92.7262	1.97	94.8102	0.54	26.0878	2.06	86.1788	1.82	94.4754	1.84	123.063	2.12	60.9992	1.77	49.5407	1.51	58.0612
1.92	55.4374	2.01	48.3294	1.6	57.6361	1.79	51.9408	1.42	88.466	1.32	91.829	0.98	99.9451	1.49	93.0177	1.98	94.9457	0.55	26.7593	2.07	86.38	1.83	95.036	1.85	123.377	2.13	61.3791	1.78	49.6987	1.52	58.285
1.93	55.4374	2.02	48.4874	1.61	57.86	1.8	52.0743	1.43	88.8252	1.33	92.0303	0.99	99.789	1.5	93.2867	1.99	95.2146	0.56	27.7919	2.08	86.4478	1.84	95.3501	1.86	123.4	2.14	61.4243	1.79	49.7646	1.53	58.5089
1.94	55.6179	2.03	48.5326	1.62	58.1064	1.81	52.5013	1.44	89.3632	1.34	92.367	1	100.462	1.51	93.646	2	94.9908	0.57	28.5085	2.09	86.38	1.85	95.9538	1.87	123.848	2.15	61.6481	1.8	49.6987	1.54	58.5314
1.95	55.8192	2.04	49.0028	1.63	58.0161	1.82	52.3207	1.45	89.7882	1.35	92.6811	1.01	100.955	1.52	93.9375	2.01	95.2372	0.58	29.4283	2.1	86.649	1.86	96.4259	1.88	124.363	2.16	61.7609	1.81	50.2367	1.55	58.8004
1.96	55.9979	2.05	48.9802	1.64	58.2192	1.83	52.4561	1.46	90.3713	1.36	93.1061	1.02	101.202	1.53	94.229	2.02	95.461	0.59	30.3932	2.11	86.8296	1.87	96.7175	1.89	124.275	2.17	61.9396	1.82	50.0787	1.56	59.0487
1.97	55.9979	2.06	48.89	1.65	58.3302	1.84	52.4561	1.47	91.2459	1.37	93.4654	1.03	101.627	1.54	94.3626	2.03	95.5513	0.6	31.0647	2.12	86.8296	1.88	96.6498	1.9	124.498	2.18	62.0073	1.83	50.1915	1.57	59.2951
1.98	56.1784	2.07	49.0705	1.66	58.3528	1.85	52.7251	1.48	91.829	1.38	93.6685	1.04	101.875	1.55	94.8328	2.04	95.5287	0.61	32.0296	2.13	87.187	1.89	97.2103	1.91	125.014	2.19	62.2989	1.84	50.4605	1.58	58.8907
1.99	56.3797	2.08	49.2492	1.67	58.443	1.86	52.7702	1.49	91.9851	1.39	94.071	1.05	101.896	1.56	94.9457	2.05	95.5287	0.62	32.6804	2.14	86.9631	1.9	97.4792	1.92	125.147	2.2	62.5453	1.85	50.3702	1.59	58.9584
2	56.5584	2.09	49.8323	1.68	58.5089	1.87	52.7702	1.5	93.0403	1.4	94.3852	1.06	101.918	1.57	95.3049	2.06	95.5062	0.63	33.3067	2.15	87.3224	1.91	97.7256	1.93	125.35	2.21	62.7691	1.86	50.9082	1.6	58.9133
2.01	56.5584	2.1	49.6536	1.69	58.6217	1.88	52.9715	1.51	93.5557	1.41	94.7896	1.07	102.21	1.58	95.5062	2.07	95.3501	0.64	34.3167	2.16	87.3224	1.92	97.7708	1.94	125.17	2.22	62.882	1.87	51.0436	1.61	59.0261
2.02	56.6938	2.11	49.9451	1.7	58.554	1.89	53.1953	1.52	94.34	1.42	95.1695	1.08	102.3	1.59	94.878	2.08	95.1244	0.65	34.8772	2.17	87.345	1.93	98.3313	1.95	125.396	2.23	63.1735	1.88	51.2674	1.62	58.9358
2.03	56.8273	2.12	49.9903	1.71	58.7797	1.9	53.1728	1.53	94.9908	1.43	95.5965	1.09	102.951	1.6	94.3174	2.09	95.1469	0.66	35.5713	2.18	87.187	1.94	98.6003	1.96	125.484	2.24	63.2864	1.89	51.3125	1.63	59.1371
2.04	57.0305	2.13	49.8549	1.72	58.6669	1.91	53.2405	1.54	95.7074	1.44	95.7977	1.1	103.107	1.61	94.34	2.1	94.7896	0.67	36.1544	2.19	87.1211	1.95	98.8015	1.97	125.73	2.25	63.6212	1.9	51.4235	1.64	59.1597
2.05	57.1415	2.14	50.4605	1.73	58.7346	1.92	53.3533	1.55	96.0215	1.45	96.1118	1.11	102.546	1.62	94.2065	2.11	94.9005	0.68	36.8955	2.2	87.2321	1.96	98.8918	1.98	125.665	2.26	63.4425	1.91	51.3351	1.65	59.2951
2.06	57.1415	2.15	50.3928	1.74	58.554	1.93	53.1276	1.56	96.6272	1.46	96.4711	1.12	102.413	1.63	93.2416	2.12	94.9005	0.69	37.9036	2.21	87.345	1.97	99.4072	1.99	125.552	2.27	63.6663	1.92	51.6492	1.66	59.3609
2.07	57.164	2.16	50.3928	1.75	58.823	1.94	53.3985	1.57	97.0748	1.47	97.12	1.13	102.592	1.64	93.3544	2.13	94.767	0.7	38.6879	2.22	86.8296	1.98	99.7664	2	125.418	2.28	63.7566	1.93	52.2097	1.67	59.5189
2.08	57.322	2.17	50.6392	1.76	58.8907	1.95	53.3308	1.58	97.7934	1.48	97.2554	1.14	102.973	1.65	91.5149	2.14	94.2949	0.71	39.4967	2.23	87.0534	1.99	99.9018	2.01	125.081	2.29	64.003	1.94	52.2097	1.68	59.9666
2.09	57.5007	2.18	50.9759	1.77	63.9804	1.96	53.2179	1.59	98.399	1.49	97.7256	1.15	102.479	1.66	90.8415	2.15	94.34	0.72	40.2359	2.24	86.7844	2	100.035	2.02	124.969	2.3	64.1158	1.95	52.1872	1.69	59.675
2.1	57.702	2.19	50.9082	1.78	71.8952	1.97	53.3759	1.6	98.8918	1.5	97.8836	1.16	102.546	1.67	90.8415	2.16	94.2065	0.73	40.9526	2.25	86.8522	2.01	100.126	2.03	124.835	2.31	64.4074	1.96	52.411	1.7	59.8556
2.11	57.86	2.2	50.7972	1.79	72.546	1.98	53.4192	1.61	99.3394	1.51	98.0849	1.17	102.435	1.68	90.5726	2.17	93.6892	0.74	41.8497	2.26	86.8296	2.02	100.372	2.04	124.654	2.32	64.2494	1.97	52.6574	1.71	60.1471
2.12	58.1064	2.21	50.7972	1.8	71.694	1.99	53.4192	1.62	99.52	1.52	98.7131	1.18	102.3	1.69	90.9093	2.18	93.2641	0.75	42.4554	2.27	86.5813	2.03	100.551	2.05	124.431	2.33	64.5861	1.98	52.5464	1.72	60.1923
2.13	58.3979	2.22	51.132	1.81	71.9178	2	53.6449	1.63	100.259	1.53	99.0046	1.19	101.649	1.7	91.3136	2.19	92.8165	0.76	43.2849	2.28	86.4026	2.04	100.506	2.06	124.476	2.34	64.9453	1.99	52.6348	1.73	60.2355
2.14	58.6217	2.23	51.2223	1.82	71.9855	2.01	53.7558	1.64	100.775	1.54	99.3846	1.2	101.358	1.71	91.0898	2.2	92.5024	0.77	44.0034	2.29	86.2691	2.05	100.731	2.07	124.386	2.35	64.8099	2	52.7251	1.74	60.1697
2.15	59.0035	2.24	51.3577	1.83	72.4106	2.02	53.7333	1.65	101.179	1.55	99.7438	1.21	101.425	1.72	91.2459	2.21	92.3444	0.78	44.7651	2.3	85.8421	2.06	101.089	2.08	124.049	2.36	65.1014	2.01	52.9941	1.75	60.4161
2.16	59.0261	2.25	51.4235	1.84	72.8827	2.03	53.9138	1.66	101.493	1.56	99.789	1.22	101.089	1.73	91.2685	2.22	92.1883	0.79	45.572	2.31	85.7744	2.07	101.224	2.09	123.757	2.37	65.3253	2.02	53.0844	1.76	60.2355
2.17	59.1822	2.26	51.3803	1.85	72.8827	2.04	54.2505	1.67	101.649	1.57	100.035	1.23	100.887	1.74	90.8209	2.23	92.1657	0.8	45.999	2.32	84.9901	2.08	101.516	2.1	123.443	2.38	65.3704	2.03	52.8812	1.77	60.3258
2.18	59.2951	2.27	51.5815	1.86	73.1968	2.05	54.1602	1.68	101.807	1.58	100.103	1.24	101.156	1.75	90.281	2.24	91.7387	0.81	46.8059	2.33	84.8998	2.09	101.269	2.11	123.018	2.39	65.551	2.04	53.1276	1.78	60.3033
2.19	59.4963	2.28	51.8053	1.87	61.6932	2.06	54.2712	1.69	102.368	1.59	100.44	1.25	100.462	1.76	89.9237	2.25	91.4021	0.82	47.1426	2.34	84.4973	2.1	101.941	2.12	122.098	2.4	65.6394	2.05	53.5094	1.79	60.4612
2.2	59.6092	2.29	51.9633	1.88	60.213	2.07	54.4292	1.7	102.793	1.6	100.686	1.26	100.171	1.77	89.2729	2.26	90.9318	0.83	47.8592	2.35	83.9819	2.11	101.896	2.13	119.969	2.41	66.0438	2.06	53.4643	1.8	60.4161
2.21	59.5415	2.3	52.0292	1.89	60.0343	2.08	54.3389	1.71	103.175	1.61	100.978	1.27	99.6761	1.78	88.7575	2.27	91.0673	0.84	48.5984	2.36	83.8013	2.12	101.986	2.14	119.386	2.42	66.2676	2.07	53.4869	1.81	60.213
2.22	59.7879	2.31	52.0517	1.9	59.9666	2.09	54.4969	1.72	103.579	1.62	101.134	1.28	99.6987	1.79	87.9732	2.28	91.1124	0.85	49.1815	2.37	83.5775	2.13	102.546	2.15	118.602	2.43	66.3127	2.08	53.6223	1.82	59.8782
2.23	59.8105	2.32	51.8279	1.91	59.9007	2.1	54.7659	1.73	103.667	1.63	101.785	1.29	99.7438	1.8	87.7249	2.29	91.2911	0.86	49.6762	2.38	83.3988	2.14	102.435	2.16	118.22	2.44	66.4914	2.09	53.7784	1.83	59.833
2.24	60.0569	2.33	52.0969	1.92	59.675	2.11	54.7659	1.74	104.363	1.64	102.144	1.3	99.362	1.81	87.345	2.3	90.977	0.87	50.1238	2.39	83.1524	2.15	102.951	2.17	117.614	2.45	66.5591	2.1	53.8687	1.84	59.9233
2.25	60.1246	2.34	52.5013	1.93	59.3609	2.12	54.5402	1.75	104.341	1.65	102.435	1.31	99.4974	1.82	87.2095	2.31	91.1331	0.88	51.132	2.4	83.1524	2.16	102.906	2.18	117.3	2.46	66.7378	2.11	53.8687	1.85	59.8556
2.26	60.3484	2.35	52.411	1.94	59.4061	2.13	54.7207	1.76	104.542	1.66	102.187	1.32	99.362	1.83	86.4026	2.32	90.8867	0.89	51.5589	2.41	83.1957	2.17	103.039	2.19	116.584	2.47	66.8958	2.12	54.0925	1.86	59.8782
2.27	60.371	2.36	52.4787	1.95	59.675	2.14	54.7433	1.77	104.811	1.67	102.323	1.33	99.362	1.84	84.9449	2.33	90.4842	0.9	52.0517	2.42	82.9493	2.18	103.331	2.2	116.358	2.48	66.8732	2.13	54.2054	1.87	59.9007
2.28	60.5271	2.37	52.7251	1.96	59.3402	2.15	54.5402	1.78	105.193	1.68	102.614	1.34	98.9144	1.85	84.5876	2.34	89.8785	0.91	52.7025	2.43	83.0621	2.19	103.376	2.21	115.596	2.49	67.0087	2.14	54.3389	1.88	60.2355
2.29	60.5948	2.38	52.7702	1.97	59.3402	2.16	54.7433	1.79	105.283	1.69	102.501	1.35	97.9269	1.86	84.0929	2.35	89.4967	0.92	53.2856	2.44	82.8835	2.2	103.421	2.22	114.834	2.5	67.366	2.15	54.1602	1.89	59.8556
2.3	60.6625	2.39	53.1276	1.98	59.2048	2.17	54.811	1.8	105.575	1.7	102.637	1.36	97.1651	1.87	82.1875	2.36	89.2503	0.93	54.2054	2.45	83.0396	2.21	103.6	2.23	114.834	2.51	67.524	2.16	54.1828	1.9	59.9666
2.31	60.954	2.4	52.8812	1.99	58.7572	2.18	54.8769	1.81	105.844	1.71	102.973	1.37	96.4259	1.88	81.6947	2.37	89.1826	0.94	54.6305	2.46	82.7255	2.22	103.78	2.24	114.879	2.52	67.9265	2.17	54.6982	1.91	59.7653
2.32	60.9089	2.41	53.2405	2	58.8681	2.19	54.7433	1.82	106.314	1.72	103.062	1.38	95.1921	1.89	79.5185	2.38	88.8252	0.95	55.3038	2.47	81.1342	2.23	104.049	2.25	114.588	2.53	67.8156	2.18	54.6756	1.92	60.0794
2.33	60.9992	2.42	53.3082	2.01	58.285	2.2	55.1026	1.83	106.156	1.73	102.77	1.39	94.9908	1.9	78.4878	2.39	88.7575	0.96	56.0656	2.48	80.348	2.24	104.117	2.26	114.385	2.54	67.9491	2.19	54.811	1.93	59.7653
2.34	61.223	2.43	53.1276	2.02	58.0161	2.21	55.0574	1.84	106.942	1.74	102.951	1.4	95.2823	1.91	77.7035	2.4	88.308	0.97	56.47	2.49	79.9003	2.25	104.431	2.27	113.781	2.55	68.0845	2.2	54.7207	1.94	59.1597
2.35	61.2456	2.44	53.4417	2.03	58.3076	2.22	55.1026	1.85	107.367	1.75	102.838	1.41	95.0811	1.92	76.0445	2.41	88.5111	0.98	57.164	2.5	79.654	2.26	104.834	2.28	113.264	2.56	68.2858	2.21	55.1458	1.95	59.1145
2.36	61.4017	2.45	53.5772	2.04	58.4882	2.23	55.191	1.86	107.905	1.76	102.815	1.42	94.609	1.93	74.4965	2.42	88.6221	0.99	57.5684	2.51	79.4753	2.27	104.969	2.29	112.771	2.57	68.1297	2.22	55.0574	1.96	59.2274
2.37	61.6932	2.46	53.6674	2.05	58.1289	2.24	55.7966	1.87	108.377	1.77	102.39	1.43	93.8698	1.94	74.0263	2.43	88.5995	1	58.443	2.52	79.496	2.28	105.261	2.3	111.919	2.58	68.5322	2.23	54.8994	1.97	59.2499
2.38	62.0299	2.47	53.8687	2.06	58.285	2.25	55.349	1.88	108.825	1.78	102.501	1.44	93.4654	1.95	73.8457	2.44	87.8603	1.01	58.8456	2.53	78.847	2.29	105.439	2.31	111.605	2.59	68.4212	2.24	55.0123	1.98	59.2048
2.39	62.1202	2.48	54.0925	2.07	57.9051	2.26	55.4374	1.89	109.162	1.79	102.121	1.45	93.5783	1.96	74.094	2.45	87.8152	1.02	59.2274	2.54	78.6665	2.3	105.798	2.32	111.358	2.6	68.6902	2.25	55.2135	1.99	58.8681
2.4	62.0299	2.49	53.8461	2.08	57.5684	2.27	55.5276	1.9	109.385	1.8	102.323	1.46	92.9049	1.97	73.8909	2.46	87.2095	1.03	60.1246	2.55	78.8696	2.31	105.844	2.33	111.268	2.61	68.914	2.26	55.2587	2	59.0713
2.41	62.3892	2.5	54.1151	2.09	56.9176	2.28	55.7063	1.91	109.609	1.81	102.748	1.47	92.5908	1.98	74.1147	2.47	86.0434	1.04	60.4387	2.56	79.0257	2.32	105.932	2.34	110.439	2.62	68.7334	2.27	54.9897	2.01	58.981
2.42	62.5227	2.51	54.0022	2.1	56.0656	2.29	55.7289	1.92	109.521	1.82	102.637	1.48	92.1883	1.99	73.4884	2.48	85.7086	1.05	61.0443	2.57	79.1837	2.33	106.404	2.35	109.767	2.63	68.9366	2.28	55.1684	2.02	58.4656
2.43	62.3666	2.52	54.4066	2.11	55.5276	2.3	55.9527	1.93	109.923	1.83	102.86	1.49	91.3814	2	73.4884	2.49	84.9224	1.06	61.4694	2.58	79.5185	2.34	106.628	2.36	109.79	2.64	69.2507	2.29	55.1684	2.03	57.9709
2.44	62.3666	2.53	54.4292	2.12	55.0123	2.31	55.774	1.94	110.283	1.84	103.039	1.5	90.55	2.01	73.7122	2.5	84.676	1.07	62.1653	2.59	79.2721	2.35	106.784	2.37	109.79	2.65	69.3617	2.3	55.2135	2.04	58.0838
2.45	62.4776	2.54	54.4969	2.13	54.8317	2.32	55.5728	1.95	110.26	1.85	103.175	1.51	89.3406	2.02	73.4884	2.51	84.296	1.08	62.613	2.6	78.4201	2.36	107.211	2.38	109.116	2.66	69.5855	2.31	55.349	2.05	58.0838
2.46	62.7917	2.55	54.6982	2.14	54.9897	2.33	55.7063	1.96	110.685	1.86	103.265	1.52	89.2729	2.03	73.3078	2.52	83.5324	1.09	62.7917	2.61	78.0176	2.37	107.749	2.39	108.624	2.67	70.0125	2.32	55.2361	2.06	57.8825
2.47	62.9497	2.56	54.4292	2.15	54.5853	2.34	55.8418	1.97	111.18	1.87	103.084	1.53	87.6591	2.04	73.4206	2.53	83.3311	1.1	63.6889	2.62	77.5229	2.38	107.95	2.4	108.018	2.68	70.0576	2.33	55.4148	2.07	57.6361
2.48	62.8143	2.57	54.6756	2.16	54.1602	2.35	55.9095	1.98	111.404	1.88	103.175	1.54	85.7293	2.05	72.546	2.54	83.0621	1.11	64.161	2.63	75.1699	2.39	108.063	2.41	107.279	2.69	70.2814	2.34	55.1684	2.08	57.7697
2.49	63.0607	2.58	54.653	2.17	54.0248	2.36	55.8869	1.99	111.516	1.89	103.622	1.55	84.3167	2.06	71.3347	2.55	82.7706	1.12	64.4958	2.64	74.5642	2.4	108.108	2.42	107.053	2.7	70.5504	2.35	55.1458	2.09	57.7922
2.5	63.3089	2.59	54.922	2.18	54.2712	2.37	55.9527	2	111.763	1.9	103.622	1.56	83.444	2.07	70.3491	2.56	82.2327	1.13	64.9227	2.65	74.4288	2.41	108.624	2.43	105.753	2.71	70.7968	2.36	54.9897	2.1	57.6794
2.51	63.2186	2.6	55.0574	2.19	54.3841	2.38	55.9095	2.01	112.032	1.91	103.376	1.57	82.9493	2.08	69.4519	2.57	81.9637	1.14	65.282	2.66	74.0263	2.42	108.938	2.44	103.308	2.72	70.9322	2.37	55.3038	2.11	57.6568
2.52	63.2186	2.61	54.9446	2.2	54.2505	2.39	56.1559	2.02	112.368	1.92	103.308	1.58	82.3888	2.09	69.2056	2.58	81.3355	1.15	65.9535	2.67	73.7122	2.43	109.207	2.45	101.672	2.73	71.3122	2.38	55.1684	2.12	57.9484
2.53	63.2412	2.62	54.8543	2.21	54.0022	2.4	56.201	2.03	112.412	1.93	103.444	1.59	82.2552	2.1	69.0701	2.59	80.5286	1.16	66.2224	2.68	73.7799	2.44	109.34	2.46	100.349	2.74	71.2463	2.39	54.922	2.13	57.8374
2.54	63.4425	2.63	54.7433	2.22	53.3308	2.41	55.9979	2.04	112.592	1.94	103.062	1.6	81.8508	2.11	69.0927	2.6	80.4383	1.17	66.5591	2.69	74.1147	2.45	109.139	2.47	95.3933	2.75	71.4702	2.4	55.0349	2.14	57.702
2.55	63.6212	2.64	54.7885	2.23	53.2405	2.42	56.1107	2.05	112.839	1.95	103.039	1.61	81.8734	2.12	69.1153	2.61	80.0565	1.18	67.0745	2.7	74.205	2.46	109.34	2.48	91.1331	2.76	71.5586	2.41	55.1026	2.15	57.7697
2.56	63.4876	2.65	55.3715	2.24	52.9941	2.43	56.201	2.06	112.794	1.96	103.062	1.62	81.6044	2.13	68.8914	2.62	78.7568	1.19	67.5466	2.71	73.6445	2.47	109.252	2.49	89.429	2.77	71.6714	2.42	54.7885	2.16	57.9709
2.57	63.9127	2.66	55.1026	2.25	52.4561	2.44	56.3346	2.07	113.175	1.97	103.242	1.63	80.5963	2.14	68.2858	2.63	77.0978	1.2	67.9491	2.72	73.5335	2.48	109.385	2.5	88.8026	2.78	71.7617	2.43	54.6756	2.17	57.8374
2.58	63.892	2.67	55.1233	2.26	52.4561	2.45	56.1107	2.08	113.13	1.98	103.197	1.64	79.8101	2.15	67.3886	2.64	75.9542	1.21	68.4419	2.73	73.9812	2.49	109.677	2.51	88.2854	2.79	72.0307	2.44	54.5402	2.18	57.5459
2.59	63.8694	2.68	55.2361	2.27	51.7828	2.46	55.8643	2.09	112.57	1.99	103.197	1.65	79.0934	2.16	66.1566	2.65	74.9235	1.22	69.0024	2.74	73.7573	2.5	109.745	2.52	87.1437	2.8	72.0081	2.45	54.3615	2.19	57.0305
2.6	63.8243	2.69	55.2361	2.28	51.6267	2.47	56.2236	2.1	112.748	2	103.22	1.66	78.2865	2.17	64.4732	2.66	73.8025	1.23	69.2733	2.75	73.3755	2.51	109.856	2.53	86.0434	2.81	72.0984	2.46	54.0474	2.2	56.8499
2.61	64.0481	2.7	55.3264	2.29	51.1997	2.48	56.0882	2.11	112.794	2.01	103.018	1.67	78.1511	2.18	62.5679	2.67	73.3529	1.24	69.8996	2.76	73.3304	2.52	109.946	2.54	84.6082	2.82	72.2996	2.47	54.0699	2.21	56.6712
2.62	64.3171	2.71	55.3264	2.3	50.594	2.49	55.9979	2.12	112.95	2.02	103.152	1.68	77.3216	2.19	58.5089	2.68	71.9404	1.25	69.9447	2.77	72.9504	2.53	110.395	2.55	83.2634	2.83	72.5686	2.48	54.1151	2.22	56.3797
2.63	64.3171	2.72	55.2812	2.31	50.0787	2.5	56.1333	2.13	113.153	2.03	103.308	1.69	76.4922	2.2	54.7433	2.69	71.694	1.26	70.6181	2.78	72.9711	2.54	110.506	2.56	81.5593	2.84	72.5686	2.49	54.3615	2.23	56.3797
2.64	64.2268	2.73	55.5954	2.32	49.6085	2.51	56.043	2.14	112.771	2.04	103.331	1.7	75.7755	2.21	50.9082	2.7	71.8501	1.27	70.998	2.79	72.5912	2.55	110.753	2.57	79.0032	2.85	72.5912	2.5	54.3163	2.24	56.47
2.65	64.7441	2.74	55.6405	2.33	49.3846	2.52	56.1559	2.15	112.592	2.05	103.556	1.71	74.8332	2.22	46.962	2.71	70.9322	1.28	71.3799	2.8	72.7021	2.56	110.977	2.58	77.4571	2.86	72.9937	2.51	54.0925	2.25	55.9979
2.66	64.4958	2.75	55.6838	2.34	48.6436	2.53	56.201	2.16	112.57	2.06	103.353	1.72	74.205	2.23	45.7075	2.72	69.5422	1.29	71.6714	2.81	71.7391	2.57	111.247	2.59	75.9542	2.87	72.8376	2.52	53.7107	2.26	55.9753
2.67	64.4525	2.76	55.7289	2.35	48.1508	2.54	56.1333	2.17	112.726	2.07	103.22	1.73	73.7122	2.24	45.1902	2.73	68.5999	1.3	72.0532	2.82	71.8952	2.58	111.157	2.6	75.1247	2.88	73.1291	2.53	53.8461	2.27	55.349
2.68	64.6312	2.77	55.8192	2.36	47.8141	2.55	55.774	2.18	113.017	2.08	103.308	1.74	73.4658	2.25	43.0159	2.74	68.7786	1.31	72.7699	2.83	71.1335	2.59	111.313	2.61	73.4658	2.89	73.3304	2.54	53.7107	2.28	55.3038
2.69	64.855	2.78	55.932	2.37	47.5	2.56	55.7289	2.19	112.771	2.09	103.062	1.75	73.1968	2.26	39.2052	2.75	68.487	1.32	72.7247	2.84	70.0576	2.6	111.336	2.62	71.5811	2.9	73.4658	2.55	53.4192	2.29	55.3264
2.7	65.124	2.79	56.1559	2.38	47.5677	2.57	55.5051	2.2	113.399	2.1	102.614	1.76	72.4106	2.27	36.4911	2.76	66.514	1.33	73.0614	2.85	69.7661	2.61	111.404	2.63	68.9592	2.91	73.7122	2.56	53.3759	2.3	55.1458
2.71	64.7441	2.8	55.9095	2.39	46.962	2.58	54.922	2.21	113.781	2.11	102.524	1.77	70.6858	2.28	36.1995	2.77	66.4463	1.34	73.2627	2.86	69.6081	2.62	111.627	2.64	67.6576	2.92	73.6896	2.57	53.5772	2.31	55.1458
2.72	65.0789	2.81	56.3346	2.4	47.0297	2.59	55.0349	2.22	113.96	2.12	102.054	1.78	70.1253	2.29	35.0334	2.78	66.1999	1.35	74.0037	2.87	68.487	2.63	111.582	2.65	66.514	2.93	74.0037	2.58	53.8913	2.32	55.5728
2.73	64.7441	2.82	56.043	2.41	46.7382	2.6	54.922	2.23	114.274	2.13	99.0705	1.79	68.8012	2.3	34.0703	2.79	65.8425	1.36	74.3404	2.88	67.6801	2.64	111.763	2.66	65.0563	2.94	74.0037	2.59	53.5094	2.33	55.6838
2.74	64.7441	2.83	56.1107	2.42	46.7608	2.61	54.9671	2.24	114.319	2.14	96.1118	1.8	67.6801	2.31	31.9393	2.8	64.4732	1.37	74.363	2.89	67.2099	2.65	111.785	2.67	64.161	2.95	74.1373	2.6	53.5997	2.34	55.5502
2.75	64.9002	2.84	56.4023	2.43	46.7156	2.62	54.3615	2.25	114.767	2.15	94.4077	1.81	67.6124	2.32	30.617	2.81	63.4876	1.38	74.9235	2.9	67.4789	2.66	111.964	2.68	62.4776	2.96	74.094	2.61	53.6223	2.35	55.5728
2.76	65.3046	2.85	56.4023	2.44	46.5821	2.63	54.2505	2.26	114.789	2.16	93.7118	1.82	67.0519	2.33	29.6747	2.82	61.5146	1.39	75.3711	2.91	67.4112	2.67	112.009	2.69	60.4612	2.97	74.3178	2.62	53.6881	2.36	55.7966
2.77	65.3046	2.86	56.4925	2.45	46.7382	2.64	54.0474	2.27	115.103	2.17	93.4428	1.83	65.9986	2.34	29.1142	2.83	60.5045	1.4	75.9091	2.92	66.4914	2.68	112.278	2.7	58.3979	2.98	74.6094	2.63	53.5772	2.37	55.8869
2.78	65.3253	2.87	56.6712	2.46	46.1551	2.65	53.7558	2.28	115.103	2.18	92.7939	1.84	65.6394	2.35	27.096	2.84	58.3528	1.41	76.2683	2.93	66.3579	2.69	112.525	2.71	57.2317	2.99	74.6978	2.64	53.5997	2.38	55.7289
2.79	65.3704	2.88	56.8273	2.47	45.7507	2.66	53.801	2.29	115.216	2.19	91.6503	1.85	64.8099	2.36	26.4471	2.85	56.4474	1.42	76.1555	2.94	65.2594	2.7	112.726	2.72	55.1233	3	74.9667	2.65	53.2856	2.39	55.6838
2.8	65.7296	2.89	56.7164	2.48	44.7426	2.67	53.3759	2.3	115.282	2.2	90.977	1.86	64.1158	2.37	24.8314	2.86	54.7207	1.43	76.5373	2.95	64.3397	2.71	112.816	2.73	52.9489	3.01	75.1699	2.66	53.0844	2.4	55.3264
2.81	65.4832	2.9	56.8273	2.49	44.4285	2.68	52.9941	2.31	115.327	2.21	90.5726	1.87	63.9578	2.38	23.5317	2.87	52.8812	1.44	76.7837	2.96	63.4425	2.72	113.175	2.74	51.8053	3.02	75.1473	2.67	52.4336	2.41	54.9897
2.82	65.4832	2.91	56.9628	2.5	44.2498	2.69	52.9715	2.32	115.417	2.22	90.6177	1.88	63.2638	2.39	20.0106	2.88	50.5282	1.45	77.4796	2.97	62.2312	2.73	113.399	2.75	51.1546	3.03	75.4163	2.68	52.1872	2.42	54.7433
2.83	65.6394	2.92	56.8725	2.51	43.8679	2.7	52.9715	2.33	115.081	2.23	89.2052	1.89	63.04	2.4	1.06431	2.89	49.9903	1.46	77.7919	2.98	61.8287	2.74	113.623	2.76	48.4197	3.04	75.7078	2.69	52.142	2.43	54.2712
2.84	65.8858	2.93	56.8273	2.52	43.1946	2.71	52.7477	2.34	115.013	2.24	88.1519	1.9	62.613	2.41	1.13202	2.9	49.6085	1.47	78.4652	2.99	61.0443	2.75	113.399	2.77	40.0779	3.05	75.5724	2.7	52.0743	2.44	52.9941
2.85	65.7296	2.94	57.0305	2.53	43.061	2.72	51.9633	2.35	114.857	2.25	87.5462	1.91	61.7609	2.42	1.10945	2.91	49.5633	1.48	78.6006	3	60.8412	2.76	113.892	2.78	28.3298	3.06	75.6627	2.71	52.0969	2.45	52.2097
2.86	65.3478	2.95	56.9402	2.54	42.5682	2.73	51.8956	2.36	115.148	2.26	87.8829	1.92	59.7427	2.43	0.86305	2.92	49.4072	1.49	78.847	3.01	59.7879	2.77	113.937	2.79	27.096	3.07	75.7981	2.72	51.5815	2.46	51.8956
2.87	65.8199	2.96	57.0756	2.55	42.478	2.74	51.5815	2.37	115.395	2.27	87.2998	1.93	56.4248	2.44	1.06431	2.93	48.7113	1.5	79.116	3.02	58.8456	2.78	113.937	2.8	26.5129	3.08	75.8188	2.73	51.2223	2.47	51.8956
2.88	65.6394	2.97	57.3672	2.56	41.5131	2.75	51.3577	2.38	114.925	2.28	86.1788	1.94	53.9364	2.45	0.930762	2.94	48.0379	1.51	79.654	3.03	56.8499	2.79	113.781	2.81	26.2891	3.09	76.0671	2.74	50.9307	2.48	51.4235
2.89	65.7296	2.98	57.1866	2.57	41.5356	2.76	50.9533	2.39	114.565	2.29	85.7293	1.95	52.0969	2.46	0.930762	2.95	45.7507	1.52	79.8778	3.04	55.6405	2.8	113.937	2.82	25.8865	3.1	76.2683	2.75	50.7746	2.49	51.0887
2.9	65.7296	2.99	57.322	2.58	41.0428	2.77	50.3702	2.4	114.498	2.3	85.8195	1.96	48.8467	2.47	1.08688	2.96	43.6667	1.53	79.9681	3.05	55.2812	2.81	114.138	2.83	25.1003	3.11	76.3135	2.76	50.1012	2.5	51.1113
2.91	66.0438	3	57.5684	2.59	40.3695	2.78	49.7871	2.41	114.206	2.31	84.7437	1.97	46.4241	2.48	1.04173	2.97	42.0077	1.54	80.4157	3.06	54.6982	2.82	114.274	2.84	24.1599	3.12	76.5147	2.77	49.5633	2.51	50.6843
2.92	66.0438	3.01	57.3446	2.6	39.967	2.79	49.1157	2.42	113.04	2.32	83.444	1.98	44.2498	2.49	0.840479	2.98	39.0472	1.55	80.5286	3.07	53.9138	2.83	114.161	2.85	23.5542	3.13	76.6934	2.78	49.2266	2.52	50.3476
2.93	65.8425	3.02	57.7471	2.61	40.2359	2.8	49.0705	2.43	112.839	2.33	83.175	1.99	41.4472	2.5	0.840479	2.99	37.2321	1.56	80.4383	3.08	53.4192	2.84	114.43	2.86	22.8132	3.14	76.7611	2.79	49.4956	2.53	49.6085
2.94	65.8199	3.03	57.8374	2.62	39.1601	2.81	49.1589	2.44	112.099	2.34	82.8835	2	33.6659	2.51	1.15459	3	35.6842	1.57	80.7073	3.09	52.4787	2.85	114.588	2.87	22.1417	3.15	77.0752	2.8	49.2041	2.54	49.1157
2.95	66.0663	3.04	57.9935	2.63	38.5093	2.82	49.1157	2.45	110.26	2.35	82.748	2.01	30.7957	2.52	0.88562	3.01	35.37	1.58	80.8878	3.1	52.0517	2.86	114.342	2.88	21.647	3.16	76.985	2.81	49.1815	2.55	48.8015
2.96	65.9986	3.05	57.9935	2.64	37.456	2.83	48.51	2.46	109.564	2.36	81.358	2.02	30.4816	2.53	0.996593	3.02	27.6565	1.59	80.8427	3.11	51.9408	2.87	114.364	2.89	20.5053	3.17	77.1881	2.82	47.9946	2.56	48.0153
2.97	66.1566	3.06	58.3076	2.65	36.8729	2.84	48.5777	2.47	109.026	2.37	80.775	2.03	29.9211	2.54	1.04173	3.03	26.0878	1.6	81.2452	3.12	50.1464	2.88	114.319	2.9	20.1235	3.18	77.2314	2.83	47.6128	2.57	46.8511
2.98	66.1115	3.07	58.0386	2.66	36.6039	2.85	48.51	2.48	108.287	2.38	80.7524	2.04	29.5411	2.55	1.01916	3.04	24.7204	1.61	81.5593	3.13	48.5984	2.89	114.699	2.91	20.0332	3.19	77.3893	2.84	47.3439	2.58	46.8059
2.99	66.1115	3.08	58.1741	2.67	35.4829	2.86	47.8818	2.49	106.987	2.39	80.5511	2.05	29.4283	2.56	1.06431	3.05	24.0019	1.62	81.7399	3.14	46.7156	2.9	114.789	2.92	19.8545	3.2	77.6809	2.85	47.2987	2.59	45.1902
3	65.7974	3.09	58.0612	2.68	35.5939	2.87	47.0523	2.5	104.969	2.4	80.1467	2.06	28.4427	2.57	0.840479	3.06	23.3304	1.63	81.7606	3.15	43.6215	2.91	114.767	2.93	19.4727	3.21	77.5455	2.86	46.7156	2.6	44.878
3.01	65.7748	3.1	57.8148	2.69	34.6967	2.88	46.9846	2.51	103.308	2.41	77.1655	2.07	27.7016	2.58	0.88562	3.07	22.6796	1.64	81.7606	3.16	16.8262	2.92	115.194	2.94	19.3391	3.22	77.726	2.87	46.4918	2.61	44.609
3.02	66.0889	3.11	57.9935	2.7	34.1587	2.89	46.8059	2.52	102.277	2.42	76.3135	2.08	27.2765	2.59	0.974023	3.08	21.647	1.65	81.7173	3.17	15.1447	2.93	115.194	2.95	19.1811	3.23	77.726	2.88	46.11	2.62	44.5865
3.03	66.1999	3.12	58.0612	2.71	34.2039	2.9	46.6028	2.53	101.694	2.43	75.484	2.09	26.3568	2.6	0.795337	3.09	20.4376	1.66	82.0314	3.18	13.7773	2.94	115.35	2.96	19.3824	3.24	77.995	2.89	46.2003	2.63	43.7118
3.04	65.9309	3.13	58.2399	2.72	34.0929	2.91	46.268	2.54	101.335	2.44	74.8783	2.1	26.6032	2.61	1.04173	3.1	19.0702	1.67	82.0972	3.19	11.872	2.95	115.259	2.97	19.0476	3.25	78.0834	2.9	46.4467	2.64	43.1739
3.05	66.1566	3.14	58.3528	2.73	33.9801	2.92	46.2228	2.55	101.785	2.45	74.2501	2.11	26.4903	2.62	0.951452	3.11	18.2614	1.68	82.1424	3.2	9.67507	2.96	115.485	2.98	18.8896	3.26	77.9273	2.91	46.5595	2.65	42.5908
3.06	66.4688	3.15	58.285	2.74	33.6885	2.93	46.5595	2.56	101.963	2.46	73.8909	2.12	23.8232	2.63	0.86305	3.12	17.6576	1.69	82.2327	3.21	1.19973	2.97	115.485	2.99	18.9799	3.27	77.9499	2.92	46.4241	2.66	41.6259
3.07	66.2224	3.16	58.554	2.75	33.5324	2.94	46.2905	2.57	101.941	2.47	73.7573	2.13	17.052			3.13	17.1855	1.7	82.2778	3.22	1.26556	2.98	115.485	3	18.6432	3.28	77.9499	2.93	46.3338	2.67	40.5275
3.08	66.1999	3.17	58.443	2.76	33.4195	2.95	45.8184	2.58	101.918	2.48	72.0307	2.14	12.5227			3.14	16.1999	1.71	82.5919	3.23	1.26556	2.99	115.485	3.01	18.3517	3.29	78.3091	2.94	46.268	2.68	40.1682
3.09	66.134	3.18	58.5314	2.77	33.1957	2.96	45.1695	2.59	102.076	2.49	70.2137	2.15	10.1227			3.15	14.966	1.72	82.5919	3.24	1.15459	3	115.664	3.02	17.9266	3.3	78.1511	2.95	46.2003	2.69	39.5626
3.1	66.2902	3.19	58.8456	2.78	33.3067	2.97	44.2498	2.6	100.775	2.5	69.4971	2.16	1.73767			3.16	14.4055	1.73	82.8835	3.25	1.04173	3.01	115.485	3.03	16.8262	3.31	78.4201	2.96	45.8862	2.7	39.2485
3.11	66.5366	3.2	58.4205	2.79	33.3067	2.98	43.4861	2.61	99.8116	2.51	69.2507	2.17	1.76024			3.17	13.9127	1.74	82.5693	3.26	1.24299	3.02	115.528	3.04	16.514	3.32	78.5329	2.97	45.3482	2.71	38.8911
3.12	66.1566	3.21	58.5314	2.8	33.1506	2.99	43.0159	2.62	99.3188	2.52	68.645	2.18	1.89378			3.18	13.5761	1.75	82.5016	3.27	1.10945	3.03	115.485	3.05	16.1322	3.33	78.4652	2.98	45.3708	2.72	37.8359
3.13	66.4463	3.22	58.712	2.81	32.4546	3	42.8146	2.63	98.6228	2.53	67.9943	2.19	1.8035			3.19	12.724	1.76	82.5693	3.28	1.3107	3.04	115.664	3.06	15.9968	3.34	78.5329	2.99	45.1695	2.73	37.5218
3.14	66.8055	3.23	58.823	2.82	32.0296	3.01	41.4698	2.64	97.9946	2.54	67.4789	2.2	1.62481			3.2	10.5497	1.77	82.4339	3.29	1.13202	3.05	115.754	3.07	15.8407	3.35	78.5104	3	44.989	2.74	36.6265
3.15	66.7604	3.24	58.5089	2.83	31.2001	3.02	41.0203	2.65	96.74	2.55	66.9184	2.21	1.64738			3.21	9.20296	1.78	82.7255	3.3	1.3107	3.06	115.797	3.08	14.7422	3.36	79.0483	3.01	44.5865	2.75	35.9305
3.16	66.7604	3.25	58.823	2.84	30.9988	3.03	40.1682	2.66	95.6849	2.56	66.8732	2.22	1.82607			3.22	1.01916	1.79	83.017	3.31	1.17716	3.07	115.978	3.09	14.0237	3.37	78.9806	3.02	44.2272	2.76	35.4378
3.17	66.9184	3.26	58.7346	2.85	30.4816	3.04	39.54	2.67	95.1695	2.57	66.9861	2.23	1.73767			3.23	0.840479	1.8	83.1073	3.32	1.01916	3.08	116.179	3.1	13.4858	3.38	78.8696	3.03	43.8002	2.77	34.1813
3.18	67.2551	3.27	58.7346	2.86	29.9662	3.05	39.0021	2.68	94.0936	2.58	67.3435	2.24	1.19973			3.24	0.750195	1.81	82.8383	3.33	1.10945	3.09	115.933	3.11	12.1861	3.39	79.4753	3.04	43.599	2.78	33.6885
3.19	67.524	3.28	58.9584	2.87	29.5411	3.06	38.7782	2.69	92.8165	2.59	67.3886	2.25	1.08688			3.25	0.772766	1.82	82.0972	3.34	16.9165	3.1	115.641	3.12	11.5127	3.4	79.385	3.05	42.7469	2.79	32.9493
3.2	67.1196	3.29	58.712	2.88	29.0032	3.07	38.3964	2.7	91.3814	2.6	66.9635	2.26	1.33327					1.83	81.6044	3.35	25.7737	3.11	115.82	3.13	10.7961	3.41	79.5637	3.06	41.8949	2.8	33.0377
3.21	67.524	3.3	58.7346	2.89	28.6214	3.08	37.6572	2.71	90.3487	2.61	67.0971	2.27	1.2223					1.84	81.1794	3.36	1.2223	3.12	116.179	3.14	9.98918	3.42	79.5637	3.07	40.8867	2.81	31.6929
3.22	67.6801	3.31	58.8907	2.9	29.0239	3.09	37.2096	2.72	89.9237	2.62	66.8055	2.28	1.26556					1.85	80.3931	3.37	1.17716	3.13	116.269	3.15	8.64245	3.43	79.6765	3.08	40.392	2.82	31.4013
3.23	67.366	3.32	58.7797	2.91	29.0032	3.1	36.3349	2.73	89.2277	2.63	65.9535	2.29	1.4687					1.86	80.4383	3.38	1.17716	3.14	116.224	3.16	7.88069	3.44	80.0358	3.09	40.2134	2.83	30.9311
3.24	66.9184	3.33	58.7572	2.92	28.4634	3.11	35.797	2.74	88.1744	2.64	65.3478	2.3	1.33327					1.87	79.6088	3.39	1.2223	3.15	116.224	3.17	2.18532	3.45	80.2822	3.1	39.7883	2.84	29.9211
3.25	66.9184	3.34	58.8456	2.93	27.5455	3.12	35.1914	2.75	86.4703	2.65	63.9804	2.31	1.35585					1.88	79.4753	3.4	1.01916	3.16	116.471	3.18	1.37842	3.46	80.3273	3.11	39.7431	2.85	21.7598
3.26	67.0971	3.35	58.8456	2.94	18.9122	3.13	34.4051	2.76	85.259	2.66	62.5453	2.32	1.51196					1.89	79.1386	3.41	1.2223	3.17	116.561	3.19	1.28813	3.47	80.348	3.12	39.3387	2.86	18.867
3.27	66.8507	3.36	59.0035	2.95	17.2306	3.14	33.9801	2.77	84.2509	2.67	61.4468	2.33	1.7151					1.9	78.5781	3.42	1.26556	3.18	116.941	3.2	1.24299	3.48	80.4157	3.13	38.4867	2.87	17.7686
3.28	66.7171	3.37	59.0035	2.96	17.2306	3.15	33.5982	2.78	83.3311	2.68	59.9891							1.91	78.264	3.43	1.24299	3.19	116.963	3.21	1.3107	3.49	80.5963	3.14	37.9262	2.88	17.3661
3.29	66.9635	3.38	59.0487	2.97	16.6476	3.16	33.6885	2.79	80.9537	2.69	58.4882							1.92	78.3542	3.44	1.26556	3.2	117.21	3.22	1.13202	3.5	80.6621	3.15	37.3431	2.89	16.6701
3.3	66.8958	3.39	59.0261	2.98	16.1322	3.17	33.1506	2.8	79.4301	2.7	57.5233							1.93	78.0176			3.21	117.167	3.23	1.24299	3.51	80.6189	3.16	36.9406	2.9	15.8407
3.31	66.7604	3.4	58.823	2.99	15.8858	3.18	32.5901	2.81	78.4427	2.71	56.2894							1.94	77.9724			3.22	117.121	3.24	1.19973	3.52	80.775	3.17	36.8277	2.91	15.7052
3.32	66.403	3.41	59.0035	3	15.393	3.19	31.5142	2.82	76.5824	2.72	54.5402							1.95	77.0527			3.23	117.167	3.25	1.17716	3.53	80.7073	3.18	36.5813	2.92	15.4363
3.33	66.4688	3.42	58.9133	3.01	14.6294	3.2	30.6396	2.83	75.1022	2.73	52.6123							1.96	76.874			3.24	117.659	3.26	1.10945	3.54	80.9988	3.19	35.9305	2.93	15.5717
3.34	66.6494	3.43	59.3177	3.02	14.1817	3.21	29.5411	2.84	73.4658	2.74	51.3351							1.97	76.7386			3.25	117.659	3.27	1.10945	3.55	80.8653	3.2	35.7519	2.94	15.3253
3.35	66.5817	3.44	59.1145	3.03	13.8225	3.22	28.8226	2.85	70.5053	2.75	49.5407							1.98	76.5824			3.26	117.75	3.28	1.08688	3.56	81.1116	3.21	35.3475	2.95	15.235
3.36	66.4914	3.45	59.2499	3.04	13.2168	3.23	28.106	2.86	68.3535	2.76	46.4918							1.99	76.3135			3.27	117.816	3.29	1.2223	3.57	81.358	3.22	34.9224	2.96	15.2801
3.37	66.4256	3.46	59.3402	3.05	12.2312	3.24	26.9173	2.87	67.3435	2.77	43.4654							2	75.9994			3.28	117.974	3.3	1.24299	3.58	81.3355	3.23	34.5631	2.97	14.8758
3.38	66.3127	3.47	59.4738	3.06	11.6933	3.25	25.9524	2.88	66.5817	2.78	40.1005							2.01	75.3486			3.29	117.951	3.31	0.996593	3.59	81.358	3.24	34.2265	2.98	14.5842
3.39	65.9083	3.48	59.5866	3.07	10.8638	3.26	24.6978	2.89	50.863	2.79	30.0339							2.02	75.0119			3.3	118.107	3.32	1.06431	3.6	81.1794	3.25	33.3293	2.99	13.9804
3.4	65.4832	3.49	59.5415	3.08	10.5497	3.27	24.4288	2.9	47.0072	2.8	29.4734							2.03	74.6752			3.31	118.175	3.33	1.06431	3.61	81.3806	3.26	32.9719	3	13.9127
3.41	62.7033	3.5	59.5415	3.09	10.213	3.28	24.0922	2.91	42.3425	2.81	29.0916							2.04	74.6545			3.32	118.22	3.34	1.3107	3.62	81.3129	3.27	32.4114	3.01	13.6889
3.42	61.7158	3.51	59.6092	3.1	8.91142	3.29	23.7103	2.92	41.5131	2.82	26.6483							2.05	74.5191			3.33	118.197	3.35	1.17716	3.63	81.4916	3.28	31.2452	3.02	12.8575
3.43	60.9992	3.52	59.2951	3.11	7.81298	3.3	22.9937	2.93	40.8416	2.83	25.864							2.06	74.474			3.34	117.974	3.36	0.996593	3.64	81.6722	3.29	30.2578	3.03	12.455
3.44	60.6625	3.53	59.4286	3.12	0.594081	3.31	22.0288	2.94	40.8867	2.84	24.9894							2.07	74.9667			3.35	117.838	3.37	1.33327	3.65	81.4709	3.3	24.9216	3.04	12.455
3.45	60.5271	3.54	59.1371	3.13	0.57151	3.32	20.6163	2.95	40.9093	2.85	24.1147							2.08	74.7655			3.36	117.883	3.38	1.28813	3.66	81.6496	3.31	25.1229	3.05	12.5002
3.46	60.5948	3.55	59.2048	3.14	0.594081	3.33	19.988	2.96	40.7964	2.86	23.0596							2.09	74.3404			3.37	117.928	3.39	1.33327	3.67	81.8057	3.32	24.8991	3.06	11.8494
3.47	60.102	3.56	58.8456	3.15	0.481227	3.34	19.7416	2.97	40.392	2.87	21.9385							2.1	74.3855			3.38	117.861	3.4	1.01916	3.68	81.9186	3.33	24.9668	3.07	11.5804
3.48	59.7653	3.57	58.8456	3.16	0.436085	3.35	19.7416	2.98	40.0347	2.88	21.1993							2.11	74.4062			3.39	118.107	3.41	1.13202	3.69	81.9186	3.34	25.1003	3.08	11.3792
3.49	59.9007	3.58	58.7797	3.17	0.436085	3.36	19.2037	2.99	39.9895	2.89	21.0207							2.12	73.5109			3.4	118.265	3.42	0.996593	3.7	82.3662	3.35	24.743	3.09	11.3114
3.5	60.0343	3.59	58.3302			3.37	19.025	3	39.429	2.9	20.8627							2.13	72.9504			3.41	118.31	3.43	0.951452	3.71	82.4113	3.36	24.6978	3.1	11.0876
3.51	59.5641	3.6	57.86			3.38	18.6432	3.01	39.0923	2.91	21.1091							2.14	71.7843			3.42	118.511	3.44	0.86305	3.72	82.5016	3.37	24.4063	3.11	10.482
3.52	58.9133	3.61	58.0161			3.39	18.3968	3.02	38.8459	2.92	20.2796							2.15	71.4024			3.43	118.466	3.45	1.06431	3.73	82.6126	3.38	24.4514	3.12	9.51707
3.53	58.3076	3.62	57.5233			3.4	17.8137	3.03	38.6654	2.93	19.7642							2.16	70.8194			3.44	118.959	3.46	1.10945	3.74	82.8835	3.39	24.4288	3.13	1.26556
3.54	57.5684	3.63	57.591			3.41	17.2306	3.04	38.15	2.94	18.9799							2.17	69.5422			3.45	118.713	3.47	0.974023	3.75	83.1299	3.4	24.3611	3.14	1.35585
3.55	56.7615	3.64	56.9402			3.42	10.9071	3.05	37.187	2.95	17.7009							2.18	69.4068			3.46	118.893	3.48	0.88562	3.76	82.9267	3.41	24.4288	3.15	1.2223
3.56	56.4474	3.65	56.8499			3.43	10.1453	3.06	36.2672	2.96	16.245							2.19	69.1378			3.47	119.004	3.49	1.13202	3.77	83.175	3.42	24.2934	3.16	1.24299
3.57	56.1333	3.66	56.7841			3.44	9.27067	3.07	32.6352	2.97	15.4363							2.2	69.1604			3.48	119.386	3.5	1.04173	3.78	83.3085	3.43	23.7555	3.17	1.28813
3.58	55.932	3.67	56.6035			3.45	1.06431	3.08	31.2227	2.98	14.1817							2.21	68.8689			3.49	119.228	3.51	0.951452	3.79	83.444	3.44	23.7103	3.18	1.35585
3.59	55.191	3.68	56.7164			3.46	1.19973	3.09	29.9662	2.99	13.8902							2.22	69.1378			3.5	119.162	3.52	0.951452	3.8	83.3763	3.45	23.3304	3.19	1.42356
3.6	55.1684	3.69	56.7164			3.47	1.01916	3.1	29.5844	3	10.9296							2.23	68.8463			3.51	119.049	3.53	1.08688	3.81	83.6452	3.46	22.9034	3.2	1.40099
3.61	54.5853	3.7	56.3571			3.48	0.930762	3.11	29.6521	3.01	0.951452							2.24	68.3084			3.52	119.206			3.82	83.5098	3.47	22.8357	3.21	1.19973
3.62	54.1377	3.71	56.201			3.49	0.951452	3.12	29.496	3.02	1.01916							2.25	67.793			3.53	119.14			3.83	83.5324	3.48	22.9486	3.22	1.24299
3.63	53.8461	3.72	56.1559			3.5	0.705054	3.13	29.069	3.03	0.930762							2.26	67.6576			3.54	119.027			3.84	83.5775	3.49	22.7906	3.23	1.2223
3.64	53.6449	3.73	55.7966			3.51	0.481227	3.14	29.2722	3.04	0.86305							2.27	67.8381			3.55	119.117			3.85	83.8239	3.5	22.7473	3.24	1.37842
3.65	53.4643	3.74	55.3922			3.52	0.659912	3.15	29.2722	3.05	0.930762							2.28	66.5591			3.56	119.185			3.86	83.7129	3.51	22.3881
3.66	53.1502	3.75	55.08			3.53	0.548939	3.16	29.069	3.06	0.795337							2.29	65.976			3.57	119.206			3.87	83.7788	3.52	22.0965
3.67	52.9715	3.76	54.8994			3.54	0.594081	3.17	28.9581	3.07	0.57151							2.3	64.9227			3.58	119.14			3.88	83.7129	3.53	22.074
3.68	52.9038	3.77	54.8769			3.55	0.390944	3.18	26.6483									2.31	65.393			3.59	119.318			3.89	83.7788	3.54	21.805
3.69	52.7251	3.78	54.7659			3.56	0.750195	3.19	26.1104									2.32	64.4525			3.6	119.497			3.9	83.9593	3.55	21.536
3.7	52.4561	3.79	54.1602			3.57	0.390944	3.2	25.6834									2.33	64.3397			3.61	119.565			3.91	83.7788	3.56	21.4232
3.71	52.0066	3.8	53.4869			3.58	0.659912	3.21	25.7963									2.34	63.892			3.62	119.454			3.92	84.138	3.57	21.4457
3.72	51.8279	3.81	53.5546			3.59	0.458656	3.22	25.3919									2.35	63.4876			3.63	119.52			3.93	84.027	3.58	21.4457
3.73	51.4028	3.82	53.2856			3.6	0.682483	3.23	1.01916									2.36	62.6807			3.64	119.766			3.94	84.0703	3.59	21.1768
3.74	50.7972	3.83	53.1276			3.61	0.639222	3.24	1.01916									2.37	62.1428			3.65	119.52			3.95	84.2057	3.6	21.3348
3.75	50.4831	3.84	53.263			3.62	0.57151	3.25	1.08688									2.38	61.5823			3.66	119.364			3.96	84.0703	3.61	21.0865
3.76	50.594	3.85	53.0392			3.63	0.503798	3.26	1.19973									2.39	61.4243			3.67	119.542			3.97	84.3167	3.62	21.0207
3.77	50.2818	3.86	53.0392			3.64	0.659912	3.27	0.772766									2.4	61.2456			3.68	119.542			3.98	84.4296	3.63	20.1686
3.78	49.631	3.87	52.7702			3.65	0.458656	3.28	0.974023									2.41	60.8412			3.69	119.587			3.99	84.7662	3.64	19.7642
3.79	49.473	3.88	52.7025			3.66	0.526368	3.29	0.974023									2.42	60.8186			3.7	119.587			4	84.8114	3.65	19.4275
3.8	49.3395	3.89	52.2097			3.67	0.481227	3.3	1.35585									2.43	60.1246			3.71	119.655			4.01	85.0352	3.66	19.0476
3.81	48.9577	3.9	51.8053			3.68	0.526368	3.31	0.908191									2.44	58.5766			3.72	119.789			4.02	85.0803	3.67	18.9122
3.82	48.5777	3.91	51.9182			3.69	0.481227	3.32	1.06431									2.45	58.1064			3.73	119.992			4.03	85.4396	3.68	18.7561
3.83	47.3439	3.92	52.0292			3.7	0.548939	3.33	1.2223									2.46	57.9277			3.74	120.058			4.04	85.4603	3.69	18.8219
3.84	43.6667	3.93	51.6041			3.71	0.413514											2.47	57.0531			3.75	120.349			4.05	85.4396	3.7	18.7786
3.85	41.8949	3.94	51.7151			3.72	0.705054											2.48	56.5358			3.76	120.238			4.06	85.7744	3.71	18.4194
3.86	40.4146	3.95	51.4912			3.73	0.682483											2.49	55.5276			3.77	120.641			4.07	85.9324	3.72	18.3968
3.87	39.6077	3.96	51.4912			3.74	0.817908											2.5	54.9671			3.78	120.597			4.08	86.0885	3.73	18.2614
3.88	38.308	3.97	51.4687			3.75	0.503798											2.51	54.5853			3.79	120.552			4.09	86.0001	3.74	18.3968
3.89	35.7293	3.98	50.8856			3.76	0.57151											2.52	54.0248			3.8	120.821			4.1	86.2014	3.75	18.1278
3.9	33.0377	3.99	50.3025			3.77	0.772766											2.53	53.9797			3.81	121.269			4.11	86.4929	3.76	17.8589
3.91	31.2001	4	49.8774															2.54	54.2938			3.82	121.314			4.12	86.538	3.77	17.6125
3.92	25.7511	4.01	49.0254															2.55	54.3389			3.83	121.314			4.13	86.538	3.78	16.9165
3.93	24.0696	4.02	47.9721															2.56	53.9797			3.84	121.224			4.14	86.538	3.79	16.3109
3.94	23.6219	4.03	47.5															2.57	54.0474			3.85	121.651			4.15	86.538	3.8	15.9535
3.95	23.9567	4.04	46.9395															2.58	53.7558			3.86	121.515			4.16	86.7393	3.81	15.9309
3.96	24.1373	4.05	46.7608															2.59	53.5546			3.87	121.875			4.17	86.7619	3.82	14.8758
3.97	24.4063	4.06	46.6028															2.6	52.9941			3.88	121.829			4.18	86.7619	3.83	14.6068
3.98	24.4947	4.07	46.5144															2.61	52.8361			3.89	121.965			4.19	86.6716	3.84	14.4055
3.99	24.474	4.08	46.5595															2.62	51.9408			3.9	122.053			4.2	86.6716	3.85	14.6294
4	23.4865	4.09	46.2228															2.63	51.29			3.91	122.234			4.21	86.8522	3.86	14.383
4.01	23.1273	4.1	45.5946															2.64	51.1771			3.92	122.234			4.22	86.649	3.87	13.5083
4.02	22.7699	4.11	45.2354															2.65	50.4605			3.93	122.48			4.23	86.8522	3.88	13.1717
4.03	22.5893	4.12	44.6523															2.66	50.1915			3.94	122.548			4.24	86.7167	3.89	12.6337
4.04	22.9034	4.13	44.6523															2.67	50.2141			3.95	122.681			4.25	86.7167	3.9	12.4325
4.05	22.7699	4.14	44.3833															2.68	50.3251			3.96	122.817			4.26	86.918	3.91	12.1635
4.06	22.8357	4.15	43.8905															2.69	50.3025			3.97	122.905			4.27	87.0308	3.92	11.6707
4.07	23.3304	4.16	43.33															2.7	50.2592			3.98	122.794			4.28	87.187	3.93	11.1328
4.08	23.2627	4.17	42.7695															2.71	49.3846			3.99	122.996			4.29	86.918	3.94	10.8412
4.09	23.3511	4.18	42.209															2.72	48.4874			4	122.996			4.3	86.918	3.95	10.4368
4.1	23.4639	4.19	42.3651															2.73	48.4874			4.01	123.154			4.31	87.0534	3.96	9.89889
4.11	23.7329	4.2	42.3651															2.74	48.5326			4.02	123.086			4.32	87.1211	3.97	9.83118
4.12	24.0019	4.21	42.1187															2.75	48.4874			4.03	122.95			4.33	87.1211	3.98	9.4945
4.13	23.8909	4.22	42.0077															2.76	48.1733			4.04	122.883			4.34	87.2095	3.99	8.75531
4.14	24.047	4.23	42.0736															2.77	47.5902			4.05	123.041			4.35	87.2547	4	7.99354
4.15	24.2934	4.24	42.1639															2.78	46.6931			4.06	123.174			4.36	87.3675	4.01	1.2223
4.16	23.9793	4.25	42.0736															2.79	45.147			4.07	122.862			4.37	87.2998	4.02	1.28813
4.17	24.316	4.26	41.7162															2.8	43.3526			4.08	122.839			4.38	87.5462	4.03	1.33327
4.18	24.6301	4.27	40.4823															2.81	40.0572			4.09	123.063			4.39	87.2547	4.04	1.44613
4.19	24.8088	4.28	39.7206															2.82	29.3154			4.1	122.928			4.4	87.5011	4.05	1.35585
4.2	24.7204	4.29	39.0923															2.83	28.6891			4.11	122.883			4.41	87.5462	4.06	1.24299
4.21	24.2483	4.3	38.9137															2.84	27.9029			4.12	122.772			4.42	87.7249	4.07	1.10945
4.22	24.5172	4.31	38.0165															2.85	27.7468			4.13	123.063			4.43	87.7926	4.08	1.35585
4.23	24.7204	4.32	37.5669															2.86	26.2665			4.14	123.332			4.44	88.0616	4.09	1.19973
4.24	23.4639	4.33	37.1644															2.87	25.6834			4.15	123.355			4.45	88.1519	4.1	1.17716
4.25	22.4106	4.34	36.7375															2.88	24.8314			4.16	123.377			4.46	88.3757	4.11	1.37842
4.26	21.9385	4.35	36.4459															2.89	24.0019			4.17	123.714			4.47	88.5111	4.12	1.3107
4.27	21.4006	4.36	36.1995															2.9	23.4188			4.18	123.601			4.48	88.4208	4.13	1.26556
4.28	20.7743	4.37	36.1544															2.91	22.1417			4.19	123.624			4.49	88.8026	4.14	1.26556
4.29	17.5448	4.38	36.0208															2.92	19.2488			4.2	123.938			4.5	88.7575	4.15	1.28813
4.3	12.9704	4.39	36.1318															2.93	13.9579			4.21	123.915			4.51	88.8685	4.16	1.26556
4.31	11.4017	4.4	35.6164															2.94	0.817908			4.22	124.049			4.52	89.049	4.17	1.10945
4.32	11.0199	4.41	35.4829															2.95	0.772766			4.23	123.983			4.53	89.1168	4.18	1.49127
4.33	10.9748	4.42	34.7644															2.96	0.682483			4.24	124.071			4.54	89.1168	4.19	1.37842
4.34	11.1986	4.43	35.3249															2.97	0.659912			4.25	124.162			4.55	88.8478	4.2	1.44613
4.35	10.8412	4.44	35.1462															2.98	0.930762			4.26	124.318			4.56	89.1374	4.21	1.40099
4.36	10.7961	4.45	35.2572															2.99	0.705054			4.27	124.431			4.57	89.2277	4.22	1.35585
4.37	10.5497	4.46	35.1688															3	0.817908			4.28	124.521			4.58	89.2954	4.23	1.37842
4.38	10.7735	4.47	34.8998															3.01	0.705054			4.29	124.498			4.59	89.318	4.24	1.17716
4.39	11.0425	4.48	34.7418															3.02	0.951452			4.3	124.835			4.6	89.1826	4.25	1.35585
4.4	10.7058	4.49	34.5406															3.03	0.57151			4.31	124.969			4.61	89.0942	4.26	1.28813
4.41	10.9071	4.5	34.3393															3.04	0.727625			4.32	125.127			4.62	89.4967	4.27	1.33327
4.42	11.1535	4.51	33.1731															3.05	0.86305			4.33	125.439			4.63	89.1168	4.28	1.2223
4.43	11.1328	4.52	32.9719															3.06	0.659912			4.34	125.396			4.64	89.318	4.29	1.2223
4.44	10.5271	4.53	32.3662															3.07	0.840479			4.35	125.373			4.65	89.1826	4.3	1.19973
4.45	10.0324	4.54	31.9393															3.08	0.705054			4.36	125.373			4.66	89.2052	4.31	1.28813
4.46	9.36096	4.55	30.5267															3.09	0.795337			4.37	125.439			4.67	89.16	4.32	1.04173
4.47	0.347683	4.56	18.6883															3.1	0.639222			4.38	125.461			4.68	89.1826	4.33	1.44613
4.48	0.27997	4.57	17.7234																			4.39	125.328			4.69	89.2503	4.34	1.08688
4.49	0.413514	4.58	17.6783																			4.4	125.461			4.7	89.6321	4.35	1.2223
4.5	0.503798	4.59	17.1178																			4.41	125.999			4.71	89.6096	4.36	1.40099
4.51	0.548939	4.6	17.0294																			4.42	126.044			4.72	89.4967	4.37	1.44613
		4.61	16.2657																			4.43	125.999			4.73	89.7882	4.38	1.24299
		4.62	15.8858																			4.44	126.157			4.74	89.7882	4.39	1.2223
		4.63	15.4137																			4.45	126.022			4.75	90.2378	4.4	1.49127
		4.64	15.3704																			4.46	126.291			4.76	89.9895	4.41	1.26556
		4.65	14.4958																			4.47	126.426			4.77	90.3713	4.42	1.17716
		4.66	14.4281																			4.48	126.494			4.78	90.4842	4.43	1.17716
		4.67	13.9127																			4.49	126.471			4.79	90.5067	4.44	1.33327
		4.68	13.9579																			4.5	126.605			4.8	90.7757	4.45	1.19973
		4.69	13.3071																			4.51	126.381			4.81	90.7983	4.46	1.13202
		4.7	13.1717																			4.52	126.404			4.82	90.8415	4.47	1.19973
		4.71	12.9478																			4.53	126.517			4.83	91.1782	4.48	1.40099
		4.72	12.5679																			4.54	126.291			4.84	91.0221	4.49	1.24299
		4.73	11.7158																			4.55	126.18			4.85	91.0898	4.5	1.24299
		4.74	10.7509																			4.56	126.044			4.86	91.2685	4.51	1.3107
		4.75	10.1904																			4.57	126.067			4.87	91.2459	4.52	1.3107
		4.76	9.22553																			4.58	126.067			4.88	91.4472	4.53	1.2223
		4.77	8.23994																			4.59	126.135			4.89	91.4246	4.54	1.28813
		4.78	7.702																			4.6	126.291			4.9	91.4021	4.55	1.40099
		4.79	7.07378																			4.61	126.135			4.91	91.5375	4.56	1.24299
		4.8	5.99791																			4.62	126.494			4.92	91.6503	4.57	1.37842
		4.81	0.616652																			4.63	126.381			4.93	91.7613	4.58	1.33327
		4.82	0.57151																			4.64	126.786			4.94	91.8516	4.59	1.28813
		4.83	0.659912																			4.65	126.964			4.95	91.829	4.6	1.49127
		4.84	0.86305																			4.66	126.987			4.96	91.8742	4.61	1.33327
		4.85	0.616652																			4.67	127.077			4.97	91.6052	4.62	1.24299
		4.86	0.908191																			4.68	126.987			4.98	91.6503	4.63	1.40099
		4.87	0.705054																			4.69	126.897			4.99	91.8064	4.64	1.24299
		4.88	0.772766																			4.7	127.055			5	91.7162	4.65	1.19973
		4.89	0.682483																			4.71	127.143			5.01	91.7613	4.66	1.40099
		4.9	0.86305																			4.72	127.055			5.02	91.9193	4.67	1.28813
		4.91	0.682483																			4.73	127.301			5.03	92.0303	4.68	1.33327
		4.92	0.727625																			4.74	127.412			5.04	91.9419	4.69	1.37842
		4.93	0.817908																			4.75	127.457			5.05	92.1883	4.7	1.26556
		4.94	0.795337																			4.76	127.412			5.06	92.4121	4.71	1.49127
		4.95	0.840479																			4.77	127.683			5.07	92.4121	4.72	1.35585
		4.96	0.930762																			4.78	127.615			5.08	92.2541	4.73	1.37842
		4.97	0.840479																			4.79	127.278			5.09	92.4121	4.74	1.37842
		4.98	0.705054																			4.8	126.313			5.1	92.3218	4.75	1.28813
		4.99	0.750195																			4.81	125.775			5.11	92.3895	4.76	1.24299
		5	0.548939																			4.82	125.35			5.12	92.6134	4.77	1.3107
		5.01	0.88562																			4.83	124.923			5.13	92.3895	4.78	1.13202
		5.02	0.659912																			4.84	124.858			5.14	92.9726	4.79	1.26556
		5.03	0.705054																			4.85	124.991			5.15	92.8597	4.8	1.24299
		5.04	0.659912																			4.86	125.147			5.16	92.9275	4.81	1.33327
		5.05	0.705054																			4.87	124.991			5.17	92.8165	4.82	1.08688
		5.06	0.659912																			4.88	124.812			5.18	92.5456	4.83	1.08688
		5.07	0.639222																			4.89	124.767			5.19	92.5024	4.84	1.33327
		5.08	0.727625																			4.9	125.17			5.2	92.5024	4.85	1.44613
		5.09	0.659912																			4.91	125.305			5.21	92.5456	4.86	1.26556
		5.1	0.817908																			4.92	125.17			5.22	92.5024	4.87	1.3107
		5.11	0.795337																			4.93	125.014			5.23	92.6359	4.88	1.28813
		5.12	0.659912																			4.94	125.104			5.24	92.6811	4.89	1.3107
		5.13	1.04173																			4.95	125.283			5.25	92.6134	4.9	1.13202
		5.14	0.908191																			4.96	125.127			5.26	92.9049	4.91	1.37842
		5.15	0.639222																			4.97	125.238			5.27	92.8823	4.92	1.19973
		5.16	0.86305																			4.98	125.192			5.28	93.1061	4.93	1.15459
		5.17	0.908191																			4.99	125.059			5.29	93.0177	4.94	1.33327
		5.18	0.817908																			5	124.476			5.3	93.2416	4.95	1.2223
		5.19	0.616652																			5.01	124.7			5.31	93.0629	4.96	1.42356
		5.2	0.750195																			5.02	124.408			5.32	93.1513	4.97	1.40099
		5.21	0.817908																			5.03	124.363			5.33	92.8823	4.98	1.3107
		5.22	0.86305																			5.04	124.363			5.34	92.8372	4.99	1.10945
		5.23	0.88562																			5.05	124.386			5.35	93.1513	5	1.24299
		5.24	0.817908																			5.06	124.295			5.36	92.8823	5.01	1.44613
		5.25	0.930762																			5.07	124.162			5.37	93.0855	5.02	1.3107
		5.26	0.86305																			5.08	123.714			5.38	92.8372	5.03	1.19973
		5.27	0.86305																			5.09	123.466			5.39	92.8597	5.04	0.996593
																						5.1	123.086			5.4	92.4121	5.05	1.3107
																						5.11	123.108			5.41	92.6359	5.06	1.3107
																						5.12	122.839			5.42	92.5024	5.07	1.33327
																						5.13	122.591			5.43	92.4121	5.08	1.3107
																						5.14	122.681			5.44	92.6811	5.09	1.3107
																						5.15	122.412			5.45	92.8372	5.1	1.24299
																						5.16	122.076			5.46	92.9726	5.11	1.51196
																						5.17	122.211			5.47	93.0855	5.12	1.28813
																						5.18	121.784			5.48	93.2867	5.13	1.24299
																						5.19	121.09			5.49	93.4203	5.14	1.19973
																						5.2	120.372			5.5	93.7569	5.15	1.17716
																						5.21	120.014			5.51	93.7344	5.16	1.13202
																						5.22	119.789			5.52	93.8472	5.17	1.24299
																						5.23	118.982			5.53	94.071	5.18	1.04173
																						5.24	118.041			5.54	94.0485	5.19	1.42356
																						5.25	116.068			5.55	94.2723	5.2	1.26556
																						5.26	98.6228			5.56	94.3174	5.21	1.24299
																						5.27	93.9375			5.57	94.2065
																						5.28	70.9322			5.58	94.34
																						5.29	69.7886			5.59	94.498
																						5.3	69.1378			5.6	94.2497
																						5.31	68.8237			5.61	94.071
																						5.32	68.645			5.62	94.2723
																						5.33	68.487			5.63	94.4754
																						5.34	68.487			5.64	94.3174
																						5.35	68.3761			5.65	94.2949
																						5.36	67.8607			5.66	94.34
																						5.37	67.6801			5.67	94.4303
																						5.38	67.6576			5.68	94.3174
																						5.39	67.3886			5.69	94.2497
																						5.4	67.4563			5.7	94.1162
																						5.41	67.5015			5.71	94.229
																						5.42	66.1115			5.72	94.071
																						5.43	64.9905			5.73	94.3852
																						5.44	64.2268			5.74	94.4303
																						5.45	63.5328			5.75	94.5638
																						5.46	62.8594			5.76	94.9457
																						5.47	62.2537			5.77	94.8328
																						5.48	61.9622			5.78	95.1244
																						5.49	61.5823			5.79	95.3501
																						5.5	61.2004			5.8	95.1921
																						5.51	60.8412			5.81	95.1244
																						5.52	60.5496			5.82	95.1244
																						5.53	60.3935			5.83	94.8328
																						5.54	60.0794			5.84	92.9049
																						5.55	59.6525			5.85	92.3444
																						5.56	59.2499			5.86	91.6278
																						5.57	59.2048			5.87	91.1124
																						5.58	58.8456			5.88	90.6854
																						5.59	58.6669			5.89	90.5951
																						5.6	58.3076			5.9	90.3262
																						5.61	58.2399			5.91	89.6321
																						5.62	57.7471			5.92	89.2503
																						5.63	57.7245			5.93	89.0039
																						5.64	57.4104			5.94	88.8252
																						5.65	57.0756			5.95	88.6447
																						5.66	56.8048			5.96	87.9732
																						5.67	56.8048			5.97	87.5462
																						5.68	56.4925			5.98	86.9857
																						5.69	56.3797			5.99	85.9098
																						5.7	56.1333			6	82.0314
																						5.71	55.8418			6.01	71.5811
																						5.72	55.5051			6.02	68.6902
																						5.73	55.2361			6.03	67.6801
																						5.74	55.2587			6.04	66.0889
																						5.75	54.8769			6.05	65.393
																						5.76	54.811			6.06	33.9575
																						5.77	54.5853			6.07	27.6565
																						5.78	54.6756			6.08	11.4676
																						5.79	54.5402			6.09	1.62481
																						5.8	54.3615			6.1	1.4687
																						5.81	54.1151			6.11	1.44613
																						5.82	54.1151			6.12	1.37842
																						5.83	54.0022			6.13	1.57967
																						5.84	53.7558			6.14	1.4687
																						5.85	53.5997			6.15	1.40099
																						5.86	53.1953			6.16	1.42356
																						5.87	53.0618			6.17	1.35585
																						5.88	53.0166			6.18	1.42356
																						5.89	53.0166			6.19	1.60224
																						5.9	52.9715			6.2	1.3107
																						5.91	52.9941			6.21	1.24299
																						5.92	52.9038			6.22	1.40099
																						5.93	52.9715			6.23	1.66996
																						5.94	52.7702			6.24	1.3107
																						5.95	52.68
																						5.96	52.3659
																						5.97	52.5897
																						5.98	52.3659
																						5.99	52.1195
																						6	52.142
																						6.01	52.2097
																						6.02	52.0066
																						6.03	51.8505
																						6.04	51.8505
																						6.05	51.8279
																						6.06	51.8731
																						6.07	51.7828
																						6.08	51.5364
																						6.09	51.6492
																						6.1	51.6041
																						6.11	51.4687
																						6.12	51.4912
																						6.13	51.6267
																						6.14	51.5364
																						6.15	51.2674
																						6.16	51.4235
																						6.17	51.3351
																						6.18	51.4235
																						6.19	50.9984
																						6.2	51.2448
																						6.21	51.2448
																						6.22	51.021
																						6.23	50.8856
																						6.24	50.9533
																						6.25	51.1113
																						6.26	50.863
																						6.27	50.8198
																						6.28	50.752
																						6.29	50.7069
																						6.3	50.5715
																						6.31	50.4379
																						6.32	50.3928
																						6.33	50.2592
																						6.34	50.4831
																						6.35	50.169
																						6.36	50.1464
																						6.37	50.1012
																						6.38	50.011
																						6.39	49.9
																						6.4	49.8549
																						6.41	49.8097
																						6.42	49.5407
																						6.43	49.5182
																						6.44	49.473
																						6.45	49.2943
																						6.46	49.2718
																						6.47	49.1589
																						6.48	49.2492
																						6.49	49.0931
																						6.5	48.9577
																						6.51	49.0479
																						6.52	48.9802
																						6.53	48.8467
																						6.54	48.8674
																						6.55	48.9577
																						6.56	48.8467
																						6.57	48.7338
																						6.58	48.8467
																						6.59	48.6887
																						6.6	48.7113
																						6.61	48.8241
																						6.62	48.89
																						6.63	48.7338
																						6.64	48.5551
																						6.65	48.5551
																						6.66	48.5326
																						6.67	48.352
																						6.68	48.2862
																						6.69	48.352
																						6.7	48.2862
																						6.71	48.3972
																						6.72	48.3746
																						6.73	48.4649
																						6.74	48.352
																						6.75	48.3294
																						6.76	48.3746
																						6.77	48.5326
																						6.78	48.3069
																						6.79	48.1282
																						6.8	48.1282
																						6.81	48.241
																						6.82	48.2185
																						6.83	48.2636
																						6.84	48.0153
																						6.85	48.1508
																						6.86	48.1056
																						6.87	48.1733
																						6.88	48.1282
																						6.89	47.9044
																						6.9	48.1508
																						6.91	48.1282
																						6.92	47.9269
																						6.93	47.9495
																						6.94	47.8818
																						6.95	48.0153
																						6.96	48.0379
																						6.97	47.9721
																						6.98	47.8141
																						6.99	48.083
																						7	47.9946
																						7.01	47.9269
																						7.02	48.0153
																						7.03	47.9044
																						7.04	47.7689
																						7.05	47.9721
																						7.06	47.9269
																						7.07	47.8592
																						7.08	47.7031
																						7.09	47.8592
																						7.1	47.5451
																						7.11	47.5902
																						7.12	47.658
																						7.13	47.5451
																						7.14	47.4341
																						7.15	47.658
																						7.16	47.5677
																						7.17	47.4341
																						7.18	47.5451
																						7.19	47.8366
																						7.2	47.5451
																						7.21	47.2536
																						7.22	47.5225
																						7.23	47.2987
																						7.24	47.389
																						7.25	47.2536
																						7.26	47.2987
																						7.27	47.1859
																						7.28	47.3213
																						7.29	47.231
																						7.3	47.231
																						7.31	47.3213
																						7.32	47.2084
																						7.33	47.3213
																						7.34	46.9846
																						7.35	47.4116
																						7.36	47.231
																						7.37	47.0975
																						7.38	47.2536
																						7.39	47.231
																						7.4	47.12
																						7.41	46.9395
																						7.42	47.1633
																						7.43	47.1633
																						7.44	47.12
																						7.45	47.0072
																						7.46	47.2761
																						7.47	47.1633
																						7.48	47.12
																						7.49	47.2761

## Sheet: TearPropag-segment-Long
Disp (mm)	g-force (g)	Disp (mm)	g-force (g)	Disp (mm)	g-force (g)	Disp (mm)	g-force (g)	Disp (mm)	g-force (g)	Disp (mm)	g-force (g)	Disp (mm)	g-force (g)	Disp (mm)	g-force (g)	Disp (mm)	g-force (g)	Disp (mm)	g-force (g)	Disp (mm)	g-force (g)	Disp (mm)	g-force (g)
2.83	55.08	4.01	60.3258	3.53	82.1875	3.31	62.4776	3.17	83.4872	2.65	46.7608	3.54	52.1646	3.66	64.3397	2.12	35.0108	3.62	56.7164	2.85	46.0874	2.82	48.6661
2.84	55.2135	4.02	60.3935	3.54	82.2778	3.32	62.7033	3.18	83.7129	2.66	47.0297	3.55	52.0066	3.67	64.2945	2.13	35.2798	3.63	56.201	2.86	46.1551	2.83	48.8241
2.85	55.3922	4.03	60.4612	3.55	82.5693	3.33	62.8143	3.19	83.6452	2.67	47.12	3.56	52.2097	3.68	64.8776	2.14	35.5055	3.64	55.6179	2.87	46.2228	2.84	48.89
2.86	54.9671	4.04	60.5271	3.56	82.748	3.34	63.2412	3.2	83.9142	2.68	47.1426	3.57	52.3433	3.69	64.7873	2.15	35.5487	3.65	55.3922	2.88	46.3112	2.85	48.8467
2.87	55.3715	4.05	60.6174	3.57	82.9041	3.35	63.3296	3.21	83.7562	2.69	47.5225	3.58	52.3659	3.7	64.9453	2.16	35.9305	3.66	55.2361	2.89	46.268	2.86	49.2266
2.88	55.3038	4.06	60.9089	3.58	83.0847	3.36	63.6005	3.22	83.6678	2.7	47.5225	3.59	52.3207	3.71	65.3253	2.17	35.639	3.67	55.3715	2.9	46.5369	2.87	49.1589
2.89	55.6631	4.07	60.6174	3.59	83.2634	3.37	63.9127	3.23	83.7129	2.71	47.8366	3.6	52.8812	3.72	65.3253	2.18	36.1318	3.68	55.08	2.91	46.5144	2.88	49.3395
2.9	55.8643	4.08	60.8638	3.6	83.2183	3.38	63.892	3.24	83.9593	2.72	47.8366	3.61	52.7702	3.73	65.551	2.19	36.1092	3.69	55.4148	2.92	46.7156	2.89	49.3395
2.91	55.774	4.09	60.7302	3.61	83.5098	3.39	64.1158	3.25	83.6678	2.73	48.0153	3.62	52.8812	3.74	65.7296	2.2	36.1318	3.7	55.3264	2.93	46.962	2.9	49.5633
2.92	55.774	4.1	60.8186	3.62	83.7788	3.4	64.161	3.26	83.9368	2.74	48.1056	3.63	53.1276	3.75	65.7748	2.21	36.5362	3.71	55.4148	2.94	46.962	2.91	49.7646
2.93	55.774	4.11	61.0876	3.63	83.6904	3.41	64.2494	3.27	84.0703	2.75	47.8592	3.64	52.9715	3.76	66.0438	2.22	36.7375	3.72	55.3922	2.95	47.1426	2.92	49.631
2.94	56.2668	4.12	60.9315	3.64	84.2509	3.42	64.6763	3.28	84.296	2.76	48.4874	3.65	52.9038	3.77	66.1115	2.23	36.8955	3.73	55.5728	2.96	47.231	2.93	49.7871
2.95	56.3797	4.13	60.8638	3.65	84.296	3.43	64.7215	3.29	84.027	2.77	48.5551	3.66	52.8361	3.78	66.3353	2.24	36.8729	3.74	55.4148	2.97	47.4341	2.94	49.9226
2.96	56.5358	4.14	61.3133	3.66	84.4973	3.44	64.9002	3.3	84.1832	2.78	48.6661	3.67	52.7025	3.79	66.403	2.25	37.1644	3.75	55.191	2.98	47.3664	2.95	49.9677
2.97	56.4248	4.15	61.4243	3.67	84.5876	3.45	64.9679	3.31	84.138	2.79	48.7113	3.68	52.9489	3.8	66.672	2.26	37.298	3.76	55.0574	2.99	47.5225	2.96	49.9451
2.98	56.6261	4.16	61.8287	3.68	84.7888	3.46	65.3253	3.32	84.1832	2.8	48.9802	3.69	52.8361	3.81	66.672	2.27	37.4108	3.77	55.2361	3	47.5225	2.97	50.1464
2.99	56.5358	4.17	61.6255	3.69	84.7211	3.47	65.5058	3.33	83.9819	2.81	48.9125	3.7	52.8812	3.82	66.4256	2.28	37.3205	3.78	55.349	3.01	47.6805	2.98	50.2592
3	56.6035	4.18	62.0299	3.7	84.9901	3.48	65.4832	3.34	83.7788	2.82	48.9802	3.71	53.2179	3.83	66.0212	2.29	37.881	3.79	55.3922	3.02	47.8141	2.99	50.3702
3.01	56.6938	4.19	62.2086	3.71	84.676	3.49	65.4832	3.35	83.5775	2.83	49.0931	3.72	53.1502	3.84	66.1115	2.3	37.9939	3.8	55.349	3.03	47.8592	3	50.3025
3.02	56.6938	4.2	62.2763	3.72	84.8339	3.5	65.7748	3.36	83.2634	2.84	49.2041	3.73	53.1953	3.85	65.9309	2.31	37.9713	3.81	54.8317	3.04	48.083	3.01	50.5282
3.03	56.9628	4.21	62.2763	3.73	84.7211	3.51	65.976	3.37	76.3135	2.85	49.2718	3.74	53.3308	3.86	66.2224	2.32	38.1726	3.82	53.9364	3.05	48.3294	3.02	50.5056
3.04	57.0305	4.22	62.5001	3.74	81.2226	3.52	66.0889	3.38	66.3579	2.86	49.1157	3.75	53.5094	3.87	66.3804	2.33	38.3964	3.83	52.142	3.06	48.2185	3.03	50.5056
3.05	57.2543	4.23	62.5227	3.75	76.7837	3.53	66.0663	3.39	7.702	2.87	49.2718	3.76	53.4643	3.88	66.5817	2.34	38.5318	3.84	50.5282	3.07	48.4423	3.04	50.6166
3.06	57.164	4.24	62.5001	3.76	72.8376	3.54	66.403	3.4	0.951452	2.88	49.4298	3.77	53.5094	3.89	66.8281	2.35	38.7331	3.85	48.2185	3.08	48.4649	3.05	50.7069
3.07	57.1866	4.25	62.5904	3.77	71.6263	3.55	66.3127	3.41	0.840479	2.89	49.4298	3.78	53.8236	3.9	67.0293	2.36	39.0246	3.86	47.5902	3.09	48.5326	3.06	50.9533
3.08	57.2317	4.26	62.6581	3.78	70.3717	3.56	66.3579	3.42	0.86305	2.9	49.6085	3.79	53.8913	3.91	67.0745	2.37	38.8911	3.87	46.8736	3.1	48.4423	3.07	50.9984
3.09	57.5007	4.27	62.7259	3.79	0.772766	3.57	66.2676	3.43	0.795337	2.91	49.3846	3.8	53.7558	3.92	67.366	2.38	39.1601	3.88	46.7608	3.11	48.5551	3.08	50.9082
3.1	57.2543	4.28	62.9045	3.8	0.86305	3.58	66.4688	3.44	0.951452	2.92	48.9351	3.81	54.0474	3.93	67.7027	2.39	39.429	3.89	45.9087	3.12	48.6436	3.09	51.0887
3.11	57.5007	4.29	62.882	3.81	0.930762	3.59	66.4256	3.45	0.840479	2.93	48.9577	3.82	54.0022	3.94	67.9943	2.4	39.3387	3.9	45.5946	3.13	48.779	3.1	51.3351
3.12	57.4781	4.3	62.8594	3.82	0.88562	3.6	66.6043	3.46	0.974023	2.94	48.8015	3.83	52.9715	3.95	67.9943	2.41	39.8992	3.91	44.2498	3.14	48.7338	3.11	51.2448
3.13	57.6136	4.31	62.7691	3.83	0.86305	3.61	66.4256	3.47	0.951452	2.95	49.0028	3.84	51.132	3.96	68.3535	2.42	39.5626	3.92	43.2623	3.15	48.7338	3.12	51.3351
3.14	57.7697	4.32	62.7691	3.84	0.682483	3.62	66.7378	3.48	1.04173	2.96	48.8674	3.85	48.4874	3.97	68.7128	2.43	40.0121	3.93	42.2316	3.16	48.9351	3.13	51.5364
3.15	57.86	4.33	62.8368	3.85	0.930762	3.63	66.6945	3.49	0.86305	2.97	49.0479	3.86	45.8862	3.98	68.6902	2.44	40.0121	3.94	41.5131	3.17	48.8674	3.14	51.6492
3.16	57.9709	4.34	63.0174	3.86	0.727625	3.64	66.8507	3.5	0.616652	2.98	49.1589	3.87	42.6134	3.99	68.6902	2.45	40.3262	3.95	40.4598	3.18	48.8467	3.15	51.7602
3.17	58.1289	4.35	63.0832	3.87	0.750195	3.65	66.6494	3.51	0.727625	2.99	49.1157	3.88	40.4598	4	69.2507	2.46	40.5049	3.96	38.9362	3.19	48.8241	3.16	51.8279
3.18	57.9051	4.36	63.2638	3.88	0.840479	3.66	66.9184	3.52	0.930762	3	49.2492	3.89	37.9713	4.01	69.1604	2.47	40.4372	3.97	37.5011	3.2	49.0705	3.17	52.2756
3.19	58.3753	4.37	63.2412	3.89	0.817908	3.67	66.6268	3.53	0.930762	3.01	49.1382	3.9	33.3744	4.02	69.4971	2.48	40.7739	3.98	37.4334	3.21	49.1815	3.18	52.0066
3.2	58.0386	4.38	63.3973	3.9	0.930762	3.68	66.1566	3.54	0.659912	3.02	49.6762	3.91	29.3154	4.03	69.7209	2.49	40.8867	3.99	37.1418	3.22	49.0028	3.19	52.1195
3.21	58.4656	4.39	63.5779	3.91	0.795337	3.69	66.134	3.55	0.86305	3.03	49.5182	3.92	1.01916	4.04	70.0802	2.5	41.0654	4	37.1418	3.23	49.2266	3.2	52.3207
3.22	58.6894	4.4	63.6005	3.92	0.727625	3.7	66.1773	3.56	0.772766	3.04	49.5859	3.93	0.795337	4.05	70.1911	2.51	41.2892	4.01	37.1193	3.24	49.3169	3.21	52.4336
3.23	58.443	4.41	63.8694	3.93	0.705054	3.71	66.1773	3.57	0.750195	3.05	49.3395	3.94	0.996593	4.06	70.573	2.52	41.4021	4.02	35.5939	3.25	49.3846	3.22	52.6348
3.24	58.3528	4.42	64.003	3.94	1.04173	3.72	66.0212	3.58	0.908191	3.06	48.7338	3.95	1.06431	4.07	70.7065	2.53	41.4472	4.03	34.4729	3.26	49.2266	3.23	52.5671
3.25	58.5089	4.43	64.0933	3.95	0.750195	3.73	64.6086	3.59	0.750195	3.07	48.621	3.96	0.951452	4.08	70.8871	2.54	41.4021	4.04	32.7462	3.27	49.4298	3.24	52.8361
3.26	58.7346	4.44	64.0481	3.96	0.817908	3.74	62.7917			3.08	48.4423	3.97	0.88562	4.09	71.1109	2.55	41.4021	4.05	31.4916	3.28	49.2943	3.25	52.9038
3.27	58.554	4.45	64.2268	3.97	0.526368	3.75	60.5722			3.09	48.6661	3.98	1.06431	4.1	71.4024	2.56	41.5808	4.06	30.8408	3.29	49.4298	3.26	53.0844
3.28	58.5766	4.46	63.9804	3.98	0.750195	3.76	59.0713			3.1	48.5551			4.11	71.5379	2.57	41.4698	4.07	30.5267	3.3	49.5859	3.27	52.9715
3.29	58.3979	4.47	64.2945	3.99	0.750195	3.77	57.5007			3.11	48.4197			4.12	71.8952	2.58	41.4247	4.08	29.5637	3.31	49.6085	3.28	53.4417
3.3	58.1289	4.48	64.3397	4	0.639222	3.78	45.1244			3.12	48.6436			4.13	71.7391	2.59	40.3036	4.09	29.1142	3.32	49.7871	3.29	53.4643
3.31	58.4656	4.49	64.5635	4.01	0.705054	3.79	0.616652			3.13	48.779			4.14	72.2996	2.6	38.5093	4.1	25.9524	3.33	49.9226	3.3	53.532
3.32	58.285	4.5	64.6086	4.02	0.750195	3.8	0.727625			3.14	48.5551			4.15	72.3448	2.61	36.918	4.11	23.1047	3.34	49.9	3.31	53.6881
3.33	57.9484	4.51	64.6989	4.03	0.659912	3.81	0.908191			3.15	48.9125			4.16	72.546	2.62	36.2672	4.12	21.0865	3.35	50.0335	3.32	53.6674
3.34	57.7922	4.52	64.8325	4.04	0.750195	3.82	0.908191			3.16	48.9351			4.17	72.546	2.63	35.1914	4.13	14.3152	3.36	49.9677	3.33	53.9364
3.35	57.6568	4.53	64.855	4.05	0.908191	3.83	0.951452			3.17	48.9802			4.18	72.7924	2.64	35.1914	4.14	14.2268	3.37	50.011	3.34	54.0925
3.36	57.8825	4.54	64.9227	4.06	0.795337	3.84	0.639222			3.18	48.9125			4.19	72.5009	2.65	35.0108	4.15	14.0463	3.38	49.9	3.35	54.1602
3.37	57.4556	4.55	64.8776	4.07	0.727625	3.85	0.616652			3.19	48.89			4.2	72.0984	2.66	34.7192	4.16	11.4243	3.39	50.0787	3.36	53.9797
3.38	57.5233	4.56	64.9679	4.08	0.705054	3.86	0.930762			3.2	48.0379			4.21	72.0081	2.67	34.6534	4.17	10.2581	3.4	49.9	3.37	54.2712
3.39	57.86	4.57	65.2369	4.09	0.930762	3.87	0.817908			3.21	47.1633			4.22	72.0532	2.68	34.9882	4.18	9.76347	3.41	49.9903	3.38	54.3163
3.4	57.9051	4.58	64.8776	4.1	0.682483	3.88	0.750195			3.22	46.3112			4.23	72.0984	2.69	35.2798	4.19	7.99354	3.42	49.9677	3.39	54.1828
3.41	58.0838	4.59	64.9905	4.11	0.750195	3.89	0.840479			3.23	43.8002			4.24	72.2319	2.7	34.3844	4.2	6.55841	3.43	49.7871	3.4	54.4969
3.42	58.0386	4.6	64.8325	4.12	0.705054	3.9	0.795337			3.24	39.2936			4.25	72.3673	2.71	33.1957	4.21	0.772766	3.44	49.6085	3.41	54.3163
3.43	57.9935	4.61	64.6538	4.13	1.01916	3.91	1.04173			3.25	13.3748			4.26	72.5009	2.72	32.0521	4.22	1.19973	3.45	48.9802	3.42	54.5853
3.44	57.8374	4.62	64.8325	4.14	0.750195	3.92	0.639222			3.26	10.7961			4.27	72.7699	2.73	31.3562	4.23	0.86305	3.46	48.9577	3.43	54.5402
3.45	57.5684	4.63	64.5635			3.93	0.908191			3.27	10.4143			4.28	72.7247	2.74	31.1098			3.47	48.7113	3.44	54.5402
3.46	57.5684	4.64	64.7647			3.94	0.772766			3.28	10.3691			4.29	72.7473	2.75	30.7957			3.48	48.2862	3.45	54.7207
3.47	57.6568	4.65	64.3622			3.95	1.01916			3.29	9.92146			4.3	73.0163	2.76	30.9537			3.49	47.8592	3.46	54.6982
3.48	57.6136	4.66	64.6763							3.3	9.36096			4.31	73.1743	2.77	30.9988			3.5	47.6354	3.47	54.3615
3.49	57.6136	4.67	64.6538							3.31	7.81298			4.32	73.2627	2.78	30.4158			3.51	47.5902	3.48	54.3389
3.5	57.7245	4.68	64.7873							3.32	6.58099			4.33	73.5109	2.79	29.3831			3.52	47.2761	3.49	54.1151
3.51	57.5684	4.69	64.6763							3.33	6.19916			4.34	73.6219	2.8	29.3831			3.53	46.8943	3.5	53.801
3.52	56.6261	4.7	64.7873							3.34	6.17659			4.35	74.0714	2.81	23.0163			3.54	46.8511	3.51	53.6449
3.53	55.8192	4.71	65.0337							3.35	6.15402			4.36	74.2501	2.82	17.635			3.55	46.3338	3.52	53.2405
3.54	55.6179	4.72	65.0337							3.36	5.16843			4.37	74.1373	2.83	9.36096			3.56	45.9313	3.53	53.0392
3.55	53.4417	4.73	65.1014							3.37	4.4725			4.38	74.1598	2.84	8.35091			3.57	45.9087	3.54	52.7928
3.56	51.984	4.74	65.124							3.38	3.71073			4.39	74.363	2.85	7.74714			3.58	45.841	3.55	53.0618
3.57	49.4072	4.75	65.3046							3.39	0.705054			4.4	74.4965	2.86	7.74714			3.59	46.0216	3.56	53.1953
3.58	47.7689	4.76	65.4381							3.4	0.750195			4.41	74.6545	2.87	7.702			3.6	45.3256	3.57	53.2856
3.59	44.1369	4.77	65.9309							3.41	0.795337			4.42	74.6545	2.88	7.52144			3.61	44.7426	3.58	52.4787
3.6	40.9977	4.78	65.7296							3.42	0.659912			4.43	74.6545	2.89	7.25247			3.62	44.2498	3.59	51.7602
3.61	35.6616	4.79	65.8199							3.43	0.727625			4.44	74.8106	2.9	7.18475			3.63	43.9131	3.6	51.8053
3.62	33.2183	4.8	65.976							3.44	0.772766			4.45	75.1699	2.91	5.97534			3.64	43.8679	3.61	51.7602
3.63	23.3737	4.81	65.8651							3.45	0.639222			4.46	75.326	2.92	5.48066			3.65	42.5231	3.62	52.0066
3.64	21.2671	4.82	66.0212							3.46	0.795337			4.47	75.4163	2.93	5.16843			3.66	40.6836	3.63	51.5364
3.65	20.6614	4.83	66.1115							3.47	0.772766			4.48	75.3711	2.94	4.62861			3.67	37.0516	3.64	51.7151
3.66	19.4275	4.84	66.3127							3.48	0.639222			4.49	75.4389	2.95	3.95713			3.68	34.4954	3.65	51.7602
3.67	18.0827	4.85	66.2224							3.49	0.750195			4.5	75.5498	2.96	0.817908			3.69	30.5267	3.66	51.5815
3.68	16.3335	4.86	66.2676							3.5	0.772766			4.51	75.3937	2.97	0.548939			3.7	29.069	3.67	51.4687
3.69	10.3465	4.87	66.1115							3.51	0.750195			4.52	75.7304	2.98	0.727625			3.71	27.7919	3.68	51.3803
3.7	0.57151	4.88	66.0663							3.52	0.659912			4.53	75.8414	2.99	0.772766			3.72	17.0068	3.69	50.7069
3.71	0.458656	4.89	66.0889							3.53	0.57151			4.54	75.9542	3	0.817908			3.73	16.2657	3.7	49.9677
3.72	0.548939	4.9	66.1773							3.54	0.705054			4.55	75.9542	3.01	0.817908			3.74	14.8532	3.71	49.3169
3.73	0.57151	4.91	66.3127							3.55	0.817908			4.56	76.4019	3.02	0.659912			3.75	12.6563	3.72	48.1733
3.74	0.390944	4.92	65.9083							3.56	0.659912			4.57	76.3586	3.03	0.727625			3.76	9.92146	3.73	45.9313
3.75	0.458656	4.93	65.9083							3.57	0.795337			4.58	76.605	3.04	0.772766			3.77	8.84559	3.74	44.8554
3.76	0.436085	4.94	65.8651											4.59	76.5147					3.78	1.19973	3.75	43.4429
		4.95	65.8858											4.6	76.6708					3.79	1.33327	3.76	42.4328
		4.96	65.5942											4.61	77.0752					3.8	1.24299	3.77	40.8416
		4.97	65.4155											4.62	77.0978					3.81	1.40099	3.78	36.1995
		4.98	65.7522											4.63	77.2765					3.82	1.13202	3.79	24.743
		4.99	65.4381											4.64	77.2314					3.83	1.33327	3.8	1.19973
		5	65.4832											4.65	77.4345					3.84	1.2223	3.81	1.3107
		5.01	65.5942											4.66	77.3893					3.85	1.2223	3.82	1.40099
		5.02	65.8425											4.67	77.5906							3.83	1.26556
		5.03	65.9309											4.68	77.4119							3.84	1.35585
		5.04	65.4607											4.69	77.0752							3.85	1.3107
		5.05	65.7974											4.7	76.874							3.86	1.3107
		5.06	65.5284											4.71	75.9316							3.87	1.28813
		5.07	65.5942											4.72	75.1247							3.88	1.19973
		5.08	65.8199											4.73	73.5542							3.89	1.4687
		5.09	65.5942											4.74	70.7742							3.9	1.33327
		5.1	65.6168											4.75	66.8732							3.91	1.19973
		5.11	65.3253											4.76	61.4468							3.92	1.24299
		5.12	65.7974											4.77	59.5189							3.93	1.44613
		5.13	65.4607											4.78	57.8374
		5.14	65.4607											4.79	52.5671
		5.15	64.9227											4.8	48.1056
		5.16	64.7215											4.81	46.4467
		5.17	64.5183											4.82	45.4159
		5.18	64.2945											4.83	43.6441
		5.19	64.5183											4.84	43.3526
		5.2	64.6312											4.85	42.9933
		5.21	64.8099											4.86	43.1739
		5.22	64.7441											4.87	43.0836
		5.23	65.1014											4.88	42.9482
		5.24	65.0789											4.89	42.3877
		5.25	65.013											4.9	27.7016
		5.26	64.9679											4.91	27.0734
		5.27	64.6538											4.92	27.1862
		5.28	64.4732											4.93	26.7819
		5.29	63.8694											4.94	26.9624
		5.3	63.0607											4.95	27.0076
		5.31	62.2989											4.96	26.558
		5.32	60.8863											4.97	26.3793
		5.33	59.9666											4.98	26.0201
		5.34	59.3835											4.99	25.7511
		5.35	59.3835											5	25.706
		5.36	59.1597											5.01	25.595
		5.37	59.2274											5.02	25.5724
		5.38	59.2048											5.03	25.5273
		5.39	58.712											5.04	25.4144
		5.4	57.7245											5.05	25.4596
		5.41	56.9853											5.06	25.1455
		5.42	56.312											5.07	24.8314
		5.43	56.2443											5.08	25.1229
		5.44	55.7063											5.09	25.2358
		5.45	55.1026											5.1	24.9894
		5.46	54.8769											5.11	24.7204
		5.47	54.5195											5.12	24.4288
		5.48	54.2505											5.13	24.1373
		5.49	53.0392											5.14	23.9567
		5.5	52.0743											5.15	23.6652
		5.51	51.4912											5.16	23.4188
		5.52	51.132											5.17	23.2401
		5.53	50.6843											5.18	22.3881
		5.54	50.3025											5.19	20.6388
		5.55	50.1238											5.2	16.6476
		5.56	49.7871											5.21	1.06431
		5.57	49.5182											5.22	1.10945
		5.58	48.6661											5.23	0.930762
		5.59	48.3972											5.24	0.88562
		5.6	47.5											5.25	0.974023
		5.61	47.5											5.26	0.996593
		5.62	46.9846											5.27	1.04173
		5.63	46.4241											5.28	0.795337
		5.64	37.8133											5.29	0.996593
		5.65	36.8052
		5.66	36.4233
		5.67	36.1769
		5.68	35.6616
		5.69	35.7293
		5.7	35.7519
		5.71	35.3023
		5.72	34.8772
		5.73	34.5406
		5.74	34.3393
		5.75	34.3844
		5.76	34.518
		5.77	34.4051
		5.78	34.5857
		5.79	34.4954
		5.8	34.3167
		5.81	34.1587
		5.82	33.8014
		5.83	33.4873
		5.84	32.9926
		5.85	32.859
		5.86	32.4546
		5.87	32.3437
		5.88	32.4772
		5.89	32.2985
		5.9	31.9393
		5.91	31.6703
		5.92	29.6295
		5.93	26.3793
		5.94	25.3467
		5.95	24.6978
		5.96	24.4947
		5.97	24.1824
		5.98	23.9342
		5.99	23.8683
		6	23.8006
		6.01	23.7103
		6.02	23.195
		6.03	22.4784
		6.04	21.6037
		6.05	21.4006
		6.06	21.2671
		6.07	21.4909
		6.08	21.8727
		6.09	22.0514
		6.1	21.8953
		6.11	21.536
		6.12	21.2896
		6.13	20.8175
		6.14	20.7949
		6.15	20.8852
		6.16	10.2807
		6.17	3.77656
		6.18	1.9615
		6.19	1.3107
		6.2	1.04173
		6.21	0.996593
		6.22	0.930762
		6.23	0.930762
		6.24	0.930762
		6.25	1.10945
		6.26	1.06431
		6.27	0.88562
		6.28	0.996593
		6.29	1.04173
		6.3	21.647
		6.31	0.951452
		6.32	0.817908
		6.33	1.06431
		6.34	1.06431
		6.35	1.06431
		6.36	1.04173
		6.37	0.795337
		6.38	1.26556
		6.39	1.15459
		6.4	0.908191
		6.41	1.08688
		6.42	1.06431
		6.43	0.951452
		6.44	1.13202
		6.45	0.951452
